# Supplementary material for: Repurposing of the small-molecule adrenoreceptor-inhibitor carvedilol for treatment of the fibrotic lung
Source: Front Pharmacol. 2025 May 22;16:1534989. doi: 10.3389/fphar.2025.1534989 (PMC12137325; doi:10.3389/fphar.2025.1534989)
Supplement: Supplementary file 1 [file Table1.xlsx]

## Sheet: FA12-2023_allproteins
LFQ intensity DMSO+Veh_1	LFQ intensity DMSO+Veh_2	LFQ intensity DMSO+Veh_3	LFQ intensity Carve+Veh_4	LFQ intensity Carve+Veh_5	LFQ intensity Carve+Veh_6	LFQ intensity DMSO+TGF_7	LFQ intensity DMSO+TGF_8	LFQ intensity DMSO+TGF_9	LFQ intensity Carve+TGF_10	LFQ intensity Carve+TGF_11	LFQ intensity Carve+TGF_12	N: Peptides	N: Razor + unique peptides	N: Unique peptides	N: Sequence coverage [%]	N: Mol. weight [kDa]	N: Q-value	N: Score	T: Protein IDs	T: Majority protein IDs	T: Protein names	T: Gene names
23.7731	24.1979	23.6968	24.5964	24.1439	24.7413	24.3655	24.7403	24.2413	24.696	24.905	25.0763	1	1	1	7.7	20.434	0	76.895	A0A024RBG1;Q9NZJ9;Q9NZJ9-2	A0A024RBG1;Q9NZJ9;Q9NZJ9-2	Diphosphoinositol polyphosphate phosphohydrolase 2	NUDT4
22.8072	23.458	NaN	NaN	NaN	NaN	NaN	NaN	NaN	NaN	NaN	NaN	1	1	1	36.6	7.6794	0	16.856	A0A0U1RRL7	A0A0U1RRL7
24.1446	24.4822	NaN	26.5624	NaN	NaN	NaN	NaN	27.5193	NaN	26.7142	NaN	1	1	1	2.7	88.936	0.0022305	1.9099	A0A1B0GTU1	A0A1B0GTU1
27.6728	27.9878	27.8649	27.8112	27.5242	27.7693	27.0743	27.2054	27.2807	27.3935	27.1925	27.4092	1	1	1	14.3	17.875	0	207.55	A0A1B0GUS4;P68036-2;P68036;P68036-3	A0A1B0GUS4;P68036-2;P68036;P68036-3	Ubiquitin-conjugating enzyme E2 L3	UBE2L3
25.131	25.1094	24.631	24.6786	24.9355	24.7632	22.3721	24.1225	24.2725	24.5795	24.0592	23.9232	13	13	13	17.5	117.97	0	87.138	A0AVT1;A0AVT1-2;A0AVT1-4;A0AVT1-3	A0AVT1;A0AVT1-2	Ubiquitin-like modifier-activating enzyme 6	UBA6
24.533	24.5234	24.5824	24.6344	24.7241	25.1007	24.2189	24.2218	24.135	24.309	24.0968	24.5352	8	8	8	13.1	98.9	0	48.111	A0FGR8-2;A0FGR8;A0FGR8-6;A0FGR8-4;A0FGR8-5	A0FGR8-2;A0FGR8;A0FGR8-6;A0FGR8-4	Extended synaptotagmin-2	ESYT2
NaN	NaN	NaN	NaN	NaN	NaN	NaN	NaN	NaN	NaN	NaN	NaN	2	2	2	2.9	89.374	0.0017426	1.9566	A1A4S6	A1A4S6	Rho GTPase-activating protein 10	ARHGAP10
24.9661	24.7656	24.492	25.0509	24.9345	25.0384	24.8554	24.6859	24.6447	25.1556	24.4975	24.805	6	6	6	19	67.867	0	182.79	A1L0T0	A1L0T0	Acetolactate synthase-like protein	ILVBL
21.5173	24.4024	24.5608	24.8829	24.8589	25.4901	25.07	24.4884	24.7223	25.2096	24.8904	24.9486	5	5	5	6.6	101.58	0	7.3024	A1X283	A1X283	SH3 and PX domain-containing protein 2B	SH3PXD2B
24.0602	23.7969	24.2638	24.0627	23.8434	24.0617	23.8712	23.7766	23.8837	23.6677	23.1918	23.7219	20	20	20	11.6	254.81	0	69.774	A2RRP1-2;A2RRP1	A2RRP1-2;A2RRP1	Neuroblastoma-amplified sequence	NBAS
22.1313	21.7321	21.9808	21.6512	NaN	22.1432	NaN	NaN	22.2579	22.1774	NaN	NaN	3	2	2	4.2	81.56	0.00076414	2.1813	A2RTX5-2;A2RTX5	A2RTX5-2;A2RTX5	Probable threonine--tRNA ligase 2, cytoplasmic	TARSL2
21.6869	22.2318	22.1025	21.9765	21.7231	NaN	NaN	20.7855	20.578	NaN	20.7987	NaN	2	2	2	2.7	129.81	0.00076258	2.1607	A2RUS2-2;A2RUS2	A2RUS2-2;A2RUS2	DENN domain-containing protein 3	DENND3
21.5107	21.6682	21.2633	21.3856	NaN	21.4086	21.5902	21.4856	NaN	21.6325	NaN	20.405	4	4	4	2.8	214.82	0	3.5426	A3KMH1;A3KMH1-3;A3KMH1-2	A3KMH1;A3KMH1-3;A3KMH1-2	von Willebrand factor A domain-containing protein 8	VWA8
NaN	NaN	NaN	NaN	22.5185	22.5533	NaN	21.965	22.4588	23.0392	NaN	22.2353	3	3	3	4.6	83.343	0	3.6525	A4D1P6;A4D1P6-2;A4D1P6-3	A4D1P6;A4D1P6-2;A4D1P6-3	WD repeat-containing protein 91	WDR91
24.6803	24.8441	24.6189	24.6196	24.6758	24.4626	24.8239	24.9327	24.6773	24.6715	24.6419	24.5576	37	37	37	20.2	266.38	0	234.63	A5YKK6-2;A5YKK6;A5YKK6-3;A5YKK6-4	A5YKK6-2;A5YKK6;A5YKK6-3	CCR4-NOT transcription complex subunit 1	CNOT1
27.9877	28.1291	28.2083	29.1652	29.0062	28.5624	28.179	27.8021	28.1947	28.9033	28.8625	29.0799	2	2	2	13.6	14.688	0.00053879	2.7747	Q9GZQ8;A6NCE7;Q9H492;Q9H492-2	Q9GZQ8;A6NCE7;Q9H492;Q9H492-2	Microtubule-associated proteins 1A/1B light chain 3B;Microtubule-associated proteins 1A/1B light chain 3 beta 2;Microtubule-associated proteins 1A/1B light chain 3A	MAP1LC3B;MAP1LC3B2;MAP1LC3A
NaN	NaN	NaN	NaN	NaN	NaN	NaN	NaN	NaN	NaN	NaN	NaN	7	2	2	19.2	29.117	0	124.27	A6NCN2	A6NCN2	Putative keratin-87 protein	KRT87P
22.6993	23.7888	22.554	23.5601	23.0192	23.3433	NaN	NaN	NaN	23.1242	23.1336	23.5643	2	2	2	7.5	34.006	0.00076884	2.2563	A6NDG6	A6NDG6	Phosphoglycolate phosphatase	PGP
22.9307	23.0666	22.746	22.667	23.3149	23.4606	22.8956	NaN	NaN	23.1772	23.8012	NaN	4	4	4	21.4	33.62	0	28.805	A6NDU8	A6NDU8	UPF0600 protein C5orf51	C5orf51
25.797	25.989	25.0807	24.8457	24.7934	24.9003	25.969	25.4405	25.556	25.1637	25.4513	26.1046	2	1	1	6.4	45.517	0	76.794	A6NHL2-2;A6NHL2	A6NHL2-2;A6NHL2	Tubulin alpha chain-like 3	TUBAL3
26.9205	NaN	26.886	NaN	26.2539	26.0076	NaN	26.4582	NaN	26.8837	27.0531	27.2851	2	1	1	6.6	34.803	0.0067332	1.44	A6NHQ2	A6NHQ2	rRNA/tRNA 2-O-methyltransferase fibrillarin-like protein 1	FBLL1
25.1216	25.2158	25.2914	25.0396	24.8794	24.3913	24.6677	25.1389	25.1694	25.15	25.3827	25.2914	22	22	22	15.9	226.37	0	194.55	A6NHR9;A6NHR9-2;A6NHR9-3	A6NHR9;A6NHR9-2	Structural maintenance of chromosomes flexible hinge domain-containing protein 1	SMCHD1
NaN	NaN	22.8378	NaN	22.9557	NaN	NaN	22.1189	NaN	NaN	NaN	NaN	2	1	1	7.9	36.056	0.0022217	1.8814	A6NHX0	A6NHX0	GATS-like protein 2	GATSL2
NaN	NaN	NaN	NaN	NaN	NaN	20.5435	20.5921	NaN	20.0077	NaN	19.7408	2	2	2	10.6	38.034	0.00052549	2.5416	A6NIE6;Q9NYV6-2;Q9NYV6-3;Q9NYV6	A6NIE6;Q9NYV6-2;Q9NYV6-3;Q9NYV6	Putative RRN3-like protein RRN3P2;RNA polymerase I-specific transcription initiation factor RRN3	RRN3P2;RRN3
NaN	NaN	NaN	24.0709	24.1981	23.6475	NaN	NaN	NaN	NaN	23.956	23.7799	1	1	1	4.1	24.112	0.0047181	1.5494	Q13432-2;Q13432;A6NIH7	Q13432-2;Q13432;A6NIH7	Protein unc-119 homolog A;Protein unc-119 homolog B	UNC119;UNC119B
28.7347	28.6741	28.6283	28.7933	28.7669	28.5117	28.6616	28.5669	28.629	28.7581	28.5865	28.6389	5	5	5	35.8	18.778	0	261.72	P61224-3;P62834;P61224;A6NIZ1;P61224-4;P61224-2	P61224-3;P62834;P61224;A6NIZ1;P61224-4;P61224-2	Ras-related protein Rap-1b;Ras-related protein Rap-1A;Ras-related protein Rap-1b-like protein	RAP1B;RAP1A
NaN	NaN	NaN	NaN	NaN	NaN	20.7101	NaN	20.2025	20.6216	20.9616	NaN	2	2	2	12.1	43.553	0.00053277	2.6687	A6NKF1	A6NKF1	SAC3 domain-containing protein 1	SAC3D1
25.3767	25.1945	25.2966	25.5506	25.7293	25.667	25.1258	25.0703	25.4392	25.0093	25.6477	25.7551	5	5	5	38.1	13.171	0	5.2439	A6ZKI3;Q9BWD3;Q17RB0	A6ZKI3;Q9BWD3	Protein FAM127A;Protein FAM127B	FAM127A;FAM127B
22.0118	22.6027	22.6591	22.5366	NaN	NaN	NaN	23.2264	22.209	22.6471	22.2522	22.976	3	3	3	3	196.43	0	13.095	A7E2V4-5;A7E2V4;A7E2V4-3;A7E2V4-4;A7E2V4-2	A7E2V4-5;A7E2V4;A7E2V4-3;A7E2V4-4	Zinc finger SWIM domain-containing protein 8	ZSWIM8
23.3773	NaN	22.6419	NaN	NaN	NaN	NaN	NaN	NaN	NaN	NaN	22.2918	4	2	2	2.4	225.84	0.0026836	1.7809	A7E2Y1;A7E2Y1-3	A7E2Y1	Myosin-7B	MYH7B
22.2469	22.4875	22.2779	NaN	NaN	NaN	NaN	NaN	22.1106	NaN	22.5289	22.3137	1	1	1	1.5	125.09	0.0083976	1.3082	A8CG34	A8CG34	Nuclear envelope pore membrane protein POM 121C	POM121C
27.633	27.2258	27.5643	27.3114	27.0948	26.6655	26.952	26.7754	27.5258	27.4687	27.3704	27.6427	3	3	3	26.3	8.496	0	3.6329	P62308;A8MWD9	P62308;A8MWD9	Small nuclear ribonucleoprotein G;Putative small nuclear ribonucleoprotein G-like protein 15	SNRPG;SNRPGP15
24.1762	24.8788	21.4308	NaN	25.3686	24.909	26.4892	25.0819	25.2353	25.2309	26.3333	24.4886	4	4	4	12.8	42.233	0	4.6716	A8MXV4	A8MXV4	Nucleoside diphosphate-linked moiety X motif 19, mitochondrial	NUDT19
21.2286	21.9154	22.0797	NaN	22.1559	NaN	NaN	21.1958	21.6987	NaN	21.2818	NaN	4	3	3	2.2	265.41	0	3.7963	B2RTY4-5;B2RTY4-2;B2RTY4;B2RTY4-4	B2RTY4-5;B2RTY4-2;B2RTY4;B2RTY4-4	Unconventional myosin-IXa	MYO9A
NaN	NaN	NaN	NaN	NaN	NaN	NaN	NaN	NaN	NaN	NaN	NaN	1	1	1	20.5	8.749	0.0049215	1.4995	B2RUZ4	B2RUZ4	Small integral membrane protein 1	SMIM1
26.1452	26.5165	26.0358	25.9799	25.8839	26.3043	25.8266	25.8688	25.8239	26.0021	25.9824	25.888	12	12	12	21.5	104.1	0	323.31	Q99613-2;Q99613;B5ME19	Q99613-2;Q99613;B5ME19	Eukaryotic translation initiation factor 3 subunit C;Eukaryotic translation initiation factor 3 subunit C-like protein	EIF3C;EIF3CL
23.5527	22.813	23.9433	23.9532	23.5318	23.6154	23.4227	23.7411	23.4197	23.8142	23.6612	23.8005	4	4	4	20.3	38.484	0	9.7844	B7ZAQ6-2;B7ZAQ6-3;P0CG08;B7ZAQ6	B7ZAQ6-2;B7ZAQ6-3;P0CG08;B7ZAQ6	Golgi pH regulator A;Golgi pH regulator B	GPR89A;GPR89B
24.9303	25.1916	24.7935	24.5587	24.7557	24.7075	25.3321	25.2399	25.2315	23.9109	24.0934	24.7963	3	3	3	16.3	23.384	0	52.423	Q13765;E9PAV3-2;E9PAV3	Q13765;E9PAV3-2;E9PAV3	Nascent polypeptide-associated complex subunit alpha;Nascent polypeptide-associated complex subunit alpha, muscle-specific form	NACA
24.9817	24.8407	NaN	NaN	24.551	25.2019	24.3238	NaN	24.5934	25.1316	25.1844	25.3337	4	4	4	22.8	13.407	0	3.457	E9PQ53;O95298;O95298-3;O95298-2	E9PQ53;O95298;O95298-3	NADH dehydrogenase [ubiquinone] 1 subunit C2, isoform 2;NADH dehydrogenase [ubiquinone] 1 subunit C2	NDUFC2-KCTD14;NDUFC2
23.9607	23.7448	24.2508	24.3657	24.0765	23.6564	NaN	24.2701	24.4568	24.1501	24.3546	24.3677	1	1	1	10.6	14.234	0.00051493	2.2938	E9PRG8	E9PRG8	Uncharacterized protein C11orf98	C11orf98
NaN	NaN	NaN	NaN	NaN	NaN	24.3076	23.7103	NaN	24.0172	24.2405	NaN	1	1	1	0.8	185.64	0.0033646	1.6807	H7BZ55	H7BZ55	Putative ciliary rootlet coiled-coil protein-like 3 protein
23.4524	23.8488	NaN	23.5596	23.4629	22.8994	23.3774	23.038	23.4947	22.6582	23.0239	22.1908	2	2	2	9.7	11.133	0	6.4246	L0R6Q1	L0R6Q1		SLC35A4
24.6711	24.8855	24.4224	24.9705	25.0548	25.0323	25.2043	25.3624	25.0449	25.5827	25.5477	25.7639	8	8	8	18.4	72.911	0	323.31	O00116	O00116	Alkyldihydroxyacetonephosphate synthase, peroxisomal	AGPS
23.7767	23.4438	23.7479	23.4869	23.5901	23.3729	23.8076	23.5729	23.7926	23.573	23.3461	23.7357	14	14	14	21.1	75.042	0	30.236	O00139-2;O00139-1;O00139-5;O00139;O00139-4;Q99661-2;Q99661	O00139-2;O00139-1;O00139-5;O00139;O00139-4	Kinesin-like protein KIF2A	KIF2A
22.7433	NaN	NaN	NaN	22.3111	NaN	23.3719	NaN	NaN	23.5586	23.7556	23.4423	2	2	2	17.9	20.281	0	4.3106	O00142-5;O00142-2;O00142-3;O00142-4;O00142;O00142-6	O00142-5;O00142-2;O00142-3;O00142-4;O00142;O00142-6	Thymidine kinase 2, mitochondrial	TK2
24.5795	24.4185	25.4625	24.5554	24.98	24.7497	25.2347	25.3879	25.8151	25.1078	25.4247	25.4743	9	2	2	20.6	49.129	0	181.92	O00148;O00148-3;O00148-2	O00148	ATP-dependent RNA helicase DDX39A	DDX39A
26.0098	26.0774	26.0888	25.2153	24.6291	25.1668	25.8998	25.5858	26.0785	24.5963	24.6121	25.055	5	5	5	22.5	36.071	0	62.439	O00151	O00151	PDZ and LIM domain protein 1	PDLIM1
25.1664	24.7931	24.883	24.3947	24.4513	24.9774	25.1785	24.7974	24.6996	24.8521	24.9969	25.1792	4	4	4	15.5	36.567	0	136.66	O00154-6;O00154-4;O00154-5;O00154-7;O00154;O00154-2;O00154-3	O00154-6;O00154-4;O00154-5;O00154-7;O00154;O00154-2;O00154-3	Cytosolic acyl coenzyme A thioester hydrolase	ACOT7
24.8925	24.8705	24.8026	24.799	24.2415	24.9914	24.8051	24.9742	25.0508	25.007	24.3431	24.9442	36	36	2	32.9	119.63	0	323.31	O00159-3;O00159	O00159-3;O00159	Unconventional myosin-Ic	MYO1C
23.1996	23.0956	22.8795	22.9686	NaN	NaN	NaN	NaN	23.5526	24.0044	NaN	NaN	2	2	2	16.5	17.789	0	7.9249	O00161-2;O00161	O00161-2;O00161	Synaptosomal-associated protein 23	SNAP23
21.6253	21.075	21.4474	21.938	22.2757	21.7764	21.9539	22.2123	21.6521	22.4758	22.544	22.184	1	1	1	10.4	26.099	0	10.468	O00165-5;O00165-3;O00165;O00165-2	O00165-5;O00165-3;O00165;O00165-2	HCLS1-associated protein X-1	HAX1
24.7248	24.4756	24.1732	24.3508	23.9373	24.0089	24.097	23.8592	23.7247	23.7767	23.5023	24.2869	2	2	2	8.8	37.664	0	102.51	O00170	O00170	AH receptor-interacting protein	AIP
24.2617	24.1636	24.192	24.4381	24.2069	24.1239	24.4198	24.0693	24.4623	24.4194	24.0455	24.639	8	8	8	18.1	72.453	0	36.969	O00178	O00178	GTP-binding protein 1	GTPBP1
22.7263	NaN	23.7461	22.9089	23.392	23.8557	23.0734	23.3731	23.0043	23.2241	22.4676	23.4844	4	4	4	7.8	67.764	0	5.6538	O00186	O00186	Syntaxin-binding protein 3	STXBP3
NaN	NaN	NaN	NaN	NaN	NaN	NaN	NaN	NaN	NaN	NaN	NaN	2	2	2	5.5	49.976	0.0047416	1.5884	O00189	O00189	AP-4 complex subunit mu-1	AP4M1
NaN	NaN	NaN	NaN	NaN	NaN	NaN	NaN	NaN	NaN	NaN	NaN	1	1	1	1.4	97.684	0.0026895	1.7938	O00192-2;O00192	O00192-2;O00192	Armadillo repeat protein deleted in velo-cardio-facial syndrome	ARVCF
26.1527	26.0864	26.0058	25.9377	25.8848	25.6521	25.8031	25.89	26.1388	26.1325	26.0737	26.1882	15	15	15	16.9	116.19	0	323.31	O00203-3;O00203;Q13367;Q13367-4;Q13367-3	O00203-3;O00203	AP-3 complex subunit beta-1	AP3B1
22.1922	22.5244	21.7313	21.7316	21.9362	NaN	NaN	NaN	NaN	NaN	NaN	NaN	1	1	1	4.2	49.856	0.00076531	2.1932	O00213-4;O00213-6;O00213-3;O00213-5;O00213-2;O00213	O00213-4;O00213-6;O00213-3;O00213-5;O00213-2;O00213	Amyloid beta A4 precursor protein-binding family B member 1	APBB1
24.4344	22.8738	NaN	NaN	23.7252	23.7807	23.1235	24.2046	24.6264	24.4384	24.1625	24.8458	2	2	2	9.5	23.705	0	4.2684	O00217	O00217	NADH dehydrogenase [ubiquinone] iron-sulfur protein 8, mitochondrial	NDUFS8
26.5695	26.8503	26.5029	26.5013	26.4713	26.7743	26.5398	26.5147	26.4172	26.5826	26.9395	26.7125	6	6	6	12.3	47.463	0	126.48	O00231;O00231-2	O00231;O00231-2	26S proteasome non-ATPase regulatory subunit 11	PSMD11
26.1836	26.3352	26.1515	26.338	26.2977	26.4516	26.4059	26.4268	26.2443	26.612	26.5738	26.323	11	11	11	24.6	52.904	0	97.235	O00232;O00232-2	O00232;O00232-2	26S proteasome non-ATPase regulatory subunit 12	PSMD12
23.6607	23.71	23.6001	23.4555	23.7322	24.3568	23.0102	23.6598	23.894	23.1842	23.2659	NaN	2	2	2	10	22.764	0	3.5177	O00233-2;O00233	O00233-2;O00233	26S proteasome non-ATPase regulatory subunit 9	PSMD9
26.9579	26.8416	26.4705	27.0254	26.6842	27.1262	26.5124	26.4664	26.313	26.614	26.4314	26.5171	9	9	9	28.2	21.671	0	37.436	O00264;O00264-2	O00264;O00264-2	Membrane-associated progesterone receptor component 1	PGRMC1
23.6752	23.613	23.422	23.5492	23.5585	22.8923	22.5602	23.4268	23.2403	23.2062	23.0372	22.9459	9	9	9	13	120.5	0	42.774	O00267-2;O00267	O00267-2;O00267	Transcription elongation factor SPT5	SUPT5H
NaN	22.7779	22.714	22.8322	23.0429	22.7051	NaN	NaN	22.4642	22.7604	NaN	NaN	3	3	3	18.3	29.41	0	3.7503	O00273-2;O00273	O00273-2;O00273	DNA fragmentation factor subunit alpha	DFFA
24.5426	22.4458	22.3912	22.127	22.7431	22.8113	NaN	NaN	NaN	NaN	NaN	NaN	2	2	2	2.6	110.66	0	34.877	O00291-3;O00291-4;O00291	O00291-3;O00291-4;O00291	Huntingtin-interacting protein 1	HIP1
27.945	28.1708	28.0568	28.1018	28.2516	27.8779	27.7971	27.7727	27.6384	27.6659	27.8429	27.7024	6	6	6	38.2	26.922	0	95.226	O00299	O00299	Chloride intracellular channel protein 1	CLIC1
25.9235	25.9874	25.884	25.8994	25.9313	25.8806	26.194	26.1902	26.1197	26.0355	25.9333	25.8988	8	8	8	30.8	37.563	0	305.78	O00303	O00303	Eukaryotic translation initiation factor 3 subunit F	EIF3F
24.4658	24.403	24.377	24.7171	24.7066	24.606	23.0484	23.2634	23.6604	24.2497	23.6749	24.275	11	11	11	19.8	82.577	0	41.253	O00391;O00391-2	O00391;O00391-2	Sulfhydryl oxidase 1	QSOX1
NaN	20.657	NaN	20.4855	NaN	NaN	NaN	NaN	NaN	NaN	NaN	NaN	2	2	2	5.5	54.826	0	5.6576	O00401	O00401	Neural Wiskott-Aldrich syndrome protein	WASL
26.5492	27.0324	26.6339	26.6031	26.7935	26.6453	26.5482	26.6301	26.4937	26.477	26.1989	26.5777	12	12	12	16.6	123.63	0	323.31	O00410;O00410-3;O00410-2	O00410;O00410-3;O00410-2	Importin-5	IPO5
23.4047	NaN	NaN	23.7803	23.6788	23.9254	23.208	23.15	22.8777	23.2838	23.3886	NaN	2	2	2	3.9	82.143	0	3.4999	O00418	O00418	Eukaryotic elongation factor 2 kinase	EEF2K
25.6242	25.3311	25.7764	25.3777	25.1757	24.808	24.5993	25.2047	25.5335	25.4041	25.5904	25.5116	4	4	4	26.1	17.561	0	5.2292	O00422;O00422-2	O00422;O00422-2	Histone deacetylase complex subunit SAP18	SAP18
23.6475	23.1967	23.9865	23.0972	23.1357	23.7989	23.2887	23.2836	23.5362	NaN	NaN	22.7778	3	3	3	8.3	89.86	0	17.572	O00423;O00423-3	O00423;O00423-3	Echinoderm microtubule-associated protein-like 1	EML1
25.9738	25.4929	25.7938	25.6656	24.7993	25.573	25.816	25.6657	25.695	25.6862	25.3528	25.7514	8	7	6	19	63.704	0	317.71	O00425;O00425-2	O00425	Insulin-like growth factor 2 mRNA-binding protein 3	IGF2BP3
25.3652	25.7347	25.7345	25.712	25.7963	25.6952	25.8709	25.7876	25.4756	25.6853	25.2199	25.9767	12	12	12	21.5	78.099	0	323.31	O00429-4;O00429-5;O00429-3;O00429-9;O00429-2;O00429;O00429-8;O00429-6;O00429-7	O00429-4;O00429-5;O00429-3;O00429-9;O00429-2;O00429;O00429-8;O00429-6;O00429-7	Dynamin-1-like protein	DNM1L
22.8864	23.2798	23.2153	23.3116	23.1098	23.5272	23.9217	23.0774	23.5466	23.7631	23.63	23.8984	5	5	5	21.9	39.336	0	58.458	O00442;O00442-2	O00442;O00442-2	RNA 3-terminal phosphate cyclase	RTCA
23.075	23.2846	22.9883	22.9315	23.0881	22.7832	21.9312	21.4865	22.5188	22.9899	21.2594	22.1651	7	7	7	7.1	190.68	0	30.522	O00443	O00443	Phosphatidylinositol 4-phosphate 3-kinase C2 domain-containing subunit alpha	PIK3C2A
21.6469	NaN	21.9605	22.7158	22.3596	22.236	NaN	NaN	21.8001	21.9872	NaN	NaN	3	3	3	5.4	81.544	0	4.3026	O00459	O00459	Phosphatidylinositol 3-kinase regulatory subunit beta	PIK3R2
22.8896	22.611	22.0103	NaN	NaN	22.9449	22.4392	22.273	NaN	NaN	21.7756	22.2827	4	4	4	5.3	100.89	0	6.6974	O00462	O00462	Beta-mannosidase	MANBA
21.4435	21.6393	21.4725	22.3858	21.883	NaN	NaN	NaN	NaN	NaN	NaN	NaN	5	5	5	3.3	205.52	0	4.3941	O00468-2;O00468-6;O00468-3;O00468-5;O00468-4;O00468-7;O00468	O00468-2;O00468-6;O00468-3;O00468-5;O00468-4;O00468-7;O00468	Agrin;Agrin N-terminal 110 kDa subunit;Agrin C-terminal 110 kDa subunit;Agrin C-terminal 90 kDa fragment;Agrin C-terminal 22 kDa fragment	AGRN
27.7478	27.7496	27.629	27.5627	27.1897	27.4498	28.8875	28.58	28.2925	28.5643	28.1098	28.3366	7	7	7	10.4	87.097	0	61.413	O00469-2;O00469;O00469-3	O00469-2;O00469;O00469-3	Procollagen-lysine,2-oxoglutarate 5-dioxygenase 2	PLOD2
24.1859	24.7287	24.5129	24.8777	24.721	24.5986	24.5513	24.4275	24.3492	24.3805	24.2375	24.4278	5	5	5	8.6	81.852	0	12.247	O00471	O00471	Exocyst complex component 5	EXOC5
25.369	25.3107	25.3	25.0117	25.3032	25.1403	25.4984	25.1181	25.1528	25.1125	25.0657	25.1854	4	4	4	17.1	34.577	0	17.688	O00487	O00487	26S proteasome non-ATPase regulatory subunit 14	PSMD14
24.1008	23.6146	23.9106	23.2107	23.5714	23.4386	23.4833	23.1661	23.2687	NaN	23.2008	22.959	8	8	5	29.9	57.81	0	33.266	O00505	O00505	Importin subunit alpha-4	KPNA3
NaN	NaN	NaN	NaN	NaN	NaN	NaN	NaN	NaN	NaN	NaN	NaN	13	1	1	6.3	291.07	0	4.3588	O00507;O00507-2	O00507;O00507-2	Probable ubiquitin carboxyl-terminal hydrolase FAF-Y	USP9Y
NaN	NaN	NaN	NaN	NaN	NaN	NaN	NaN	NaN	NaN	NaN	NaN	1	1	1	3	60.944	0.0075827	1.3971	O00522-2;O00522-3;O00522	O00522-2;O00522-3;O00522	Krev interaction trapped protein 1	KRIT1
23.4875	23.1123	23.1181	24.4936	23.7473	23.9326	NaN	NaN	NaN	23.1373	NaN	20.9843	6	6	6	10.4	86.488	0	44.303	O00534;O00534-3;O00534-2;O00534-4	O00534;O00534-3;O00534-2;O00534-4	von Willebrand factor A domain-containing protein 5A	VWA5A
24.8361	24.3415	25.2284	24.3961	24.598	23.9509	25.0708	24.8689	25.4261	24.8794	25.1002	25.0696	13	13	13	27	68.002	0	46.26	O00541;O00541-2	O00541;O00541-2	Pescadillo homolog	PES1
NaN	NaN	NaN	NaN	NaN	NaN	NaN	NaN	NaN	NaN	NaN	NaN	9	9	0	50.7	32.444	0	323.31	O00560	O00560	Syntenin-1	SDCBP
23.93	23.6745	24.0087	25.6369	25.295	25.0321	23.3343	NaN	NaN	NaN	24.4758	25.112	9	1	1	50.5	32.316	0	8.3504	O00560-2	O00560-2	Syntenin-1	SDCBP
NaN	NaN	NaN	NaN	NaN	NaN	NaN	NaN	NaN	NaN	NaN	NaN	9	1	1	50.7	31.761	0.0047562	1.6086	O00560-3	O00560-3	Syntenin-1	SDCBP
25.9275	25.5796	26.408	25.7504	25.9475	25.4302	26.1426	26.1295	26.4473	26.3109	25.9039	26.5098	12	12	12	21.7	66.049	0	271.35	O00567	O00567	Nucleolar protein 56	NOP56
27.287	26.9813	27.1119	26.856	26.9796	26.3104	26.7762	26.8895	27.7554	27.3642	26.9412	27.4709	18	17	4	32.8	71.354	0	265.62	O00571-2;O00571;Q9NQI0-3;Q9NQI0-2;Q9NQI0-4;Q9NQI0	O00571-2;O00571	ATP-dependent RNA helicase DDX3X	DDX3X
NaN	22.8251	NaN	NaN	NaN	NaN	NaN	NaN	NaN	23.6443	24.7671	25.0383	3	3	3	8.4	42.026	0	15.214	O00622	O00622	Protein CYR61	CYR61
22.3725	23.2067	NaN	22.7699	22.0279	NaN	NaN	NaN	NaN	NaN	NaN	21.3579	1	1	1	4.5	32.113	0.0077643	1.3738	O00625	O00625	Pirin	PIR
23.7498	23.8095	NaN	NaN	NaN	24.049	NaN	23.9781	23.8129	24.0779	23.6477	23.6971	6	3	3	23.2	57.886	0	47.937	O00629	O00629	Importin subunit alpha-3	KPNA4
22.7988	22.7876	22.9258	22.7671	22.9506	22.4785	22.8221	22.5355	NaN	23.0581	23.0116	23.6645	1	1	1	6.2	35.144	0	8.1586	O00743;O00743-3	O00743;O00743-3	Serine/threonine-protein phosphatase 6 catalytic subunit;Serine/threonine-protein phosphatase 6 catalytic subunit, N-terminally processed	PPP6C
23.2229	23.03	23.1026	22.6523	23.1511	22.9842	NaN	NaN	22.6825	23.1129	23.4408	23.0057	4	4	4	29.9	20.658	0	8.0246	O00746;O00746-2	O00746;O00746-2	Nucleoside diphosphate kinase, mitochondrial	NME4
24.3316	24.2198	24.1674	24.0868	24.1695	24.0833	24.3629	23.8845	24.1868	23.5127	23.6158	23.7136	11	11	11	15.4	113.61	0	234.25	O00754-2;O00754	O00754-2;O00754	Lysosomal alpha-mannosidase;Lysosomal alpha-mannosidase A peptide;Lysosomal alpha-mannosidase B peptide;Lysosomal alpha-mannosidase C peptide;Lysosomal alpha-mannosidase D peptide;Lysosomal alpha-mannosidase E peptide	MAN2B1
25.9266	25.9041	25.6373	26.2326	25.9564	26.1101	25.9677	25.9813	25.9018	26.0373	26.1471	25.9095	9	9	9	45.2	35.102	0	152.01	O00764;O00764-2;O00764-3	O00764;O00764-2;O00764-3	Pyridoxal kinase	PDXK
25.5968	25.5053	25.5024	27.3576	27.1473	27.3869	25.4678	25.0994	25.044	26.5074	26.2871	26.5779	8	8	8	30.9	41.522	0	304.87	O00767	O00767	Acyl-CoA desaturase	SCD
23.6489	NaN	NaN	23.2196	NaN	NaN	NaN	NaN	NaN	NaN	NaN	NaN	1	1	1	2	103.58	0.00053262	2.6685	O14490-7;O14490	O14490-7;O14490	Disks large-associated protein 1	DLGAP1
23.5311	23.1106	23.2298	24.5951	23.7437	23.611	NaN	NaN	NaN	21.2784	NaN	22.3525	3	3	3	10.9	35.116	0	9.6683	O14495	O14495	Lipid phosphate phosphohydrolase 3	PPAP2B
22.3468	21.3814	22.716	21.2243	22.3991	NaN	NaN	22.249	22.2851	22.9684	NaN	22.773	5	5	4	5.5	205.92	0	17.877	O14497-3;O14497-2;O14497	O14497-3;O14497-2;O14497	AT-rich interactive domain-containing protein 1A	ARID1A
NaN	NaN	NaN	NaN	NaN	22.7059	24.4626	23.7306	24.0372	23.5937	24.4634	23.4506	1	1	1	0.9	161.68	0.0038259	1.6352	O14529	O14529	Homeobox protein cut-like 2	CUX2
26.9865	26.5084	26.7307	26.8264	26.4477	27.0977	25.9859	25.9113	25.7221	25.2488	25.1283	26.2208	5	5	5	31.9	17.135	0	85.903	O14558	O14558	Heat shock protein beta-6	HSPB6
22.7113	22.9947	22.7393	NaN	22.4223	22.4002	22.8031	22.8061	22.8849	22.0529	NaN	NaN	1	1	1	5.4	23.973	0	2.8676	O14569	O14569	Cytochrome b561 domain-containing protein 2	CYB561D2
NaN	22.8644	NaN	22.8729	23.0636	22.8103	NaN	NaN	22.1933	NaN	22.6645	NaN	1	1	1	5.6	67.801	0	3.9659	O14576-4;O14576-3;O14576-5;O14576-2;O14576	O14576-4;O14576-3;O14576-5;O14576-2;O14576	Cytoplasmic dynein 1 intermediate chain 1	DYNC1I1
26.0297	25.9198	25.923	26.0203	25.8608	26.0348	26.0868	25.9538	26.4512	26.5848	26.5508	26.5568	9	9	9	34.8	28.772	0	236.35	O14579-3;O14579;O14579-2	O14579-3;O14579	Coatomer subunit epsilon	COPE
25.2289	24.3288	23.9156	24.3635	24.814	24.8893	25.0532	25.1884	24.9458	25.2523	25.2084	25.2245	3	3	3	35.4	16.46	0	5.589	P47813;O14602	P47813;O14602	Eukaryotic translation initiation factor 1A, X-chromosomal;Eukaryotic translation initiation factor 1A, Y-chromosomal	EIF1AX;EIF1AY
25.9615	25.6832	25.6903	25.8095	25.7827	25.6525	25.6354	25.9119	25.8435	25.3744	25.2335	25.9465	12	12	12	17.6	114.71	0	179.85	O14617-4;O14617;O14617-5;O14617-2;O14617-3	O14617-4;O14617;O14617-5;O14617-2;O14617-3	AP-3 complex subunit delta-1	AP3D1
22.6149	NaN	22.5047	22.8961	22.7033	22.5869	21.3858	21.192	NaN	21.6461	21.143	NaN	5	5	3	9	78.947	0	34.111	O14641	O14641	Segment polarity protein dishevelled homolog DVL-2	DVL2
23.6547	22.7652	23.4511	23.5868	23.2985	22.9097	23.4575	23.0152	23.8943	23.2883	23.8476	24.181	5	5	3	3.2	200.56	0	7.4825	O14647-2;O14647;Q9HCK8-2;Q9HCK8;Q8TD26;Q3L8U1-2;Q3L8U1-3;Q3L8U1;Q9P2D1	O14647-2;O14647	Chromodomain-helicase-DNA-binding protein 2	CHD2
25.014	24.8697	23.7702	24.0352	24.1288	24.9142	24.8318	24.7581	24.9909	24.7004	24.7588	24.7633	4	4	4	31.5	24.583	0	19.162	O14653-2;O14653;O14653-3	O14653-2;O14653;O14653-3	Golgi SNAP receptor complex member 2	GOSR2
23.6646	23.5417	23.2849	23.6936	23.6483	23.6701	23.3541	23.4638	NaN	23.7306	24.2402	24.0019	3	3	3	10.2	37.808	0	5.274	O14656	O14656	Torsin-1A	TOR1A
22.1614	22.3761	22.6947	21.5996	22.2949	21.8835	23.0143	23.2022	22.5403	22.3337	NaN	22.479	3	3	3	9.5	37.978	0	6.2978	O14657	O14657	Torsin-1B	TOR1B
23.0653	23.5117	22.6413	22.9797	22.8062	22.997	22.6356	22.9909	22.9369	22.808	23.2297	22.059	3	3	3	21.7	31.073	0	131.19	O14662-6;O14662-2;O14662-4;O14662-5;O14662	O14662-6;O14662-2;O14662-4;O14662-5;O14662	Syntaxin-16	STX16
25.0472	24.5051	24.2872	24.9448	24.7801	25.0449	NaN	23.9145	24.0304	24.3489	23.6327	24.0052	8	8	8	14.8	84.141	0	39.966	O14672;O14672-2	O14672	Disintegrin and metalloproteinase domain-containing protein 10	ADAM10
23.4149	23.6747	23.3636	23.601	22.959	23.2624	23.6155	23.4857	23.2567	23.3081	23.081	23.1039	2	2	2	6.1	37.461	0.00052124	2.4131	O14681-3;O14681	O14681-3;O14681	Etoposide-induced protein 2.4 homolog	EI24
23.0783	22.849	22.3683	22.4033	NaN	NaN	NaN	NaN	NaN	NaN	NaN	NaN	1	1	1	7.9	21.054	0	3.4562	O14683	O14683	Tumor protein p53-inducible protein 11	TP53I11
22.8679	22.6125	22.943	22.752	22.5997	23.1503	22.2234	22.3227	22.3592	22.5153	22.7567	23.0647	5	5	5	6.1	135.98	0	10.375	O14727-3;O14727-4;O14727-2;O14727;O14727-5;O14727-6	O14727-3;O14727-4;O14727-2;O14727;O14727-5	Apoptotic protease-activating factor 1	APAF1
21.9126	21.8398	22.0137	21.6482	22.1262	22.1649	21.2253	21.2238	21.5224	20.309	21.5418	21.0901	2	2	2	9.6	28.511	0	113.2	O14732-2;O14732	O14732-2;O14732	Inositol monophosphatase 2	IMPA2
NaN	21.6749	21.6457	NaN	22.3096	22.5355	NaN	NaN	21.659	22.1273	NaN	22.4887	2	2	2	8.5	35.914	0	5.4029	O14734	O14734	Acyl-coenzyme A thioesterase 8	ACOT8
25.5934	24.7667	25.1109	25.3161	25.3853	26.0712	25.2211	25.2858	25.1342	25.664	25.1788	25.3644	4	4	4	23.9	23.539	0	71.98	O14735;O14735-3	O14735;O14735-3	CDP-diacylglycerol--inositol 3-phosphatidyltransferase	CDIPT
24.2663	24.6598	23.9515	24.4133	24.0038	24.5979	23.6043	23.5651	22.5931	23.3539	NaN	23.3123	3	3	3	27.2	14.285	0	11.458	O14737;O14737-2	O14737;O14737-2	Programmed cell death protein 5	PDCD5
25.4524	25.4316	25.452	25.6803	25.2329	25.6586	25.4002	25.5823	24.8425	25.2296	24.7576	25.1961	8	8	8	21.8	72.683	0	135.03	O14744;O14744-5;O14744-2;O14744-3;O14744-4	O14744;O14744-5;O14744-2;O14744-3	Protein arginine N-methyltransferase 5;Protein arginine N-methyltransferase 5, N-terminally processed	PRMT5
NaN	NaN	NaN	NaN	NaN	NaN	22.918	22.3484	NaN	NaN	NaN	NaN	2	2	2	7.8	38.868	0	2.9931	O14745;O14745-2	O14745;O14745-2	Na(+)/H(+) exchange regulatory cofactor NHE-RF1	SLC9A3R1
22.1285	22.1088	NaN	23.4753	NaN	23.2744	NaN	NaN	NaN	23.2631	23.2653	23.6156	1	1	1	4.1	45.083	0	27.695	O14763-2;O14763	O14763-2;O14763	Tumor necrosis factor receptor superfamily member 10B	TNFRSF10B
25.0386	25.6307	25.8977	25.1521	25.7338	25.4925	24.9214	25.8354	25.8713	24.9244	24.9988	24.4438	8	8	8	32.3	61.247	0	323.31	O14773;O14773-2	O14773;O14773-2	Tripeptidyl-peptidase 1	TPP1
24.3471	24.8168	24.2016	24.251	24.2182	24.4458	23.7312	24.2098	23.9376	24.327	21.883	24.1638	11	11	11	9	121.69	0	72.224	O14776-2;O14776	O14776-2;O14776	Transcription elongation regulator 1	TCERG1
21.9978	21.702	21.7618	22.0051	22.1868	22.1134	22.007	22.0473	22.021	22.3719	21.6028	20.9579	4	2	2	7.4	100.41	0	39.508	O14787-2;O14787	O14787-2;O14787	Transportin-2	TNPO2
NaN	21.1481	20.8685	NaN	NaN	NaN	NaN	NaN	NaN	NaN	NaN	NaN	1	1	1	0.9	155.64	0.0026928	1.8032	O14802	O14802	DNA-directed RNA polymerase III subunit RPC1	POLR3A
27.6711	27.1652	27.2492	27.3674	27.1785	27.5155	27.9465	28.2344	27.8919	27.4762	27.8823	27.3089	4	4	4	19.8	27.887	0	46.133	O14818;O14818-2;O14818-4;Q8TAA3-2;Q8TAA3-5;Q8TAA3	O14818;O14818-2;O14818-4	Proteasome subunit alpha type-7	PSMA7
21.3355	21.6749	21.9207	21.8188	NaN	22.5253	NaN	21.2147	NaN	21.0378	20.5336	20.5162	2	2	2	2.9	140.76	0	9.5566	O14827	O14827	Ras-specific guanine nucleotide-releasing factor 2	RASGRF2
23.9485	24.2055	23.9354	24.1215	23.8451	24.0346	24.111	23.8647	23.8574	23.8116	23.8968	23.44	3	3	3	14	35.201	0	120.02	O14828-2;O14828	O14828-2;O14828	Secretory carrier-associated membrane protein 3	SCAMP3
NaN	21.5989	21.4705	NaN	22.0384	NaN	NaN	NaN	NaN	NaN	NaN	NaN	6	6	6	6.1	137.46	0	3.9605	O14841	O14841	5-oxoprolinase	OPLAH
NaN	NaN	NaN	21.5739	21.8314	NaN	NaN	NaN	NaN	NaN	NaN	NaN	2	2	2	11.4	46.36	0	2.9116	O14874;O14874-3;O14874-2	O14874;O14874-3;O14874-2	[3-methyl-2-oxobutanoate dehydrogenase [lipoamide]] kinase, mitochondrial	BCKDK
26.4989	24.6884	25.0564	24.8068	25.6782	24.7432	25.3807	25.214	26.1494	26.3258	25.5196	26.18	3	3	3	42.8	16.516	0	88.246	O14880	O14880	Microsomal glutathione S-transferase 3	MGST3
NaN	25.1933	25.3105	24.8648	24.969	24.8315	24.8992	24.9204	25.1359	24.9811	25.3393	25.3651	2	2	2	25.8	13.735	0	5.1531	O14907	O14907	Tax1-binding protein 3	TAX1BP3
23.911	23.9193	23.844	23.2681	23.6712	23.8771	23.6912	23.3944	23.5403	22.9912	23.4909	23.1688	7	7	7	35.1	36.049	0	31.013	O14908;O14908-2;Q8TF64	O14908	PDZ domain-containing protein GIPC1	GIPC1
22.5501	21.936	22.1364	23.4817	22.8403	22.3976	21.3138	20.8563	20.5838	21.2574	20.1885	21.7089	5	5	5	8.4	85.944	0	6.5034	O14920-2;O14920;O14920-4;O14920-3	O14920-2;O14920;O14920-4	Inhibitor of nuclear factor kappa-B kinase subunit beta	IKBKB
23.8361	NaN	NaN	23.8574	23.7902	24.1567	NaN	NaN	NaN	NaN	NaN	NaN	3	3	3	28.2	21.943	0	9.6223	O14925	O14925	Mitochondrial import inner membrane translocase subunit Tim23	TIMM23
NaN	22.9004	23.2818	22.2585	22.8742	23.0979	23.4105	23.9287	23.5974	23.7115	23.6645	23.372	4	4	4	16.5	49.54	0	56.283	O14929;O14929-2	O14929;O14929-2	Histone acetyltransferase type B catalytic subunit	HAT1
24.3621	24.4353	24.1438	24.1007	23.9126	23.999	23.9577	NaN	23.6546	23.8036	NaN	23.8862	3	3	3	31	10.086	0	5.9613	O14933-2;O14933	O14933-2;O14933	Ubiquitin/ISG15-conjugating enzyme E2 L6	UBE2L6
22.9874	23.0364	23.1971	22.9353	22.8793	23.1652	23.3331	23.1575	23.269	23.3831	23.351	23.5272	3	3	3	4.5	102.11	0	5.792	O14936-3;O14936-4;O14936-6;O14936-2;O14936;O14936-5	O14936-3;O14936-4;O14936-6;O14936-2;O14936	Peripheral plasma membrane protein CASK	CASK
NaN	NaN	NaN	24.0168	NaN	23.5913	23.3574	22.9554	NaN	NaN	NaN	NaN	2	2	2	3.6	105.99	0	3.357	O14939;O14939-4;O14939-3	O14939;O14939-4;O14939-3	Phospholipase D2	PLD2
25.7292	25.582	25.6641	25.8757	25.7694	25.5443	25.8458	25.5268	25.868	26.0468	26.1638	26.203	4	4	4	37.8	9.9062	0	41.79	O14949	O14949	Cytochrome b-c1 complex subunit 8	UQCRQ
28.4472	28.8329	28.6274	28.5389	28.2683	28.5522	28.5907	28.501	28.2906	27.8917	28.1095	28.1454	6	3	3	29.8	19.794	0	150.22	P19105;O14950	P19105;O14950	Myosin regulatory light chain 12A;Myosin regulatory light chain 12B	MYL12A;MYL12B
24.1598	24.3345	24.002	24.121	24.4064	24.257	23.9295	24.077	23.8804	24.2069	23.1192	NaN	6	6	6	10.7	86.191	0	68.014	O14964;O14964-2	O14964;O14964-2	Hepatocyte growth factor-regulated tyrosine kinase substrate	HGS
21.5114	22.0091	NaN	21.5697	NaN	22.4756	NaN	NaN	NaN	NaN	NaN	22.0225	3	1	1	4.9	70.038	0.00053648	2.7279	O14967	O14967	Calmegin	CLGN
23.5416	23.3871	23.8217	23.4956	23.5093	22.4166	23.2721	23.737	23.7551	22.4713	NaN	23.7039	5	5	5	7.1	105.64	0	30.593	O14974-5;O14974-2;O14974;O14974-4;O14974-3	O14974-5;O14974-2;O14974;O14974-4;O14974-3	Protein phosphatase 1 regulatory subunit 12A	PPP1R12A
23.6305	23.8904	23.8778	23.7682	23.8211	24.1239	23.5008	23.589	23.5823	23.6939	23.1942	23.6281	8	8	8	9	134.46	0	134.45	O14976-2;O14976	O14976-2;O14976	Cyclin-G-associated kinase	GAK
26.3477	25.3576	26.6469	25.9075	26.1881	25.6271	26.2531	26.4522	27.0021	25.9564	26.3265	26.7704	1	1	1	3.3	27.191	0.0022228	1.892	O14979-3;O14979-2;O14979	O14979-3;O14979-2;O14979	Heterogeneous nuclear ribonucleoprotein D-like	HNRNPDL
27.0166	27.2529	26.8588	27.2054	27.1336	27.079	27.0935	27.0445	26.8507	27.2814	26.9285	27.1544	18	18	18	23	123.38	0	287.27	O14980	O14980	Exportin-1	XPO1
22.7021	23.0603	22.3393	22.6237	NaN	22.0593	22.7048	23.2833	22.7994	23.0056	22.9634	22.6924	5	5	5	3.4	206.89	0	9.8362	O14981;O14981-2	O14981	TATA-binding protein-associated factor 172	BTAF1
24.1021	23.9872	23.8816	24.2166	NaN	24.3048	24.0759	23.979	23.9	24.3386	24.0529	21.555	2	2	2	2.4	144.27	0.0075429	1.3784	O15013-7;O15013-4;O15013-5;O15013-6;O15013	O15013-7;O15013-4;O15013-5;O15013-6;O15013	Rho guanine nucleotide exchange factor 10	ARHGEF10
NaN	NaN	NaN	NaN	NaN	22.3082	23.6109	22.9126	22.6548	22.6384	NaN	23.1179	5	2	2	3.4	268.31	0.0090416	1.2679	O15020-2;O15020	O15020-2;O15020	Spectrin beta chain, non-erythrocytic 2	SPTBN2
23.744	23.8413	24.0972	23.9371	22.9687	23.2838	23.9	23.3325	23.6004	23.5606	23.5198	23.2205	12	12	12	8.7	247.24	0	106.72	O15027-2;O15027-4;O15027-3;O15027;O15027-5	O15027-2;O15027-4;O15027-3;O15027;O15027-5	Protein transport protein Sec16A	SEC16A
25.4952	25.6359	25.4775	26.2578	25.9406	25.9925	25.5486	25.3667	25.2061	25.9395	25.7579	26.1027	13	13	13	8.1	205.12	0	156.9	O15031	O15031	Plexin-B2	PLXNB2
NaN	NaN	NaN	NaN	NaN	NaN	NaN	NaN	NaN	NaN	NaN	NaN	1	1	1	2.9	74.533	0.0047721	1.6211	O15037	O15037	Protein KHNYN	KHNYN
24.4154	24.3909	24.041	24.3578	24.0804	24.3367	24.2392	24.8958	24.4711	24.4621	24.7531	24.7087	2	2	2	3	153.85	0	4.9364	O15040;O15040-2	O15040;O15040-2	Tectonin beta-propeller repeat-containing protein 2	TECPR2
25.3877	25.5335	25.4052	25.4446	25.7869	25.433	25.0461	25.8662	25.7875	25.5706	25.3146	25.638	5	5	5	7.3	72.523	0	12.46	O15042-3;O15042-2;O15042	O15042-3;O15042-2;O15042	U2 snRNP-associated SURP motif-containing protein	U2SURP
23.7659	NaN	23.948	23.3024	NaN	23.919	23.5089	23.5742	23.4239	NaN	NaN	NaN	2	2	2	3.5	186.03	0.0083881	1.2957	O15047	O15047	Histone-lysine N-methyltransferase SETD1A	SETD1A
22.8891	22.7682	22.939	22.8683	22.6176	22.5626	23.6394	23.5199	23.2542	23.2908	NaN	23.4317	6	6	6	6.8	143.44	0	12.347	O15056-3;O15056-2;O15056	O15056-3;O15056-2;O15056	Synaptojanin-2	SYNJ2
20.9355	NaN	23.8608	21.1231	NaN	NaN	22.9262	24.1649	25.5547	24.2049	25.2308	25.3602	16	16	16	10.5	172.87	0	28.253	O15061;O15061-2;O15061-3	O15061;O15061-2;O15061-3	Synemin	SYNM
20.0531	20.9082	NaN	19.8629	20.1888	NaN	19.4242	20.1971	20.2831	19.9237	NaN	19.833	1	1	1	1.6	116.02	0	5.3942	O15063	O15063	Uncharacterized protein KIAA0355	KIAA0355
22.2492	NaN	22.1867	21.9622	21.7521	NaN	NaN	NaN	NaN	NaN	NaN	21.6891	4	4	3	6.6	85.124	0	3.2633	O15066;O15066-2;Q9BVG8-5;O14782;Q9BVG8-2;Q9BVG8;Q9BVG8-6;Q9P2E2-3;Q9P2E2	O15066	Kinesin-like protein KIF3B;Kinesin-like protein KIF3B, N-terminally processed	KIF3B
26.6937	26.8611	26.3884	26.7867	26.6638	26.734	26.5391	27.0099	26.5228	26.5584	26.4035	26.2743	19	19	19	23.4	144.73	0	138.82	O15067	O15067	Phosphoribosylformylglycinamidine synthase	PFAS
22.7157	22.7726	22.7265	22.8994	23.129	22.8208	21.8517	22.1504	22.0681	22.3054	22.1502	22.0603	7	7	7	11.4	112.96	0	21.456	O15084;O15084-4;O15084-1;O15084-2	O15084;O15084-4;O15084-1;O15084-2	Serine/threonine-protein phosphatase 6 regulatory ankyrin repeat subunit A	ANKRD28
23.9255	NaN	25.3755	NaN	25.3962	NaN	26.3184	25.4013	24.6844	24.5394	25.6049	24.8599	3	3	3	2.3	167.7	0	3.1799	O15085;O15085-2	O15085;O15085-2	Rho guanine nucleotide exchange factor 11	ARHGEF11
22.0852	22.1084	NaN	22.0703	NaN	NaN	NaN	NaN	NaN	NaN	NaN	NaN	1	1	1	1.8	56.486	0.00076104	2.1397	O15091-4;O15091-2;O15091	O15091-4;O15091-2;O15091	Mitochondrial ribonuclease P protein 3	KIAA0391
22.0911	22.6498	22.66	22.995	22.6292	22.6384	22.4118	21.9022	22.4253	22.486	21.8899	22.8249	4	4	4	6.8	84.639	0	9.8646	O15111	O15111	Inhibitor of nuclear factor kappa-B kinase subunit alpha	CHUK
26.2142	25.9909	25.6869	25.6057	25.8551	25.7817	25.8458	25.9316	25.8618	25.983	25.908	26.1597	3	3	3	21.8	15.179	0	171.61	O15116	O15116	U6 snRNA-associated Sm-like protein LSm1	LSM1
24.3441	24.1736	23.8854	24.7169	24.3914	24.6439	23.7043	23.903	23.7271	24.2101	23.8685	24.0836	4	4	4	5.2	107.02	0	60.883	O15118-2;O15118	O15118-2;O15118	Niemann-Pick C1 protein	NPC1
22.8602	22.9684	23.1838	23.3551	23.0384	23.4248	23.3873	23.1386	23.1655	22.6782	23.1672	23.2445	4	4	4	12.7	37.866	0	10.804	O15121	O15121	Sphingolipid delta(4)-desaturase DES1	DEGS1
25.6924	25.6003	24.8537	25.6795	25.2773	25.3551	25.2006	24.802	24.8072	25.0699	24.5823	24.4262	2	2	2	9.7	36.648	0	323.31	O15127	O15127	Secretory carrier-associated membrane protein 2	SCAMP2
25.5725	25.2782	25.9044	25.8702	25.7653	26.8808	25.6123	26.5766	26.7722	26.3492	26.0815	26.2335	4	4	4	15.9	40.949	0	282.97	O15143	O15143	Actin-related protein 2/3 complex subunit 1B	ARPC1B
26.9006	27.1981	26.9792	27.4818	26.9804	27.4542	27.6558	27.4123	27.458	27.5497	28.0682	27.6714	6	6	6	20	34.333	0	70.256	O15144	O15144	Actin-related protein 2/3 complex subunit 2	ARPC2
27.7434	27.8777	27.9355	27.787	27.8386	27.5595	27.4344	27.5769	27.7148	27.1201	26.6469	27.3729	2	2	2	10.1	20.546	0	5.8599	O15145	O15145	Actin-related protein 2/3 complex subunit 3	ARPC3
24.14	24.2168	24.3647	24.1215	24.0833	23.9727	24.5753	24.3532	24.4744	23.9497	24.2468	24.2037	8	8	8	35.7	38.646	0	141.61	O15160-2;O15160	O15160-2;O15160	DNA-directed RNA polymerases I and III subunit RPAC1	POLR1C
26.5652	25.9427	26.0224	26.4138	26.5131	26.687	27.6239	27.5718	27.5904	27.4397	27.4529	27.3173	7	7	7	31.8	23.818	0	96.461	O15173;O15173-2	O15173;O15173-2	Membrane-associated progesterone receptor component 2	PGRMC2
NaN	NaN	NaN	NaN	NaN	NaN	NaN	NaN	NaN	NaN	NaN	NaN	1	1	1	5.8	41.078	0.0094318	1.2389	O15178-2;O15178	O15178-2;O15178	Brachyury protein	T
NaN	NaN	NaN	NaN	NaN	NaN	NaN	NaN	NaN	NaN	NaN	NaN	1	1	1	4.1	50.223	0.00052868	2.6009	O15211-2;O15211	O15211-2;O15211	Ral guanine nucleotide dissociation stimulator-like 2	RGL2
23.3131	23.5669	23.1954	23.6361	NaN	23.5432	23.3899	22.4492	NaN	23.1885	NaN	NaN	1	1	1	9.3	14.582	0	71.407	O15212	O15212	Prefoldin subunit 6	PFDN6
23.7647	23.391	24.7111	23.6364	23.6303	23.8092	24.9593	24.9744	25.4127	24.7495	25.1708	24.821	4	4	4	8	68.07	0	8.7371	O15213	O15213	WD repeat-containing protein 46	WDR46
NaN	22.4818	22.871	23.3903	23.1176	23.3344	22.7125	23.5088	23.2614	22.9096	NaN	22.9495	5	5	5	12.9	69.906	0	12.575	O15228-2;O15228	O15228-2;O15228	Dihydroxyacetone phosphate acyltransferase	GNPAT
21.2952	NaN	20.6198	21.2301	NaN	21.6881	NaN	NaN	NaN	NaN	NaN	NaN	1	1	1	1	399.73	0.00051533	2.3086	O15230	O15230	Laminin subunit alpha-5	LAMA5
23.5393	23.9821	23.6687	23.9901	23.6963	24.3703	25.2904	25.4194	25.1445	25.119	24.7023	25.0531	10	10	10	17.8	69.574	0	136.38	O15254-2;O15254	O15254-2;O15254	Peroxisomal acyl-coenzyme A oxidase 3	ACOX3
25.3786	25.3217	25.1899	25.6147	25.4013	25.0218	24.862	25.4549	25.0548	25.3005	24.7399	25.5758	2	2	2	8.2	22.958	0.00052356	2.4926	O15258	O15258	Protein RER1	RER1
26.4182	26.1981	26.2726	26.3182	25.3571	26.4743	26.5469	26.6013	26.5886	26.5627	26.1747	26.4921	6	6	6	25.7	30.394	0	273.45	O15260;O15260-2;O15260-3	O15260;O15260-2;O15260-3	Surfeit locus protein 4	SURF4
24.5919	24.2133	24.4167	24.6876	24.3776	24.4039	24.7042	24.1893	23.9434	24.573	24.4291	24.6751	7	7	7	18.2	52.743	0	272.48	O15269	O15269	Serine palmitoyltransferase 1	SPTLC1
23.0774	23.0838	23.0979	23.5909	NaN	23.6046	23.487	23.8178	NaN	23.9544	NaN	23.8116	4	4	4	11.2	62.924	0	6.8136	O15270;Q9NUV7	O15270	Serine palmitoyltransferase 2	SPTLC2
23.4964	23.806	23.0576	22.7943	23.3774	23.396	23.7261	23.6205	NaN	23.0845	23.1349	23.7771	7	7	7	8.4	116.92	0	8.7589	O15294;O15294-3;O15294-2;O15294-4	O15294;O15294-3;O15294-2	UDP-N-acetylglucosamine--peptide N-acetylglucosaminyltransferase 110 kDa subunit	OGT
21.1294	22.2805	22.8787	23.4866	22.2013	22.5625	23.168	23.0762	22.6268	NaN	21.995	21.9409	4	4	3	13	28.082	0	7.2406	O15305	O15305	Phosphomannomutase 2	PMM2
22.6388	22.7762	22.2377	23.3126	23.0502	NaN	21.6814	NaN	NaN	23.1757	NaN	23.0814	2	2	2	4.3	55.25	0	3.5013	O15321-2;O15321	O15321-2;O15321	Transmembrane 9 superfamily member 1	TM9SF1
23.1943	23.5085	23.8897	23.5278	23.7188	24.0271	23.2366	23.1332	23.2407	23.2123	23.025	23.3147	2	2	2	3.3	75.25	0	3.0955	O15344;O15344-2	O15344;O15344-2	E3 ubiquitin-protein ligase Midline-1	MID1
22.9109	NaN	22.1794	22.2532	22.1315	22.4442	22.8464	NaN	23.8318	NaN	NaN	24.5417	2	2	2	5.1	59.271	0	4.0941	O15355	O15355	Protein phosphatase 1G	PPM1G
23.2932	24.0647	23.3807	23.8031	23.9331	23.8307	23.2511	24.1115	23.3422	23.5025	23.7476	23.9203	10	10	10	9.4	138.6	0	16.559	O15357;O15357-2	O15357;O15357-2	Phosphatidylinositol 3,4,5-trisphosphate 5-phosphatase 2	INPPL1
26.3988	26.7752	26.8072	26.8803	26.9842	26.9224	27.2241	27.534	27.171	26.9918	26.7023	27.0148	6	6	6	17.7	63.972	0	213.31	O15371;O15371-3;O15371-2	O15371;O15371-3;O15371-2	Eukaryotic translation initiation factor 3 subunit D	EIF3D
24.2798	24.0844	24.1564	23.2855	23.8304	23.88	24.1358	24.6035	24.1553	23.7791	24.4611	23.6889	3	3	3	15.6	39.93	0	27.685	O15372	O15372	Eukaryotic translation initiation factor 3 subunit H	EIF3H
NaN	23.4405	NaN	NaN	NaN	23.1226	NaN	NaN	NaN	23.1361	NaN	23.1006	3	3	3	11	33.776	0.00053967	2.7859	O15382-2;O15382	O15382-2;O15382	Branched-chain-amino-acid aminotransferase, mitochondrial	BCAT2
23.504	23.6551	23.4744	23.1732	23.489	22.8855	23.0941	23.4396	23.0512	23.2928	23.0645	23.077	5	5	5	7.2	119.94	0	8.8993	O15397;O15397-2	O15397	Importin-8	IPO8
23.9871	22.6963	22.9263	23.2763	22.9685	23.2601	22.316	NaN	NaN	22.3786	NaN	NaN	3	3	3	26.8	27.4	0	112.74	O15400-2;O15400	O15400-2;O15400	Syntaxin-7	STX7
24.1108	24.6543	24.2047	24.5781	24.7838	24.5188	24.5968	24.5027	24.3731	24.6331	24.6742	24.6563	3	3	3	5.4	49.469	0	8.5146	O15427	O15427	Monocarboxylate transporter 4	SLC16A3
NaN	NaN	NaN	NaN	NaN	NaN	NaN	NaN	NaN	NaN	NaN	NaN	3	2	2	3.1	169.34	0	3.6421	O15438;O15438-4	O15438;O15438-4	Canalicular multispecific organic anion transporter 2	ABCC3
25.4464	25.3145	25.4181	25.9087	25.4936	25.658	25.1641	25.1537	25.0905	25.4646	25.0592	25.5209	16	16	16	16.6	144.2	0	258.28	O15439-2;O15439;O15439-4;O15439-3	O15439-2;O15439;O15439-4;O15439-3	Multidrug resistance-associated protein 4	ABCC4
21.5768	22.8835	23.2713	23.4376	23.9092	23.7089	24.7555	24.2247	24.8728	24.9626	24.8223	24.4081	2	2	2	1.1	155.73	0.0026667	1.7307	O15440-5;O15440;O15440-4;O15440-3;O15440-2	O15440-5;O15440;O15440-4;O15440-3;O15440-2	Multidrug resistance-associated protein 5	ABCC5
26.414	26.2686	25.9808	25.9635	25.474	25.9563	26.8942	26.7149	26.6615	26.8202	26.631	26.7317	9	9	9	20.5	60.632	0	221.83	O15460-2;O15460	O15460-2;O15460	Prolyl 4-hydroxylase subunit alpha-2	P4HA2
24.7378	24.699	24.785	25.0842	24.6582	25.0087	24.9677	24.3756	24.0976	24.5106	24.0447	24.5973	4	4	4	8.4	73.168	0	15.091	O15484	O15484	Calpain-5	CAPN5
25.8783	25.6336	26.0013	25.8131	25.2835	25.9922	25.9464	25.9971	25.7246	25.9455	25.7627	25.8656	5	5	5	41.4	22.417	0	293.31	O15498;O15498-2	O15498;O15498-2	Synaptobrevin homolog YKT6	YKT6
26.8832	27.7303	27.4847	22.9126	NaN	27.7109	24.7629	26.9488	NaN	NaN	27.6768	NaN	1	1	1	7.9	16.32	0.0077449	1.3492	O15511;O15511-2	O15511;O15511-2	Actin-related protein 2/3 complex subunit 5	ARPC5
23.2383	23.3084	NaN	NaN	NaN	22.6654	NaN	NaN	NaN	NaN	NaN	NaN	2	2	2	19	16.311	0.0069573	1.4289	O15514	O15514	DNA-directed RNA polymerase II subunit RPB4	POLR2D
22.6782	22.8141	23.0793	24.2049	23.7512	26.0477	24.001	23.6259	23.5114	24.3191	24.3338	24.1945	5	5	5	25	43.83	0	43.415	O15533-2;O15533;O15533-3;O15533-4;REV__Q8WY36-3	O15533-2;O15533;O15533-3;O15533-4	Tapasin	TAPBP
26.4168	26.2882	26.4832	26.2191	26.238	26.1597	26.5959	26.5049	26.7796	26.5823	26.4011	26.9785	19	19	18	25.4	90.932	0	128.12	O43143	O43143	Pre-mRNA-splicing factor ATP-dependent RNA helicase DHX15	DHX15
22.582	NaN	23.6122	23.6681	23.8239	23.6153	23.3027	23.3896	23.8856	24.1051	24.1636	24.0865	1	1	1	4	54.843	0	5.9236	O43148;O43148-2	O43148;O43148-2	mRNA cap guanine-N7 methyltransferase	RNMT
23.6448	23.9024	24.6458	23.8098	24.1328	24.2049	23.7499	22.7674	22.8168	23.061	NaN	22.9923	9	9	9	6.1	331.07	0	42.592	O43149;O43149-3;O43149-2	O43149;O43149-3	Zinc finger ZZ-type and EF-hand domain-containing protein 1	ZZEF1
22.1931	22.7219	22.1786	22.2051	22.48	22.156	21.9095	21.9183	21.7673	22.1691	21.4379	22.1242	5	5	5	7.9	122.07	0	30.539	O43156	O43156	TELO2-interacting protein 1 homolog	TTI1
24.0061	23.7854	24.1884	23.394	23.6741	23.1615	23.7085	NaN	23.8672	23.2105	23.6506	23.7157	2	2	2	6.6	50.714	0	4.1856	O43159	O43159	Ribosomal RNA-processing protein 8	RRP8
21.8068	NaN	23.2781	21.7369	NaN	NaN	22.4326	NaN	23.547	NaN	NaN	22.7556	6	6	6	5.1	197.41	0	8.1824	O43166-3;O43166-2;O43166	O43166-3;O43166-2;O43166	Signal-induced proliferation-associated 1-like protein 1	SIPA1L1
25.4956	26.6155	25.4469	27.4671	26.9591	26.5031	27.1698	27.3468	26.9289	27.4097	27.4117	27.2687	4	4	4	40.7	16.694	0	121.24	O43169	O43169	Cytochrome b5 type B	CYB5B
23.153	22.7437	23.1485	23.4985	NaN	22.821	23.3077	23.2594	23.4491	23.4292	23.6336	23.5442	3	3	3	8.6	58.32	0	7.736	O43172-2;O43172	O43172-2;O43172	U4/U6 small nuclear ribonucleoprotein Prp4	PRPF4
27.5387	27.5665	27.6458	27.9001	27.9631	27.7615	27.6252	27.7771	27.654	27.8618	27.9465	27.7535	8	8	8	18.9	56.65	0	214.25	O43175	O43175	D-3-phosphoglycerate dehydrogenase	PHGDH
24.6242	24.4944	24.5924	24.922	24.5986	24.6098	25.1354	25.0444	24.5673	25.0437	24.7719	25.0646	7	7	7	15.9	54.099	0	63.724	O43237;O43237-2	O43237;O43237-2	Cytoplasmic dynein 1 light intermediate chain 2	DYNC1LI2
26.295	26.3793	26.2336	26.4866	26.1694	26.2794	26.4607	26.4306	26.4532	26.6067	26.4343	26.4909	17	17	17	31.3	60.977	0	323.31	O43242;O43242-2	O43242;O43242-2	26S proteasome non-ATPase regulatory subunit 3	PSMD3
23.9285	NaN	23.3675	22.8374	23.2182	22.8746	NaN	22.6416	23.0352	23.5657	NaN	NaN	6	6	1	18.9	39.954	0	37.429	O43251-5;O43251-10;O43251-2;O43251;O43251-6;O43251-8;O43251-9;O43251-4;Q9NWB1-4;Q9NWB1-5;O43251-7;Q9NWB1-2;O43251-3;A6NFN3;A6NFN3-2	O43251-5;O43251-10;O43251-2;O43251;O43251-6;O43251-8;O43251-9;O43251-4;Q9NWB1-4;Q9NWB1-5;O43251-7;Q9NWB1-2;O43251-3;A6NFN3;A6NFN3-2	RNA binding protein fox-1 homolog 2;RNA binding protein fox-1 homolog 1;RNA binding protein fox-1 homolog 3	RBFOX2;RBFOX1;RBFOX3
24.5231	25.1405	24.7839	24.3958	24.5532	24.7408	25.0887	25.2542	24.7922	24.4866	24.5539	24.3656	7	7	7	13.5	70.832	0	28.061	O43252	O43252	Bifunctional 3-phosphoadenosine 5-phosphosulfate synthase 1;Sulfate adenylyltransferase;Adenylyl-sulfate kinase	PAPSS1
23.4514	23.9241	23.7599	24.312	23.972	23.9091	23.8861	23.6346	23.2698	23.9564	23.5545	23.7991	3	3	3	6.2	88.828	0	79.479	O43264;O43264-2	O43264;O43264-2	Centromere/kinetochore protein zw10 homolog	ZW10
22.428	NaN	22.4708	NaN	21.3415	NaN	NaN	NaN	NaN	NaN	NaN	NaN	3	3	3	4.8	90.254	0	3.8906	O43290	O43290	U4/U6.U5 tri-snRNP-associated protein 1	SART1
22.8539	23.0128	23.3444	22.7222	22.8016	23.2765	23.0801	22.8822	22.4377	22.7063	NaN	22.6301	7	7	7	16.8	61.097	0	11.429	O43292-2;O43292	O43292-2;O43292	Glycosylphosphatidylinositol anchor attachment 1 protein	GPAA1
24.2066	NaN	23.7791	22.7658	22.6348	23.0969	24.7587	24.4184	24.9281	23.4584	NaN	23.7741	1	1	1	2.9	52.535	0	14.337	O43293	O43293	Death-associated protein kinase 3	DAPK3
26.5521	26.8141	26.7329	26.3523	26.6701	26.1472	27.3805	27.409	27.2503	26.6713	26.6335	26.4298	5	5	5	10.6	47.941	0	136.55	O43294-2;O43294	O43294-2;O43294	Transforming growth factor beta-1-induced transcript 1 protein	TGFB1I1
22.2564	22.2918	22.058	22.7253	22.636	23.7168	21.5072	21.9655	NaN	NaN	NaN	NaN	5	5	5	13	88.604	0	30.639	O43299;O43299-2;O43299-3	O43299;O43299-2;O43299-3	AP-5 complex subunit zeta-1	AP5Z1
23.301	23.3033	23.2208	23.3301	23.0806	22.9743	23.9337	23.4022	23.3699	23.3151	23.0433	23.2021	4	4	4	7.1	74.977	0	110.66	O43301;Q96MM6	O43301	Heat shock 70 kDa protein 12A	HSPA12A
23.3266	22.713	22.4334	NaN	22.743	22.2627	23.707	23.4799	23.6769	NaN	23.6364	23.6214	3	3	3	6	67.586	0	17.079	O43310;O43310-2	O43310;O43310-2	CBP80/20-dependent translation initiation factor	CTIF
NaN	NaN	NaN	21.763	NaN	NaN	NaN	NaN	22.2703	NaN	NaN	21.7812	3	3	2	3	138.1	0	3.4327	O43314-2;O43314	O43314-2;O43314	Inositol hexakisphosphate and diphosphoinositol-pentakisphosphate kinase 2	PPIP5K2
24.3023	NaN	NaN	24.2949	23.6508	23.8562	NaN	NaN	23.946	24.0611	23.908	24.26	3	3	3	21.3	19.81	0	7.9656	O43324;O43324-2	O43324;O43324-2	Eukaryotic translation elongation factor 1 epsilon-1	EEF1E1
26.2827	26.0227	26.6183	25.9773	26.2356	25.3581	26.2661	26.3029	26.8284	26.3566	26.1539	26.8315	6	4	4	12.1	59.952	0	69.863	O43390-4;O43390;O43390-2;O43390-3	O43390-4;O43390;O43390-2;O43390-3	Heterogeneous nuclear ribonucleoprotein R	HNRNPR
25.9281	25.9731	25.657	25.5218	25.2721	25.1949	26.0158	25.4694	25.5155	25.1062	25.2856	25.2299	4	4	4	19.4	32.251	0	16.315	O43396	O43396	Thioredoxin-like protein 1	TXNL1
24.3488	24.9949	23.7347	23.6971	23.2125	23.612	23.6331	NaN	23.1844	NaN	NaN	NaN	3	3	3	22.6	19.901	0	20.69	O43399-2;O43399-4;O43399;O43399-3;O43399-5;O43399-7;O43399-6	O43399-2;O43399-4;O43399;O43399-3;O43399-5;O43399-7;O43399-6	Tumor protein D54	TPD52L2
24.8577	24.8483	24.7143	24.7457	24.7377	24.846	NaN	24.1149	24.092	24.3026	NaN	NaN	2	2	2	11.9	23.773	0	5.4734	O43402	O43402	ER membrane protein complex subunit 8	EMC8
21.7304	21.8227	21.3136	21.3834	21.8847	NaN	21.976	22.6955	21.6869	21.6797	NaN	21.8861	1	1	1	2.3	58.068	0.0047092	1.5341	O43426-5;O43426-4;O43426-2;O43426	O43426-5;O43426-4;O43426-2;O43426	Synaptojanin-1	SYNJ1
22.5668	22.3787	NaN	NaN	NaN	22.4987	23.3362	22.4682	NaN	NaN	NaN	NaN	3	3	3	15.7	41.21	0	5.5045	O43427-2;O43427	O43427-2;O43427	Acidic fibroblast growth factor intracellular-binding protein	FIBP
23.6156	23.7388	23.7674	23.7715	23.7902	23.302	23.5649	23.1031	22.3658	23.2974	22.8081	23.4919	6	6	6	5.4	146.87	0	9.8118	O43432-4;O43432;O43432-3	O43432-4;O43432;O43432-3	Eukaryotic translation initiation factor 4 gamma 3	EIF4G3
24.2605	23.8405	24.1225	23.7123	23.2096	23.1405	NaN	23.5007	23.8419	23.9362	23.3473	23.477	3	2	2	22.6	19.208	0	19.201	O43447;O43447-2	O43447	Peptidyl-prolyl cis-trans isomerase H	PPIH
22.5165	22.8329	22.6202	22.6477	23.3863	23.0256	22.8397	23.2716	22.9028	23.077	22.751	22.5114	4	4	4	23.3	38.493	0	34.271	O43464-2;O43464-3;O43464;O43464-4;P83110-2;P83110	O43464-2;O43464-3;O43464;O43464-4	Serine protease HTRA2, mitochondrial	HTRA2
25.6738	25.8299	25.5666	25.6078	25.5437	25.8012	25.2751	25.5459	25.4164	25.2194	25.4935	25.2342	5	5	5	15	39.589	0	236.67	O43488	O43488	Aflatoxin B1 aldehyde reductase member 2	AKR7A2
25.9842	26.038	25.6918	25.2201	25.2692	25.5018	24.9317	25.5476	24.9981	25.157	25.1564	24.6599	10	10	10	14.9	112.59	0	83.829	O43491;O43491-3;O43491-4;O43491-2	O43491;O43491-3;O43491-4;O43491-2	Band 4.1-like protein 2	EPB41L2
21.3504	NaN	NaN	21.601	NaN	20.9302	NaN	NaN	NaN	NaN	NaN	NaN	1	1	1	6.7	47.119	0	8.3544	O43505	O43505	Beta-1,4-glucuronyltransferase 1	B4GAT1
NaN	NaN	NaN	NaN	NaN	NaN	NaN	NaN	NaN	NaN	NaN	NaN	3	3	3	8.6	71.918	0	7.8257	O43548-2;O43548	O43548-2;O43548	Protein-glutamine gamma-glutamyltransferase 5	TGM5
22.0321	NaN	NaN	NaN	22.5235	22.4797	NaN	NaN	22.387	NaN	NaN	NaN	1	1	1	2.6	73.817	0.00076453	2.1821	O43572	O43572	A-kinase anchor protein 10, mitochondrial	AKAP10
25.7979	25.7656	25.4952	25.9337	26.0121	26.0103	26.1549	26.1221	26.0112	26.1417	26.023	26.1249	17	17	17	22.3	109.96	0	323.31	O43592	O43592	Exportin-T	XPOT
26.1695	25.999	26.1799	25.9532	25.6582	25.765	25.4888	25.1886	25.3543	25.531	25.2238	25.7651	6	6	6	47.7	19.108	0	35.906	O43598;O43598-2	O43598;O43598-2	2-deoxynucleoside 5-phosphate N-hydrolase 1	DNPH1
NaN	23.8905	23.9022	24.3126	24.0872	24.019	24.51	24.0553	24.0839	24.5197	24.2797	24.836	2	2	2	4.6	51.355	0	12.086	O43615	O43615	Mitochondrial import inner membrane translocase subunit TIM44	TIMM44
24.9684	25.4724	24.8833	25.2256	25.4478	25.4184	NaN	25.4172	24.9369	NaN	25.0696	25.3371	3	3	3	20.1	15.005	0	5.1719	O43617-2;O43617	O43617-2;O43617	Trafficking protein particle complex subunit 3	TRAPPC3
24.2264	24.2444	23.9212	NaN	NaN	NaN	NaN	NaN	23.4817	NaN	NaN	24.4397	3	3	3	9.9	25.104	0.0022272	1.9056	O43633	O43633	Charged multivesicular body protein 2a	CHMP2A
24.6717	23.4248	24.7954	23.9638	23.6058	23.5893	24.3825	24.6591	25.1197	24.1395	24.6127	24.3159	6	6	6	12.1	56.289	0	8.2884	O43660-2;O43660	O43660-2;O43660	Pleiotropic regulator 1	PLRG1
22.5163	NaN	22.0526	NaN	NaN	NaN	NaN	NaN	NaN	NaN	NaN	NaN	1	1	1	7.2	19.608	0.00054201	2.8246	O43665-2;O43665-1;O43665	O43665-2;O43665-1;O43665	Regulator of G-protein signaling 10	RGS10
NaN	NaN	23.9802	24.6714	22.8832	22.3765	NaN	22.6138	23.2449	22.0612	25.3996	NaN	1	1	1	2.8	49.692	0.00075301	2.0313	O43670-2;O43670;O43670-4	O43670-2;O43670;O43670-4	BUB3-interacting and GLEBS motif-containing protein ZNF207	ZNF207
24.4128	24.6579	24.2082	24.1999	24.3853	24.4474	23.6159	23.6502	24.223	24.0617	24.0793	24.0209	4	4	4	47.5	10.921	0	87.342	O43678;O43678-2;A6NJG2	O43678;O43678-2	NADH dehydrogenase [ubiquinone] 1 alpha subcomplex subunit 2	NDUFA2
25.3976	25.4146	25.3567	25.6025	25.5656	25.5399	24.9732	25.09	25.1183	25.009	24.9921	24.8246	5	5	5	23.3	38.792	0	14.527	O43681	O43681	ATPase ASNA1	ASNA1
25.0578	25.9137	25.3293	24.9596	24.9041	24.2348	25.0561	25.5529	25.8417	NaN	24.6734	25.3086	8	8	8	28.5	36.954	0	43.75	O43684-2;O43684	O43684-2;O43684	Mitotic checkpoint protein BUB3	BUB3
28.405	27.8964	28.2994	27.6455	27.754	27.4953	28.0533	27.3592	28.27	27.4717	27.5023	27.3997	24	12	11	26.6	104.85	0	323.31	O43707;O43707-2;O43707-3	O43707;O43707-2;O43707-3	Alpha-actinin-4	ACTN4
22.4536	23.0096	22.9586	22.9102	23.5323	23.3823	22.8539	23.0092	23.0042	23.1388	23.3797	21.7848	4	4	4	5.4	85.852	0	3.4905	O43719	O43719	HIV Tat-specific factor 1	HTATSF1
23.3566	23.1999	23.0793	23.8285	23.313	23.2045	23.544	23.5799	23.4105	23.5175	23.5422	23.9538	4	3	3	21	25.027	0	4.8707	O43731;O43731-2	O43731;O43731-2	ER lumen protein-retaining receptor 3	KDELR3
23.3553	23.1228	NaN	NaN	NaN	NaN	NaN	NaN	NaN	23.1449	NaN	23.3063	2	2	2	6.3	46.489	0.0053826	1.4916	Q99418-2;O43739-2;Q99418;O43739;Q15438-3;Q15438-2;Q15438	Q99418-2;O43739-2;Q99418;O43739;Q15438-3;Q15438-2;Q15438	Cytohesin-2;Cytohesin-3;Cytohesin-1	CYTH2;CYTH3;CYTH1
26.4397	26.5975	26.3863	26.5088	26.3619	26.5588	26.663	26.4697	26.4568	26.5488	26.2161	26.4583	17	17	17	23.2	91.35	0	148.05	O43747;O43747-2	O43747;O43747-2	AP-1 complex subunit gamma-1	AP1G1
NaN	NaN	NaN	22.6875	23.123	NaN	NaN	NaN	NaN	22.1979	NaN	23.3199	2	2	2	14.1	29.176	0	16.828	O43752;O43752-2	O43752;O43752-2	Syntaxin-6	STX6
23.9809	23.3369	22.7124	23.4763	23.7626	23.62	22.2585	NaN	23.2106	23.3525	23.2282	23.5011	1	1	1	6.3	21.038	0	4.2084	O43759-2;O43759-3;O43759	O43759-2;O43759-3;O43759	Synaptogyrin-1	SYNGR1
23.8885	23.5747	23.2981	24.3692	24.1741	25.1038	24.6146	23.9105	24.9291	25.01	24.9234	24.9442	2	2	2	8.9	24.81	0	3.9088	O43760;O43760-2	O43760;O43760-2	Synaptogyrin-2	SYNGR2
22.0262	NaN	NaN	NaN	21.7729	NaN	NaN	NaN	NaN	NaN	NaN	21.7959	1	1	1	6.6	24.555	0.00052632	2.5466	O43761	O43761	Synaptogyrin-3	SYNGR3
24.3056	24.4905	23.1439	23.7817	23.5636	23.0269	23.1601	23.8082	23.359	NaN	NaN	23.3709	2	2	2	8.6	34.063	0	4.015	O43765	O43765	Small glutamine-rich tetratricopeptide repeat-containing protein alpha	SGTA
22.2299	22.4553	22.6294	22.3019	NaN	NaN	NaN	NaN	NaN	NaN	NaN	NaN	3	3	3	8	32.943	0.0031356	1.7038	O43772	O43772	Mitochondrial carnitine/acylcarnitine carrier protein	SLC25A20
25.8719	25.7493	26.657	26.5076	26.5633	26.5289	26.4354	26.9915	27.2932	26.6418	27.0822	26.7638	12	12	12	24.6	62.942	0	261.09	O43776;O43776-2;REV__H7BZ55	O43776	Asparagine--tRNA ligase, cytoplasmic	NARS
23.4461	22.3717	23.1222	22.1331	NaN	22.2441	23.7021	23.4482	23.3092	NaN	22.3467	NaN	13	13	1	13.4	131.98	0	323.31	O43795	O43795	Unconventional myosin-Ib	MYO1B
22.0852	21.5961	21.8671	22.4394	22.2139	22.4781	22.5463	NaN	NaN	22.6299	22.0723	22.5411	3	3	3	17.3	34.566	0	30.725	O43808	O43808	Peroxisomal membrane protein PMP34	SLC25A17
26.5815	26.4936	26.2534	25.2586	25.9772	26.2805	26.4647	26.5095	26.3785	26.2996	26.2879	26.3155	3	3	3	21.6	26.227	0	76.044	O43809	O43809	Cleavage and polyadenylation specificity factor subunit 5	NUDT21
24.4096	24.456	23.9304	23.8306	23.4579	23.3342	23.8078	23.2128	23.8306	23.1142	NaN	23.9357	3	3	3	8.3	45.283	0	4.0794	O43813	O43813	LanC-like protein 1	LANCL1
23.5327	23.5926	23.0409	23.4021	23.6445	23.2194	23.4288	23.1472	23.5916	23.8815	NaN	NaN	2	2	2	4.1	80.76	0	5.8386	O43815-2;O43815	O43815-2;O43815	Striatin	STRN
23.9002	23.1557	23.3193	23.1943	23.307	NaN	23.3913	23.629	23.8429	23.9165	23.7968	23.9865	6	6	6	18.3	51.84	0	122.52	O43818	O43818	U3 small nucleolar RNA-interacting protein 2	RRP9
22.6633	22.1737	23.1479	22.5124	22.6381	21.4438	NaN	NaN	NaN	NaN	22.1818	22.6121	3	3	3	6.2	76.107	0	19.983	O43823	O43823	A-kinase anchor protein 8	AKAP8
24.2831	24.5614	24.7957	24.6569	24.6003	25.0581	24.9701	24.6061	24.4493	25.0056	25.2974	25.1763	5	5	5	15.8	42.183	0	50.091	O43837;O43837-2;O43837-3	O43837;O43837-2	Isocitrate dehydrogenase [NAD] subunit beta, mitochondrial	IDH3B
25.6768	26.0057	25.5343	25.8236	25.9315	25.7741	25.1598	25.112	25.0803	25.5187	25.5874	25.8571	13	13	13	12.9	131.7	0	251.09	O43847;O43847-2	O43847;O43847-2	Nardilysin	NRD1
26.2521	27.3477	27.2093	27.3407	27.497	27.2476	27.146	27.153	26.9023	26.8339	26.9847	26.8566	4	4	4	10.8	37.106	0	71.974	O43852;O43852-3;O43852-15;O43852-2;O43852-4;O43852-5;O43852-13;O43852-14;O43852-9;O43852-11;O43852-10;O43852-6	O43852;O43852-3;O43852-15;O43852-2;O43852-4;O43852-5	Calumenin	CALU
24.3935	24.6577	24.634	NaN	NaN	23.8457	25.5889	24.9285	25.9144	24.0889	23.8027	24.2436	6	6	6	14.5	52.747	0	155.05	O43854-2;O43854	O43854-2;O43854	EGF-like repeat and discoidin I-like domain-containing protein 3	EDIL3
24.3366	23.8039	23.2464	23.9332	22.8138	23.8467	24.3774	23.2499	24.0133	NaN	22.5774	24.082	2	2	2	4.1	53.753	0	6.1341	O43865-2;O43865;Q96HN2-4;Q96HN2-3;Q96HN2-2;Q96HN2	O43865-2;O43865;Q96HN2-4;Q96HN2-3;Q96HN2-2;Q96HN2	Putative adenosylhomocysteinase 2;Putative adenosylhomocysteinase 3	AHCYL1;AHCYL2
24.1527	24.5425	24.2588	23.8154	NaN	23.801	23.4425	NaN	NaN	23.5648	23.1288	23.4882	1	1	1	8	17.42	0	4.9697	O43924	O43924	Retinal rod rhodopsin-sensitive cGMP 3,5-cyclic phosphodiesterase subunit delta	PDE6D
22.7504	22.8962	24.2207	23.6389	23.0236	22.2439	23.8781	23.3116	23.97	23.9034	23.5305	23.6643	2	2	2	4.1	71.689	0	4.9038	O60216;Q9H4I0-2;Q9H4I0	O60216;Q9H4I0-2;Q9H4I0	Double-strand-break repair protein rad21 homolog;Double-strand-break repair protein rad21-like protein 1	RAD21;RAD21L1
NaN	23.4948	23.8392	23.7153	23.4038	23.9449	NaN	NaN	23.0169	23.471	23.5157	23.7373	1	1	1	11.3	10.998	0	3.154	O60220	O60220	Mitochondrial import inner membrane translocase subunit Tim8 A	TIMM8A
19.7001	19.8341	20.1061	19.682	NaN	20.4205	NaN	NaN	NaN	18.6818	18.8671	NaN	4	1	1	2.5	192.23	0.00076278	2.1633	O60229-2;O60229	O60229-2;O60229	Kalirin	KALRN
NaN	23.1421	23.0139	23.095	23.0225	22.7345	NaN	23.3516	NaN	23.2857	23.1176	23.3949	4	3	3	5.3	119.26	0	7.3946	O60231	O60231	Putative pre-mRNA-splicing factor ATP-dependent RNA helicase DHX16	DHX16
23.2457	23.287	22.7312	21.7137	22.3899	22.5767	22.8269	22.7656	22.7132	22.395	22.018	NaN	5	5	5	5.1	160.6	0	11.169	O60244	O60244	Mediator of RNA polymerase II transcription subunit 14	MED14
23.2469	23.566	23.6026	23.9476	23.9594	23.9502	23.8065	23.9596	24.0694	23.7682	23.7298	23.6601	6	6	6	19.5	40.925	0	17.292	O60256;O60256-3;O60256-4;O60256-2	O60256;O60256-3;O60256-4;O60256-2	Phosphoribosyl pyrophosphate synthase-associated protein 2	PRPSAP2
24.6665	23.6663	24.886	23.858	23.3717	22.8696	24.4232	24.1972	25.1741	24.7829	24.9796	24.5548	14	6	6	13	121.9	0	92.641	O60264	O60264	SWI/SNF-related matrix-associated actin-dependent regulator of chromatin subfamily A member 5	SMARCA5
23.8575	23.888	24.0889	24.0086	23.9152	24.0566	24.2712	23.9436	23.9324	23.585	23.1454	23.841	10	10	10	11.6	144.68	0	22.26	O60271-4;O60271-2;O60271;O60271-9;O60271-5;O60271-3;Q9UPT6	O60271-4;O60271-2;O60271;O60271-9;O60271-5;O60271-3	C-Jun-amino-terminal kinase-interacting protein 4	SPAG9
24.4815	24.712	25.0448	24.4671	24.5941	22.3039	23.3237	25.4387	24.6757	24.7958	24.7389	24.8169	11	11	11	6.7	254.39	0	35.3	O60287	O60287	Nucleolar pre-ribosomal-associated protein 1	URB1
24.5394	24.4116	24.5023	23.9909	24.3184	23.7763	24.2456	24.4947	24.6773	24.3033	24.4992	24.1575	20	20	19	18.6	171.29	0	205.23	O60306	O60306	Intron-binding protein aquarius	AQR
23.6389	24.1021	23.7085	24.237	23.91	23.9509	23.4462	23.234	23.0816	23.7039	23.2329	23.3601	10	10	10	12	111.63	0	76.277	O60313;O60313-2;O60313-13;O60313-9;O60313-11;O60313-10;REV__Q8IYJ2-2;REV__Q8IYJ2	O60313;O60313-2;O60313-13;O60313-9;O60313-11;O60313-10	Dynamin-like 120 kDa protein, mitochondrial;Dynamin-like 120 kDa protein, form S1	OPA1
23.0044	22.893	23.2042	23.7465	NaN	NaN	21.8304	23.1409	23.0597	20.9257	22.6943	22.4486	6	6	6	4.3	218.4	0	10.463	O60318;O60318-2	O60318	Germinal-center associated nuclear protein	MCM3AP
22.6556	NaN	NaN	NaN	NaN	22.1409	NaN	NaN	NaN	NaN	NaN	NaN	4	2	2	9.4	70.213	0	3.4295	O60331-4;O60331;O60331-2;O60331-3;O14986-3;O14986;O14986-2	O60331-4;O60331;O60331-2;O60331-3	Phosphatidylinositol 4-phosphate 5-kinase type-1 gamma	PIP5K1C
21.8196	22.4386	21.7523	NaN	NaN	21.8642	NaN	NaN	NaN	22.6404	NaN	22.1188	6	6	4	3.6	199.26	0	15.555	O60333-2;O60333;O60333-4;O60333-3;Q12756;O43896	O60333-2;O60333;O60333-4	Kinesin-like protein KIF1B	KIF1B
24.5389	24.0286	24.4194	24.0442	24.1146	23.7933	24.0491	23.7284	24.2463	24.1568	23.4639	23.5728	10	10	10	19.7	92.902	0	94.132	O60341;O60341-2	O60341;O60341-2	Lysine-specific histone demethylase 1A	KDM1A
22.1415	22.9157	22.9329	22.7682	23.1869	22.9358	NaN	22.4795	21.8287	22.5047	21.8709	22.4405	5	5	5	4.9	139.55	0	9.9653	O60343-2;O60343-3;O60343;O60343-4;O60343-5	O60343-2;O60343-3;O60343;O60343-4;O60343-5	TBC1 domain family member 4	TBC1D4
NaN	NaN	NaN	23.5215	NaN	23.3931	NaN	NaN	NaN	22.6867	NaN	22.3695	2	2	2	5.9	51.964	0	7.7776	O60427	O60427	Fatty acid desaturase 1	FADS1
23.9697	24.0469	24.1588	24.1423	24.1022	24.0489	23.5861	23.5558	23.5674	23.7479	23.8367	23.7382	6	6	6	9.3	54.554	0	12.841	O60443;O60443-3;O60443-2	O60443;O60443-3	Non-syndromic hearing impairment protein 5	DFNA5
NaN	NaN	NaN	23.0113	NaN	NaN	NaN	21.8907	NaN	23.5939	23.5816	23.4413	3	3	3	6.3	62.43	0	2.938	O60462-6;O60462-4;O60462-5;O60462-2;O60462-3;O60462	O60462-6;O60462-4;O60462-5;O60462-2;O60462-3;O60462	Neuropilin-2	NRP2
23.0285	23.368	23.3897	23.9432	24.1633	23.8328	22.9114	22.7125	22.9378	22.8133	22.8572	23.7004	6	6	6	15.6	73.003	0	10.195	O60476	O60476	Mannosyl-oligosaccharide 1,2-alpha-mannosidase IB	MAN1A2
24.241	24.2833	23.7089	24.7232	24.3226	24.2352	22.3571	22.3124	22.1286	22.7093	22.8168	23.3484	3	3	3	5.5	74.435	0	53.071	O60488-2;O60488	O60488-2;O60488	Long-chain-fatty-acid--CoA ligase 4	ACSL4
26.5633	26.8411	26.5014	26.5767	26.5467	26.6453	25.7261	25.6569	26.098	26.1824	26.102	26.2231	7	7	7	33.3	18.762	0	31.232	O60493;O60493-2;O60493-4;O60493-3	O60493;O60493-2;O60493-4;O60493-3	Sorting nexin-3	SNX3
NaN	NaN	22.0644	NaN	21.8358	NaN	NaN	NaN	NaN	NaN	NaN	NaN	1	1	1	8	22.445	0.00075263	2.0248	O60499-2;O60499	O60499-2;O60499	Syntaxin-10	STX10
24.8568	25.0189	24.5375	24.7373	23.8412	24.2809	24.8352	24.7533	24.8719	24.665	23.4234	24.2647	7	7	7	9.8	102.91	0	17.811	O60502;O60502-4;O60502-2;O60502-3	O60502;O60502-4;O60502-2;O60502-3	Protein O-GlcNAcase	MGEA5
22.389	22.149	22.6937	22.5537	22.4194	22.9039	NaN	NaN	NaN	22.4923	NaN	NaN	1	1	1	1.1	150.7	0.00053634	2.7274	O60503	O60503	Adenylate cyclase type 9	ADCY9
NaN	NaN	NaN	NaN	NaN	NaN	NaN	NaN	NaN	NaN	NaN	NaN	2	2	2	8.8	36.742	0.00052342	2.4908	O60504-2;O60504	O60504-2;O60504	Vinexin	SORBS3
26.9598	27.009	27.7158	27.5699	27.2664	27.0924	27.565	27.7108	27.9825	27.516	26.8305	27.5698	8	8	6	16.5	58.735	0	74.466	O60506-4;O60506-3;O60506-2;O60506;O60506-5	O60506-4;O60506-3;O60506-2;O60506;O60506-5	Heterogeneous nuclear ribonucleoprotein Q	SYNCRIP
24.6802	23.6938	24.7148	23.7322	23.9701	NaN	24.2745	24.1333	24.8823	24.2627	24.149	24.4121	3	3	3	6.9	65.521	0	47.392	O60508	O60508	Pre-mRNA-processing factor 17	CDC40
22.3623	22.8561	22.7192	22.3385	22.5569	22.2259	22.9176	22.3344	22.5302	22.5266	NaN	NaN	3	3	3	3.4	124.71	0	7.847	O60518	O60518	Ran-binding protein 6	RANBP6
24.0153	23.9408	23.7032	23.7187	23.8967	23.576	24.1536	23.9025	24.3979	23.8386	23.7651	23.9902	6	6	6	7.1	118.02	0	12.663	O60524-4;O60524-5;O60524-3;O60524	O60524-4;O60524-5;O60524-3;O60524	Nuclear export mediator factor NEMF	NEMF
23.1634	23.4311	23.5709	23.8777	23.4043	23.9613	23.5744	NaN	23.6904	23.2043	23.6499	23.4285	5	5	5	18.4	39.053	0	6.7679	O60547-2;O60547	O60547-2;O60547	GDP-mannose 4,6 dehydratase	GMDS
23.0282	22.9654	22.4805	22.4677	22.3479	22.3042	22.1416	22.1763	22.0139	23.0362	22.9886	23.0494	4	4	1	10	56.98	0	209.3	O60551	O60551	Glycylpeptide N-tetradecanoyltransferase 2	NMT2
NaN	NaN	NaN	24.9605	24.7975	NaN	NaN	NaN	NaN	24.5722	24.0614	23.8003	1	1	1	12	20.697	0	30.595	O60565	O60565	Gremlin-1	GREM1
26.5239	26.5712	26.4514	26.8276	26.8375	26.7831	26.8654	26.8395	26.5654	27.134	27.139	27.3291	17	17	17	29.5	84.784	0	286.88	O60568	O60568	Procollagen-lysine,2-oxoglutarate 5-dioxygenase 3	PLOD3
NaN	NaN	22.7764	NaN	NaN	NaN	NaN	23.0641	NaN	23.089	NaN	22.5168	1	1	1	9	27.026	0	4.4009	O60573-2;O60573	O60573-2;O60573	Eukaryotic translation initiation factor 4E type 2	EIF4E2
24.3083	24.7959	24.726	24.5635	25.2686	25.4039	24.6343	24.175	24.6656	24.7401	25.0595	24.3818	7	7	7	6.7	138.91	0	91.445	O60610-2;O60610-3;O60610	O60610-2;O60610-3;O60610	Protein diaphanous homolog 1	DIAPH1
23.9009	23.5063	NaN	24.7928	24.4978	24.7959	23.8251	NaN	NaN	24.7451	24.3919	24.6598	2	2	2	12.2	21.183	0.00052219	2.4359	O60637-3;O60637;O60637-2	O60637-3;O60637;O60637-2	Tetraspanin-3	TSPAN3
24.0347	24.1981	24.2865	24.4446	24.2901	24.2174	24.1859	24.0778	23.7811	24.265	23.9495	24.2107	12	12	12	17.7	85.566	0	59.933	O60645	O60645	Exocyst complex component 3	EXOC3
25.9112	26.3091	25.9548	25.5297	25.484	26.198	23.5858	25.2688	24.3752	24.5442	23.4885	NaN	8	8	8	24.9	45.803	0	323.31	O60664-4;O60664-3;O60664;O60664-2	O60664-4;O60664-3;O60664;O60664-2	Perilipin-3	PLIN3
24.0309	24.1676	24.2145	24.2481	24.3167	24.4287	24.0172	24.0312	24.3734	24.3272	24.2935	24.1878	4	3	2	10.8	60.029	0	44.862	O60684	O60684	Importin subunit alpha-7	KPNA6
27.4413	27.8882	27.8438	27.6299	27.6185	27.9407	27.6711	27.8895	27.7575	27.6312	27.704	27.5546	6	6	6	14.6	55.023	0	323.31	O60701;O60701-2;O60701-3	O60701;O60701-2;O60701-3	UDP-glucose 6-dehydrogenase	UGDH
NaN	NaN	18.8777	NaN	NaN	NaN	18.5776	NaN	NaN	NaN	NaN	NaN	1	1	1	3.4	43.332	0.0022344	1.925	O60711	O60711	Leupaxin	LPXN
26.5326	26.4911	26.2332	25.8901	25.9756	26.0697	26.6667	26.5603	26.3263	26.0758	26.0264	25.9043	11	11	11	17.1	108.17	0	114.72	O60716;O60716-17;O60716-2;O60716-4;O60716-6;O60716-3;O60716-5;O60716-7;O60716-9;O60716-8;O60716-10;O60716-12;O60716-14;O60716-11;O60716-13;O60716-15;O60716-18;O60716-16;O60716-20;O60716-22;O60716-19;O60716-21;O60716-23;O60716-24;O60716-31;O60716-25;O60716-26;O60716-28;O60716-30;O60716-27;O60716-29;O60716-32	O60716;O60716-17;O60716-2;O60716-4;O60716-6;O60716-3;O60716-5;O60716-7;O60716-9;O60716-8;O60716-10;O60716-12;O60716-14;O60716-11;O60716-13;O60716-15;O60716-18;O60716-16;O60716-20;O60716-22;O60716-19;O60716-21;O60716-23;O60716-24;O60716-31;O60716-25;O60716-26;O60716-28;O60716-30;O60716-27;O60716-29;O60716-32	Catenin delta-1	CTNND1
21.2223	21.5197	21.746	22.0505	22.2544	20.8368	21.3434	19.6716	NaN	20.4532	20.5125	19.6391	1	1	1	7	31.938	0	5.1372	O60725	O60725	Protein-S-isoprenylcysteine O-methyltransferase	ICMT
27.0807	26.6686	26.851	26.3764	26.8827	26.4357	27.3657	27.2853	26.9629	26.7933	26.73	26.8558	1	1	1	14.2	12.732	0	8.041	P41567;O60739	P41567;O60739	Eukaryotic translation initiation factor 1;Eukaryotic translation initiation factor 1b	EIF1;EIF1B
24.5053	24.7964	24.5365	24.8357	24.7428	24.826	24.2187	24.4778	24.0851	24.5352	23.723	24.4353	8	8	8	21.2	58.47	0	97.074	O60749;O60749-2	O60749;O60749-2	Sorting nexin-2	SNX2
25.661	25.6721	25.9853	26.0654	25.9754	25.4694	25.9572	26.3304	26.0744	26.1366	26.4253	26.642	5	5	5	25.8	29.634	0	239.46	O60762	O60762	Dolichol-phosphate mannosyltransferase subunit 1	DPM1
26.7511	26.9459	26.7318	26.9492	27.1454	27.0261	26.7621	26.6122	26.5118	26.8094	26.5183	26.6396	17	17	17	21.5	107.89	0	323.31	O60763;O60763-2	O60763;O60763-2	General vesicular transport factor p115	USO1
25.4773	24.6963	24.8368	24.6899	24.6031	23.5187	24.2211	24.7547	25.1005	24.6929	24.6786	24.9577	3	3	3	28.9	15.139	0	23.486	O60783	O60783	28S ribosomal protein S14, mitochondrial	MRPS14
22.3933	22.242	22.755	23.6859	23.9624	23.6193	21.3349	22.0899	22.2235	23.5331	22.8705	22.1201	9	9	9	29.1	53.818	0	48.675	O60784;O60784-2;O60784-4;O60784-3	O60784;O60784-2;O60784-4;O60784-3	Target of Myb protein 1	TOM1
28.378	31.9818	30.0239	NaN	32.1038	24.4356	31.6963	24.2356	32.0518	NaN	32.2483	23.8486	4	4	1	28.6	13.989	0	188.72	Q99879;Q99877;Q93079;Q5QNW6;Q16778;P62807;P58876;P57053;P33778;P23527;P06899;O60814;Q5QNW6-2;Q99880;Q96A08	Q99879;Q99877;Q93079;Q5QNW6;Q16778;P62807;P58876;P57053;P33778;P23527;P06899;O60814;Q5QNW6-2;Q99880	Histone H2B type 1-M;Histone H2B type 1-N;Histone H2B type 1-H;Histone H2B type 2-F;Histone H2B type 2-E;Histone H2B type 1-C/E/F/G/I;Histone H2B type 1-D;Histone H2B type F-S;Histone H2B type 1-B;Histone H2B type 1-O;Histone H2B type 1-J;Histone H2B type 1-K;Histone H2B type 1-L	HIST1H2BM;HIST1H2BN;HIST1H2BH;HIST2H2BF;HIST2H2BE;HIST1H2BC;HIST1H2BD;H2BFS;HIST1H2BB;HIST1H2BO;HIST1H2BJ;HIST1H2BK;HIST1H2BL
23.3268	23.1933	22.9648	23.2027	23.2063	23.246	23.2608	23.0435	22.8118	23.2329	23.2707	23.1895	8	8	8	16.4	70.755	0	122.68	O60826	O60826	Coiled-coil domain-containing protein 22	CCDC22
NaN	NaN	NaN	NaN	NaN	NaN	NaN	NaN	NaN	NaN	NaN	NaN	1	1	1	16.9	18.273	0	3.505	O60830;O60830-2	O60830;O60830-2	Mitochondrial import inner membrane translocase subunit Tim17-B	TIMM17B
26.3916	26.4333	26.332	26.5528	26.3135	26.5879	26.2591	26.0369	26.3692	26.1479	25.8252	26.2056	2	2	2	16.3	19.258	0	121.59	O60831	O60831	PRA1 family protein 2	PRAF2
22.8097	23.7298	24.3442	23.9057	24.0078	23.3445	24.0891	23.5854	25.127	24.3516	24.343	24.6358	5	5	5	12.6	47.602	0	41.598	O60832-2;O60832	O60832-2;O60832	H/ACA ribonucleoprotein complex subunit 4	DKC1
25.8778	26.0127	25.9001	25.8207	25.8134	25.4246	25.8168	26.3029	26.3193	25.8356	25.8695	26.037	7	7	7	8.6	138.83	0	35.36	O60841	O60841	Eukaryotic translation initiation factor 5B	EIF5B
21.3593	22.6778	NaN	NaN	NaN	21.9919	NaN	NaN	NaN	NaN	NaN	23.671	2	2	2	8.6	15.48	0.00051693	2.3326	O60869-2;O60869-3;O60869	O60869-2;O60869-3;O60869	Endothelial differentiation-related factor 1	EDF1
21.8397	23.3503	22.9738	23.3561	23.1982	23.0577	22.615	22.5404	22.7218	23.1839	22.7238	23.5627	3	3	3	3.7	124.83	0	7.9793	O60879-2;O60879-3;O60879	O60879-2;O60879-3;O60879	Protein diaphanous homolog 2	DIAPH2
23.7343	24.4432	22.8973	23.943	24.119	23.9635	24.5291	23.7093	24.2557	24.2695	23.558	23.7062	5	5	5	20.6	45.745	0	167.63	O60884	O60884	DnaJ homolog subfamily A member 2	DNAJA2
25.861	NaN	NaN	NaN	27.1628	NaN	NaN	27.0871	25.8755	NaN	NaN	NaN	1	1	1	1.6	60.941	0.0079672	1.337	Q15059-2;O60885-2;Q15059;O60885-3;O60885	Q15059-2;O60885-2;Q15059;O60885-3;O60885	Bromodomain-containing protein 3;Bromodomain-containing protein 4	BRD3;BRD4
27.4057	28.0565	28.2967	28.2102	27.4434	27.7069	27.8188	26.8955	26.9419	27.6904	27.6776	27.1942	3	3	3	35.3	16.832	0	44.985	O60888-3;O60888;O60888-2	O60888-3;O60888;O60888-2	Protein CutA	CUTA
24.4556	24.5094	24.503	24.5773	24.5997	24.392	24.5698	24.1856	24.2571	24.7465	24.607	24.7516	2	2	2	28.7	14.21	0	23.711	O60925	O60925	Prefoldin subunit 1	PFDN1
22.8751	23.3335	23.1603	23.2225	NaN	22.6745	NaN	22.9249	NaN	NaN	NaN	NaN	1	1	1	19.8	13.952	0	16.355	O60927	O60927	Protein phosphatase 1 regulatory subunit 11	PPP1R11
21.678	21.4168	20.7969	NaN	21.3093	20.219	NaN	NaN	NaN	NaN	NaN	NaN	1	1	1	9.1	22.629	0	9.1447	O60936;O60936-1;O60936-3	O60936;O60936-1;O60936-3	Nucleolar protein 3	NOL3
NaN	22.3167	22.0711	22.3821	22.7031	23.0379	21.4488	21.9719	21.5096	21.2676	20.2001	21.212	2	2	2	3.8	78.159	0	4.0246	O75027-3;O75027;O75027-2	O75027-3;O75027;O75027-2	ATP-binding cassette sub-family B member 7, mitochondrial	ABCB7
24.9561	24.7699	24.887	24.943	NaN	23.7716	23.3717	NaN	NaN	23.3477	23.3189	NaN	1	1	1	2.5	40.364	0.0077661	1.3743	O75030-11;P19484-2;O75030-10;O75030-9;O75030-12;P19484;O75030-4;O75030-3;O75030-8;O75030-7;O75030-6;O75030-2;O75030-5;O75030	O75030-11;P19484-2;O75030-10;O75030-9;O75030-12;P19484;O75030-4;O75030-3;O75030-8;O75030-7;O75030-6;O75030-2;O75030-5;O75030	Microphthalmia-associated transcription factor;Transcription factor EB	MITF;TFEB
22.0579	22.6411	21.9319	22.441	22.2612	NaN	22.2745	22.4208	NaN	22.2784	NaN	22.3705	3	2	2	3.5	120.87	0	4.5095	O75044;P0DMP2;P0DJJ0	O75044;P0DMP2;P0DJJ0	SLIT-ROBO Rho GTPase-activating protein 2;SLIT-ROBO Rho GTPase-activating protein 2B;SLIT-ROBO Rho GTPase-activating protein 2C	SRGAP2;SRGAP2B;SRGAP2C
22.547	22.9233	21.824	23.2209	22.4588	22.7833	NaN	22.3331	21.1497	23.1773	22.6566	23.1687	3	3	3	11	46.432	0	11.121	O75063	O75063	Glycosaminoglycan xylosylkinase	FAM20B
25.8699	26.6693	27.3497	26.928	27.105	27.0531	27.1426	27.1245	27.2513	27.0908	26.9622	27.2961	9	9	9	21.8	66.193	0	72.65	O75083;O75083-3	O75083;O75083-3	WD repeat-containing protein 1	WDR1
21.8631	22.0311	21.8568	22.4796	22.8595	22.9642	21.5206	21.0502	21.8373	22.4048	21.6968	22.5063	4	4	4	5.3	118.58	0	15.415	O75110;O75110-2;O43861-2;O43861	O75110;O75110-2	Probable phospholipid-transporting ATPase IIA	ATP9A
25.1229	25.267	25.1708	24.9845	25.1535	24.9224	23.697	24.2452	23.9781	24.0956	24.1139	23.8542	19	19	16	18.6	160.9	0	119.32	O75116	O75116	Rho-associated protein kinase 2	ROCK2
22.3567	22.7252	22.3384	22.3739	22.7906	22.7802	NaN	22.966	22.4312	22.5736	22.8376	22.2406	3	3	3	2.8	165.85	0	4.113	O75122-3;O75122-2;O75122	O75122-3	CLIP-associating protein 2	CLASP2
26.3083	25.9072	26.501	26.7085	26.2575	26.4463	26.4799	26.2064	26.1936	26.3024	26.2366	26.1007	8	8	7	18.4	60.13	0	149.81	O75131;Q86YQ8-2;Q9HCH3-2;Q8IYJ1;Q96A23;O95741;Q86YQ8;Q96A23-2;Q9HCH3;O95741-2	O75131	Copine-3	CPNE3
22.3704	22.1541	21.8264	22.7749	21.9834	22.7199	NaN	NaN	NaN	NaN	NaN	NaN	3	3	3	5.1	119.39	0	144.63	O75146;O75146-2	O75146	Huntingtin-interacting protein 1-related protein	HIP1R
22.1826	NaN	22.6083	NaN	22.6038	NaN	NaN	NaN	NaN	NaN	NaN	20.8372	2	2	2	2.7	120.77	0	5.5768	O75151	O75151	Lysine-specific demethylase PHF2	PHF2
26.6082	26.6834	26.3157	26.5067	26.4442	26.4786	26.6207	26.8913	26.5343	26.4764	26.475	26.3862	11	11	10	9.5	146.67	0	39.269	O75153	O75153	Clustered mitochondria protein homolog	CLUH
22.791	23.3111	22.2889	23.0136	22.4199	22.3147	21.8889	21.8043	22.0152	22.3964	20.6792	21.8992	5	5	5	7	122.66	0	24.715	O75155-2;O75155	O75155-2;O75155	Cullin-associated NEDD8-dissociated protein 2	CAND2
21.749	21.9709	NaN	NaN	NaN	22.4312	NaN	NaN	21.4414	21.8664	NaN	NaN	2	2	2	2.6	76.391	0.0026751	1.7592	O75157-2;O75157	O75157-2;O75157	TSC22 domain family protein 2	TSC22D2
25.6718	25.8575	25.5762	25.9515	25.8197	25.821	25.7605	25.8979	25.6681	25.922	25.8452	25.7669	32	32	32	18.5	254.41	0	323.31	O75165	O75165	DnaJ homolog subfamily C member 13	DNAJC13
22.6081	22.5264	22.2824	22.2726	21.811	22.4297	23.1155	22.3152	22.1755	22.4887	NaN	22.2067	5	5	5	8.2	98.125	0	21.228	O75170-6;O75170-2;O75170-4;O75170-3;O75170-5;O75170	O75170-6;O75170-2;O75170-4;O75170-3;O75170-5;O75170	Serine/threonine-protein phosphatase 6 regulatory subunit 2	PPP6R2
23.0566	22.7139	NaN	NaN	22.7892	23.0013	23.2894	23.2501	23.0543	23.132	NaN	23.3347	2	2	2	3.6	81.871	0	3.3994	O75175	O75175	CCR4-NOT transcription complex subunit 3	CNOT3
22.5315	22.258	22.3011	21.9184	22.0305	NaN	NaN	NaN	22.1427	NaN	NaN	NaN	7	7	4	5	246.75	0	18.451	O75179-6;O75179-7;O75179-2;O75179;O75179-3;O75179-5;O75179-4	O75179-6;O75179-7;O75179-2;O75179	Ankyrin repeat domain-containing protein 17	ANKRD17
22.9014	22.8467	23.1826	22.941	23.0436	22.5309	23.67	23.7655	23.7009	24.334	24.1912	24.3337	5	5	5	22.2	35.714	0	323.31	O75190-3;O75190;O75190-2;O75190-4	O75190-3;O75190;O75190-2;O75190-4	DnaJ homolog subfamily B member 6	DNAJB6
22.2972	NaN	22.6685	NaN	NaN	23.1548	22.8885	23.3022	22.7467	22.0774	NaN	22.5146	1	1	1	24.5	10.504	0	9.9907	O75223-3;O75223-2;O75223-4;O75223	O75223-3;O75223-2;O75223-4;O75223	Gamma-glutamylcyclotransferase	GGCT
23.6465	24.3467	23.7122	24.0156	23.7001	24.1037	23.4566	23.7979	23.2895	NaN	23.7395	24.1425	1	1	1	4.4	22.202	0.0038342	1.6473	O75251-2;O75251	O75251-2;O75251	NADH dehydrogenase [ubiquinone] iron-sulfur protein 7, mitochondrial	NDUFS7
23.0488	NaN	NaN	NaN	22.97	23.1175	NaN	NaN	NaN	NaN	NaN	NaN	2	2	2	7.3	22.316	0.0047393	1.5855	O75298-3;O75298-2;O75298	O75298-3;O75298-2;O75298	Reticulon-2	RTN2
25.071	25.209	25.0763	24.9767	24.8166	25.1451	24.9965	25.2926	25.2058	25.0866	25.2341	25.2269	9	9	9	31.9	51.851	0	102.84	O75306-2;O75306	O75306-2;O75306	NADH dehydrogenase [ubiquinone] iron-sulfur protein 2, mitochondrial	NDUFS2
NaN	21.4973	NaN	21.1021	21.9018	NaN	NaN	NaN	NaN	NaN	NaN	NaN	2	2	2	6.1	50.925	0	3.7217	O75312	O75312	Zinc finger protein ZPR1	ZPR1
25.4135	23.7257	23.8606	24.2785	23.8165	25.4945	25.0077	NaN	NaN	24.7306	25.7093	25.6927	3	3	3	12.2	33.742	0	9.1704	O75323;O75323-2	O75323;O75323-2	Protein NipSnap homolog 2	GBAS
NaN	NaN	NaN	NaN	NaN	NaN	24.3207	23.6459	23.775	22.7487	22.2689	23.448	3	3	3	8.1	73.363	0	8.2749	O75326-2;O75326	O75326-2;O75326	Semaphorin-7A	SEMA7A
25.661	NaN	25.7769	25.6007	25.5772	25.5126	NaN	NaN	25.2935	24.6847	25.5869	25.5778	5	5	5	23	21.868	0	10.841	O75340;O75340-2	O75340;O75340-2	Programmed cell death protein 6	PDCD6
26.2397	26.5108	25.8483	25.7503	26.0094	26.2215	25.6599	26.1459	25.5521	25.9143	26.0394	25.9474	3	3	3	18.5	12.855	0	44.598	O75347;O75347-2	O75347;O75347-2	Tubulin-specific chaperone A	TBCA
24.7477	24.6718	24.5166	24.7732	24.9431	24.5278	24.1179	NaN	24.3763	24.4582	24.2689	24.4893	3	3	3	23.7	13.757	0	133.58	O75348	O75348	V-type proton ATPase subunit G 1	ATP6V1G1
25.0903	24.984	24.3839	24.8237	24.4031	24.6606	24.7591	24.1593	24.2282	24.5165	24.4191	24.143	3	3	3	5.9	49.301	0.00052178	2.4285	O75351	O75351	Vacuolar protein sorting-associated protein 4B	VPS4B
25.5862	24.6062	25.8612	24.6493	25.878	24.8958	24.9436	25.8826	26.1626	26.0569	26.2565	26.2816	5	5	4	16.5	39.183	0	101.84	O75367;O75367-3;O75367-1	O75367;O75367-3;O75367-1	Core histone macro-H2A.1	H2AFY
25.3434	25.5477	25.1335	24.7784	24.9725	25.3833	25.2553	25.2124	24.7541	24.5339	24.9978	24.9843	3	3	3	31.6	12.774	0	16.754	O75368	O75368	SH3 domain-binding glutamic acid-rich-like protein	SH3BGRL
26.9408	26.9149	26.6301	26.4612	26.5566	25.9159	26.447	26.4422	26.8506	26.6815	26.9102	26.2983	37	32	32	21.2	275.66	0	275.71	O75369-2;O75369-9;O75369;O75369-8;O75369-6;O75369-3;O75369-7;O75369-5;O75369-4	O75369-2;O75369-9;O75369;O75369-8;O75369-6;O75369-3;O75369-7;O75369-5;O75369-4	Filamin-B	FLNB
22.2333	22.4863	22.1079	NaN	22.9044	22.5634	NaN	NaN	NaN	22.639	NaN	23.1122	1	1	1	10	16.24	0	2.9245	O75379-2;O75379	O75379-2;O75379	Vesicle-associated membrane protein 4	VAMP4
22.287	22.5077	22.567	22.1076	22.4301	22.5864	22.5425	NaN	NaN	NaN	NaN	NaN	5	5	5	13.9	67.725	0	16.098	O75382-4;O75382-2;O75382;O75382-3	O75382-4;O75382-2;O75382;O75382-3	Tripartite motif-containing protein 3	TRIM3
27.3444	27.5064	27.5492	27.6604	27.5632	27.3935	27.0515	27.1497	27.055	27.2667	27.3666	27.2856	11	11	11	35.6	51.712	0	323.31	O75390	O75390	Citrate synthase, mitochondrial	CS
27.6937	27.7881	27.5723	27.5072	27.7257	27.811	27.3699	27.178	27.3158	27.3715	27.2097	27.4896	7	7	7	31.6	24.74	0	220.24	O75396	O75396	Vesicle-trafficking protein SEC22b	SEC22B
24.8074	24.3297	24.366	24.6519	24.9301	25.037	24.5414	24.1796	24.8553	24.4778	24.4452	24.7264	1	1	1	1.4	105.93	0	61.01	O75400-2;O75400-3;O75400	O75400-2;O75400-3;O75400	Pre-mRNA-processing factor 40 homolog A	PRPF40A
NaN	NaN	NaN	NaN	NaN	NaN	NaN	NaN	NaN	NaN	NaN	NaN	2	2	2	4.5	73.449	0.0005148	2.2913	O75427	O75427	Leucine-rich repeat and calponin homology domain-containing protein 4	LRCH4
24.4566	23.9134	23.5937	23.4764	23.6008	24.7144	24.0947	24.1339	23.9463	23.7592	23.8187	23.7928	2	2	2	4	28.823	0.00076472	2.1825	O75431-2;O75431	O75431-2;O75431	Metaxin-2	MTX2
25.6046	25.255	25.6404	25.5711	25.7833	25.7804	25.4219	25.3719	25.5264	25.595	25.9886	25.7586	9	9	8	30.9	38.169	0	47.934	O75436;O75436-2	O75436;O75436-2	Vacuolar protein sorting-associated protein 26A	VPS26A
NaN	NaN	NaN	NaN	23.4166	23.6726	23.0562	22.9749	22.9521	NaN	23.2042	NaN	1	1	1	13.8	6.9611	0.0083843	1.2926	O75438	O75438	NADH dehydrogenase [ubiquinone] 1 beta subcomplex subunit 1	NDUFB1
24.1069	23.8547	23.7252	24.1421	23.8823	23.5498	23.5192	23.2568	23.6835	24.0178	23.7668	23.5442	7	6	6	19.4	54.366	0	176	O75439	O75439	Mitochondrial-processing peptidase subunit beta	PMPCB
25.4698	25.8469	23.4161	25.7028	25.6518	25.024	23.1141	25.5716	25.1223	25.3167	25.3139	25.5143	1	1	1	1.5	60.103	0.0092197	1.2452	O75475	O75475	PC4 and SFRS1-interacting protein	PSIP1
23.6687	24.2736	24.8815	24.5469	24.561	23.9097	23.5002	24.4516	24.4037	24.5601	23.2418	24.5106	6	6	4	24.7	39.171	0	20.799	O75477	O75477	Erlin-1	ERLIN1
25.4746	24.7841	24.9028	25.0908	24.7582	24.8344	25.7769	25.7941	25.5927	25.6664	25.7692	25.804	10	10	10	52.7	30.241	0	30.616	O75489;O75489-2	O75489	NADH dehydrogenase [ubiquinone] iron-sulfur protein 3, mitochondrial	NDUFS3
26.4979	26.1855	27.109	26.1035	26.1202	25.1303	26.3742	26.0679	27.0175	26.0359	26.5047	26.3978	7	7	7	41.2	20.117	0	109.31	O75494-5;O75494-4;O75494-6;O75494-3;O75494-2;O75494;Q8WXF0	O75494-5;O75494-4;O75494-6;O75494-3;O75494-2;O75494	Serine/arginine-rich splicing factor 10	SRSF10
22.3362	22.4112	22.4279	NaN	NaN	21.9261	22.4304	NaN	NaN	NaN	NaN	NaN	2	2	2	5.6	41.496	0.000757	2.0943	O75503	O75503	Ceroid-lipofuscinosis neuronal protein 5	CLN5
23.5783	23.634	23.5768	23.6575	23.7988	23.8108	23.0583	22.7894	22.9769	23.1481	NaN	22.6303	2	2	2	8.6	39.609	0	4.6867	O75521-2;O75521	O75521-2;O75521	Enoyl-CoA delta isomerase 2, mitochondrial	ECI2
26.0992	26.4403	26.196	26.0807	26.2489	26.0165	25.7104	26.001	26.2469	26.0781	26.2929	25.9375	12	12	12	12.7	145.83	0	180.17	O75533	O75533	Splicing factor 3B subunit 1	SF3B1
26.2685	26.2762	25.8002	25.4734	25.4984	25.6135	26.3002	26.3592	26.3063	25.9856	25.7035	26.1636	15	15	15	21.8	85.746	0	323.31	O75534-2;O75534;O75534-3;O75534-4	O75534-2;O75534;O75534-3;O75534-4	Cold shock domain-containing protein E1	CSDE1
24.5169	23.9795	24.3035	23.6041	24.2739	23.669	23.8889	24.2508	24.7556	NaN	24.2095	24.1475	3	3	3	16.3	31.635	0	8.1124	O75569-3;O75569-2;O75569	O75569-3;O75569-2;O75569	Interferon-inducible double-stranded RNA-dependent protein kinase activator A	PRKRA
20.0443	19.7799	20.2897	19.6384	NaN	NaN	NaN	NaN	NaN	NaN	NaN	NaN	4	4	4	1.7	513.25	0	5.8936	O75592-2;O75592	O75592-2;O75592	E3 ubiquitin-protein ligase MYCBP2	MYCBP2
NaN	25.2607	21.8963	25.0761	25.0451	24.7229	25.2378	25.0252	25.4819	NaN	NaN	24.4471	1	1	1	9	19.343	0	127.42	O75607	O75607	Nucleoplasmin-3	NPM3
24.2783	24.4677	24.1729	24.4741	24.3788	24.4312	24.3552	24.096	24.5514	23.9544	NaN	24.2548	1	1	1	6.1	22.875	0.0043031	1.631	O75608-2;O75608	O75608-2;O75608	Acyl-protein thioesterase 1	LYPLA1
24.2252	23.7632	23.8714	23.5173	23.5648	22.846	23.6399	23.27	NaN	NaN	NaN	23.6096	1	1	1	4.4	32.947	0.0075723	1.3941	O75628	O75628	GTP-binding protein REM 1	REM1
26.84	26.1903	26.869	26.4255	26.396	26.1761	26.7617	26.6861	27.0754	26.6679	26.6263	26.4636	42	42	42	27.1	244.5	0	323.31	O75643;O75643-2	O75643	U5 small nuclear ribonucleoprotein 200 kDa helicase	SNRNP200
24.5222	24.6717	24.5533	24.3566	24.171	24.2519	24.8334	24.9414	24.7173	24.2633	24.7332	24.4697	6	6	6	27.2	31.444	0	14.557	O75663;O75663-2	O75663;O75663-2	TIP41-like protein	TIPRL
28.991	29.0462	29.2916	29.1285	29.1206	28.8327	29.2688	29.0706	NaN	28.8739	29.024	27.3246	3	3	2	7.5	52.642	0	19.953	O75688;O75688-5;O75688-4;O75688-2;O75688-3	O75688;O75688-5;O75688-4;O75688-2	Protein phosphatase 1B	PPM1B
22.9793	22.9651	22.9562	22.4994	22.6546	22.3983	22.7992	22.7235	23.1545	22.9862	21.4843	21.9431	13	13	13	6.1	318.38	0	25.264	O75691	O75691	Small subunit processome component 20 homolog	UTP20
24.8145	25.0342	24.9119	24.91	25.111	24.8738	24.0995	24.1413	24.2057	24.4758	24.6504	24.6696	20	20	20	23.4	155.2	0	233.09	O75694;O75694-2	O75694;O75694-2	Nuclear pore complex protein Nup155	NUP155
26.1239	26.3911	26.2394	26.3621	26.3659	26.0782	26.4226	26.2248	26.4502	26.5512	26.8471	26.6771	10	10	10	26.9	46.561	0	49.603	O75718	O75718	Cartilage-associated protein	CRTAP
24.4927	24.8512	24.7014	24.7274	24.4928	24.7901	24.5351	24.5376	24.6054	24.7304	24.426	25.0766	13	13	9	24.5	74.761	0	182.84	O75746;O75746-2	O75746;O75746-2	Calcium-binding mitochondrial carrier protein Aralar1	SLC25A12
23.0497	21.1581	21.3133	22.4831	21.2813	NaN	NaN	20.9414	NaN	NaN	NaN	NaN	4	4	4	3.3	127.5	0	3.6681	O75762	O75762	Transient receptor potential cation channel subfamily A member 1	TRPA1
22.1299	22.7007	22.3066	22.4063	23.2299	22.4313	21.7953	22.5124	21.8549	22.0724	22.036	21.8363	4	4	4	30.9	39.008	0	41.151	O75787;O75787-2	O75787;O75787-2	Renin receptor	ATP6AP2
NaN	NaN	NaN	NaN	NaN	NaN	NaN	NaN	NaN	NaN	NaN	NaN	1	1	1	14	33.395	0	3.3144	O75792	O75792	Ribonuclease H2 subunit A	RNASEH2A
NaN	NaN	NaN	NaN	NaN	NaN	NaN	NaN	NaN	NaN	NaN	NaN	1	1	1	2.3	117.31	0.0049354	1.5272	O75808	O75808	Calpain-15	CAPN15
25.863	26.3151	25.9068	26.0651	25.7214	25.8876	26.421	26.3043	25.9443	26.0583	25.9295	25.888	5	5	5	13.1	35.611	0	111.4	O75821	O75821	Eukaryotic translation initiation factor 3 subunit G	EIF3G
23.2666	23.7483	23.3412	23.109	23.2527	23.2621	24.0974	23.606	23.4786	23.1752	23.3538	23.5265	1	1	1	9.6	23.026	0	149.5	O75822-3;O75822	O75822-3;O75822	Eukaryotic translation initiation factor 3 subunit J	EIF3J
27.0605	27.316	26.6799	27.1729	26.736	27.0829	26.7537	26.6913	26.2414	26.6017	26.3962	26.343	4	2	2	16.2	30.85	0	3.5815	O75828	O75828	Carbonyl reductase [NADPH] 3	CBR3
23.9792	23.728	23.1407	22.8322	22.9321	22.8555	NaN	23.2038	23.1283	NaN	NaN	23.4903	2	2	2	20.5	16.137	0	9.374	O75832-2;O75832	O75832-2;O75832	26S proteasome non-ATPase regulatory subunit 10	PSMD10
21.7094	22.4073	21.872	22.3242	22.6363	22.4164	22.3031	22.1341	21.8799	22.3501	22.1815	22.137	2	2	2	7.6	54.812	0	10.246	O75844	O75844	CAAX prenyl protease 1 homolog	ZMPSTE24
NaN	22.6654	21.7513	22.6169	22.6075	22.3302	NaN	NaN	NaN	NaN	NaN	NaN	1	1	1	2	74.766	0.00052882	2.6024	O75864	O75864	Protein phosphatase 1 regulatory subunit 37	PPP1R37
27.1364	27.2278	27.0434	27.3542	27.2712	27.4508	26.5717	26.8836	26.474	27.0405	26.9698	26.6584	10	10	8	33.1	46.659	0	252.8	O75874	O75874	Isocitrate dehydrogenase [NADP] cytoplasmic	IDH1
23.4848	NaN	23.1646	23.4908	23.4413	NaN	23.2541	NaN	23.4322	23.0047	23.5966	22.98	3	3	3	14.6	33.814	0	5.9691	O75880	O75880	Protein SCO1 homolog, mitochondrial	SCO1
22.98	NaN	NaN	23.4118	NaN	NaN	NaN	23.3499	NaN	NaN	NaN	NaN	1	1	1	8.7	19.394	0.0031363	1.7051	O75884-2;O75884	O75884-2;O75884	Putative hydrolase RBBP9	RBBP9
26.2777	26.3355	26.1834	25.8818	26.4494	26.0109	26.2732	25.1883	22.8334	25.7703	26.5255	23.4472	3	1	1	3.5	87.601	0	20.039	O75891-2;O75891;O75891-3;O75891-4	O75891-2;O75891;O75891-3	Cytosolic 10-formyltetrahydrofolate dehydrogenase	ALDH1L1
23.6004	NaN	23.1781	NaN	NaN	NaN	NaN	NaN	NaN	NaN	NaN	23.1592	3	3	3	12.4	40.787	0	4.3966	O75909-2;O75909-1;O75909;O75909-4	O75909-2;O75909-1;O75909;O75909-4	Cyclin-K	CCNK
NaN	NaN	21.2482	NaN	NaN	21.5448	NaN	22.1478	21.4633	21.4223	NaN	NaN	2	2	2	8.4	58.042	0	8.3276	Q13177;O75914-2;O75914;O75914-4;O75914-3;Q13153;Q13153-2	Q13177;O75914-2;O75914;O75914-4;O75914-3;Q13153;Q13153-2	Serine/threonine-protein kinase PAK 2;PAK-2p27;PAK-2p34;Serine/threonine-protein kinase PAK 3;Serine/threonine-protein kinase PAK 1	PAK2;PAK3;PAK1
25.0009	24.9885	24.767	25.2088	25.0298	25.075	24.4588	24.6538	24.3512	24.8385	24.7467	24.8215	3	3	3	20.7	21.614	0	91.636	O75915	O75915	PRA1 family protein 3	ARL6IP5
NaN	22.2557	23.4614	22.8062	23.3059	NaN	NaN	NaN	24.8876	23.7793	NaN	23.5515	3	3	3	27.1	26.131	0	33.03	O75934	O75934	Pre-mRNA-splicing factor SPF27	BCAS2
25.2544	25.5125	24.772	25.1729	24.9484	24.6716	24.744	24.5582	24.3048	24.9445	24.5078	24.2722	4	4	4	24.2	21.119	0	5.8123	O75935;O75935-3;O75935-2	O75935;O75935-3;O75935-2	Dynactin subunit 3	DCTN3
26.4934	26.0493	26.073	25.8254	25.6759	25.5878	25.8122	25.2837	25.2609	25.4032	NaN	25.2509	8	8	8	23	47.355	0	289.23	O75955;O75955-2	O75955;O75955-2	Flotillin-1	FLOT1
24.402	24.6242	24.3719	23.946	23.9155	23.6356	24.0459	23.6645	23.4892	23.7332	23.6326	23.393	21	21	18	10	329.39	0	102.81	O75962-2;O75962;O75962-4;O75962-5;O75962-3;P54840	O75962-2;O75962;O75962-4;O75962-5	Triple functional domain protein	TRIO
25.6035	25.9392	25.7758	25.5135	25.6664	25.9009	25.539	25.3196	25.5757	24.985	25.4604	25.7112	2	2	2	19.4	11.428	0.00052029	2.4071	O75964	O75964	ATP synthase subunit g, mitochondrial	ATP5L
23.4464	23.9867	23.3314	23.5669	23.2081	22.7711	21.8726	23.9528	23.4396	23.1187	22.7672	23.1975	13	13	13	10.6	152.93	0	20.675	O75976;O75976-2	O75976;O75976-2	Carboxypeptidase D	CPD
25.1887	25.3507	25.2268	24.8084	25.039	24.6217	25.0781	24.8373	24.8974	24.5049	24.4131	24.9403	6	6	6	29.6	37.432	0	96.755	O76003	O76003	Glutaredoxin-3	GLRX3
26.0655	25.9511	27.1307	26.1641	26.5419	25.9055	26.5476	27.0514	27.6418	26.8425	26.4527	27.0276	8	8	8	18.4	54.972	0	32.885	O76021	O76021	Ribosomal L1 domain-containing protein 1	RSL1D1
25.0963	25.3393	25.1858	25.2547	25.1757	24.9344	25.0312	25.0681	24.9393	24.9277	24.8972	24.8931	7	7	7	8.2	100.29	0	16.303	O76024	O76024	Wolframin	WFS1
NaN	23.038	23.6195	23.1567	23.3013	23.4091	22.8697	23.6022	23.1994	23.1567	NaN	22.7703	3	3	3	5.4	69.223	0	5.4353	O76031	O76031	ATP-dependent Clp protease ATP-binding subunit clpX-like, mitochondrial	CLPX
NaN	NaN	NaN	NaN	NaN	NaN	NaN	NaN	NaN	NaN	NaN	NaN	2	2	2	9.3	46.405	0.00052673	2.5581	O76062;O76062-2	O76062;O76062-2	Delta(14)-sterol reductase	TM7SF2
NaN	NaN	NaN	NaN	NaN	NaN	NaN	NaN	NaN	NaN	NaN	NaN	2	2	2	8.3	37.84	0.0010015	2.005	O76071	O76071	Probable cytosolic iron-sulfur protein assembly protein CIAO1	CIAO1
26.3688	26.1654	26.2139	26.5855	26.3696	26.4873	24.7812	24.4406	24.7444	24.9027	24.12	24.8037	15	15	15	18.5	94.804	0	230.44	O76074-2;O76074;P41180;P41180-2	O76074-2;O76074	cGMP-specific 3,5-cyclic phosphodiesterase	PDE5A
24.7092	24.7703	24.8606	25.0156	25.1936	24.7119	25.1955	24.6497	24.6046	24.3303	23.3742	24.948	5	5	5	10.4	74.605	0	220.65	O76094;O76094-2	O76094;O76094-2	Signal recognition particle subunit SRP72	SRP72
24.0829	24.479	23.972	24.1193	23.1742	23.9954	23.8683	NaN	23.4826	NaN	NaN	NaN	2	2	2	8.1	31.121	0	3.1343	O94760	O94760	N(G),N(G)-dimethylarginine dimethylaminohydrolase 1	DDAH1
NaN	NaN	NaN	22.7573	22.0956	22.4887	NaN	21.7396	NaN	22.6646	22.6737	22.2845	2	2	2	11.7	34.624	0	6.7495	O94766-2;O94766	O94766-2;O94766	Galactosylgalactosylxylosylprotein 3-beta-glucuronosyltransferase 3	B3GAT3
24.4507	24.3604	24.633	24.0831	24.28	23.9022	24.5645	24.493	24.5479	24.4027	24.2108	24.5694	12	12	10	21	75.022	0	170.2	O94776;O94776-2	O94776;O94776-2	Metastasis-associated protein MTA2	MTA2
23.1599	24.0272	23.0517	22.9343	23.1947	23.1836	NaN	22.8356	23.2224	NaN	22.7831	NaN	3	3	3	3.2	112.13	0	4.738	O94804	O94804	Serine/threonine-protein kinase 10	STK10
22.2134	22.9145	22.9859	23.1343	23.0542	22.6287	24.5237	23.8257	23.8112	24.3316	24.3117	24.2077	10	5	5	17.9	76.93	0	7.5981	O94808	O94808	Glutamine--fructose-6-phosphate aminotransferase [isomerizing] 2	GFPT2
24.1254	24.3083	24.2129	24.2466	24.2845	24.0393	24.7197	24.9044	24.5811	24.5769	24.5328	24.424	14	14	14	10.4	205.17	0	59.779	O94822-3;O94822;O94822-2	O94822-3;O94822	E3 ubiquitin-protein ligase listerin	LTN1
25.1928	24.9719	24.8787	NaN	NaN	24.6072	NaN	NaN	NaN	NaN	NaN	NaN	2	2	2	3.3	67.454	0	141.1	O94826	O94826	Mitochondrial import receptor subunit TOM70	TOMM70A
22.1114	21.9219	22.027	22.0808	22.3531	22.1511	22.0435	22.2884	21.862	22.1834	21.0119	22.1713	4	4	4	5.6	108.19	0	8.0219	O94829	O94829	Importin-13	IPO13
NaN	21.7105	21.364	NaN	21.7921	NaN	NaN	NaN	NaN	NaN	NaN	NaN	1	1	1	1.1	81.031	0.0073801	1.4166	O94830	O94830	Phospholipase DDHD2	DDHD2
23.271	21.6337	22.1616	23.3798	23.3327	23.3994	24.4847	24.3095	24.2193	24.4262	23.3847	24.3251	8	8	8	11.5	106.21	0	33.637	O94851-5;O94851-6;O94851-4;O94851-3;O94851-1;O94851;O94851-2;Q7RTP6-2;Q7RTP6-4;Q7RTP6-3;Q7RTP6-5;Q7RTP6	O94851-5;O94851-6;O94851-4;O94851-3;O94851-1;O94851;O94851-2	Protein-methionine sulfoxide oxidase MICAL2	MICAL2
25.3053	25.4863	24.9193	25.3027	25.3773	25.5792	25.7413	25.8339	25.8858	25.6754	25.4945	25.8374	9	9	9	10.9	113.01	0	27.022	O94855;O94855-2	O94855;O94855-2	Protein transport protein Sec24D	SEC24D
25.4112	25.7176	25.3796	25.5751	25.6186	25.6661	25.519	25.4209	25.2465	25.4093	25.1703	25.4893	14	14	14	25.6	89.594	0	323.31	O94874;O94874-2;O94874-3	O94874;O94874-2;O94874-3	E3 UFM1-protein ligase 1	UFL1
NaN	21.3708	21.6928	NaN	NaN	NaN	NaN	NaN	NaN	NaN	NaN	NaN	2	2	2	2.7	75.503	0.0024534	1.8272	O94880-2;O94880-1;O94880	O94880-2;O94880-1;O94880	PHD finger protein 14	PHF14
24.7507	23.8937	NaN	NaN	NaN	NaN	23.7875	24.2485	NaN	25.4864	NaN	NaN	2	2	2	6.1	54.862	0.00053792	2.7511	O94888	O94888	UBX domain-containing protein 7	UBXN7
23.5796	21.595	22.7777	22.7297	23.0282	NaN	NaN	NaN	21.98	NaN	NaN	22.5819	7	7	7	11.2	101.93	0	19.353	O94901-9;O94901;O94901-6;O94901-5;O94901-2;O94901-7;O94901-3	O94901-9;O94901;O94901-6;O94901-5	SUN domain-containing protein 1	SUN1
22.7893	22.9511	22.0117	NaN	22.3685	22.3086	22.104	NaN	NaN	NaN	NaN	NaN	2	2	2	6.5	30.344	0.0005284	2.6004	O94903	O94903	Proline synthase co-transcribed bacterial homolog protein	PROSC
24.349	23.6995	23.2286	23.9922	NaN	24.3035	NaN	24.1147	24.3363	24.4799	24.5746	24.5678	5	3	3	21.8	37.839	0	9.2988	O94905;O94905-2;O94905-3	O94905	Erlin-2	ERLIN2
24.73	24.6814	24.675	24.4942	24.6045	24.4432	24.5077	24.453	24.6732	24.7032	24.5369	24.9577	10	10	10	10.5	106.92	0	60.652	O94906;O94906-2	O94906;O94906-2	Pre-mRNA-processing factor 6	PRPF6
22.3585	23.1778	22.3976	22.8034	22.5406	22.4599	21.936	21.7655	21.8657	22.0178	22.0905	21.827	4	4	3	1.7	339.59	0	4.5716	O94915;O94915-2	O94915	Protein furry homolog-like	FRYL
21.5523	21.4372	21.8153	21.7141	NaN	NaN	22.4213	22.4143	22.5241	21.9195	NaN	22.0801	2	2	2	3.1	157.98	0	3.9839	O94916-2;O94916;O94916-4;O94916-5	O94916-2;O94916;O94916-4;O94916-5	Nuclear factor of activated T-cells 5	NFAT5
21.8493	21.8477	21.4348	21.2983	21.3163	NaN	21.7011	21.9666	21.9611	22.1159	NaN	22.616	2	1	1	3.8	47.759	0.0069348	1.4205	O94921-3;O94921-2;O94921;Q00536;Q00536-3;Q00536-2	O94921-3;O94921-2;O94921;Q00536;Q00536-3;Q00536-2	Cyclin-dependent kinase 14;Cyclin-dependent kinase 16	CDK14;CDK16
20.185	21.7962	NaN	21.6305	21.0184	NaN	NaN	21.2895	21.3061	NaN	22.0128	21.9006	3	3	3	7.9	70.1	0	4.5031	O94923	O94923	D-glucuronyl C5-epimerase	GLCE
20.6251	21.7059	22.5434	21.9109	21.8216	21.7897	23.061	22.6256	22.4915	22.2298	22.4367	22.2158	6	6	2	13	73.46	0	282.02	O94925;Q9UI32	O94925	Glutaminase kidney isoform, mitochondrial	GLS
24.5287	24.9305	24.4257	24.5141	24.3977	24.8599	25.2647	25.4463	24.8221	24.6865	24.6772	25.0325	5	1	1	14	65.459	0	12.419	O94925-3	O94925-3	Glutaminase kidney isoform, mitochondrial	GLS
23.3873	23.0544	23.3794	23.2224	23.3826	NaN	NaN	NaN	NaN	NaN	NaN	NaN	3	3	3	6.2	71.682	0	4.3275	O94927	O94927	HAUS augmin-like complex subunit 5	HAUS5
22.9817	23.0132	23.5983	23.2772	22.9175	NaN	23.6065	23.6738	24.4389	23.7131	23.5601	24.0074	5	5	5	10.7	67.072	0	18.853	O94929-3;O94929;O94929-2;O94929-4	O94929-3;O94929;O94929-2	Actin-binding LIM protein 3	ABLIM3
23.0497	23.077	22.7149	23.1629	23.225	23.2396	NaN	NaN	NaN	NaN	NaN	22.437	3	3	3	11.8	71.478	0	7.5617	O94952-1;O94952	O94952-1;O94952	F-box only protein 21	FBXO21
24.8491	21.2625	20.4989	NaN	NaN	NaN	24.7172	NaN	NaN	20.9719	22.8695	NaN	3	2	2	4.7	115.83	0.00051454	2.2888	O94964-4;O94964;O94964-2	O94964-4;O94964;O94964-2	Protein SOGA1;N-terminal form;C-terminal 80 kDa form	SOGA1
19.6936	20.2626	20.1474	20.232	20.6627	20.9727	NaN	20.5685	NaN	19.9337	NaN	NaN	1	1	1	2.7	89.185	0	3.5733	O94972-2;O94972-3;O94972	O94972-2;O94972-3;O94972	E3 ubiquitin-protein ligase TRIM37	TRIM37
26.8911	27.0593	26.8202	26.7462	26.7407	26.7619	26.7869	26.9418	26.9756	26.7891	26.3809	26.4543	17	10	10	27.1	104.09	0	186.8	O94973-2;O94973;O94973-3	O94973-2;O94973;O94973-3	AP-2 complex subunit alpha-2	AP2A2
26.6168	26.4317	26.2715	26.5695	26.5022	26.3132	26.4379	26.5026	26.4019	26.3034	26.5096	26.3271	13	13	13	16.1	117.67	0	154.36	O94979-6;O94979-3;O94979-10;O94979-4;O94979-9;O94979-2;O94979;O94979-8;O94979-7;O94979-5	O94979-6;O94979-3;O94979-10;O94979-4;O94979-9;O94979-2;O94979;O94979-8;O94979-7;O94979-5	Protein transport protein Sec31A	SEC31A
23.4879	22.5494	23.8769	NaN	NaN	NaN	NaN	22.8196	22.7245	22.7358	NaN	22.1107	3	3	3	25.8	13.693	0.00053533	2.7166	O95059	O95059	Ribonuclease P protein subunit p14	RPP14
24.0407	23.3081	23.6647	23.7764	23.9743	24.1582	25.1506	24.6019	24.1476	24.7342	24.8216	24.6037	2	2	2	11.6	32.011	0	27.301	O95070	O95070	Protein YIF1A	YIF1A
26.3513	26.6054	26.2564	25.993	26.0336	26.8879	25.7151	25.0429	26.4871	25.6782	25.8983	25.8504	13	13	13	7	309.22	0	33.873	O95071-2;O95071	O95071-2;O95071	E3 ubiquitin-protein ligase UBR5	UBR5
23.3374	23.2265	23.0976	23.1794	23.0822	23.15	23.2608	23.0734	23.2418	22.695	NaN	22.5279	3	3	3	5.9	86.401	0	21.46	O95140;O95140-2	O95140	Mitofusin-2	MFN2
23.6642	24.262	24.02	24.2954	24.6052	24.3586	23.8407	24.1427	23.8619	23.7663	23.5823	24.3093	10	10	10	12.2	133.27	0	27.539	O95155-2;O95155;O95155-4;O95155-3	O95155-2;O95155;O95155-4;O95155-3	Ubiquitin conjugation factor E4 B	UBE4B
23.6802	23.7186	23.6716	24.15	24.1845	24.1796	24.1499	24.1213	24.2034	24.315	24.4155	24.4514	2	2	2	9	34.114	0	3.4835	O95159	O95159	Zinc finger protein-like 1	ZFPL1
23.6808	23.6769	23.7118	23.8107	23.7137	23.9396	24.0317	24.1285	23.9123	23.59	23.7045	23.8473	10	10	10	10.7	150.25	0	134.79	O95163	O95163	Elongator complex protein 1	IKBKAP
26.2557	26.1613	26.077	25.8687	26.2094	26.0737	25.95	25.5779	26.1084	25.9798	25.8471	26.2028	4	4	4	35.7	15.208	0	142.36	O95168;O95168-2	O95168;O95168-2	NADH dehydrogenase [ubiquinone] 1 beta subcomplex subunit 4	NDUFB4
27.4668	27.6948	26.9467	27.5992	27.2975	27.4216	28.7598	26.8863	26.3047	26.7579	26.9281	26.8417	2	2	2	21.2	25.609	0	156.89	O95197-3;O95197-4;O95197-7;O95197-2;O95197;O95197-6;O95197-5	O95197-3;O95197-4;O95197-7;O95197-2;O95197;O95197-6;O95197-5	Reticulon-3	RTN3
24.8751	25.0775	24.5643	25.01	24.7172	24.7017	24.4401	24.5053	24.4717	24.5397	24.3231	24.7311	9	9	9	12.9	83.353	0	21.143	O95202;O95202-2;O95202-3	O95202	LETM1 and EF-hand domain-containing protein 1, mitochondrial	LETM1
24.358	24.5142	23.9133	24.3028	24.256	24.1669	24.4425	24.47	23.709	24.5077	24.1109	25.0864	5	5	5	12	51.908	0	38.52	O95219;O95219-2	O95219;O95219-2	Sorting nexin-4	SNX4
22.0764	22.6549	22.565	22.098	22.2651	21.9628	22.5466	22.482	22.6653	22.4665	22.3081	22.5303	3	3	3	6	51.466	0	82.142	O95232;O95232-2	O95232	Luc7-like protein 3	LUC7L3
23.803	24.0604	24.0987	24.1153	23.585	23.9051	23.9298	23.5291	23.9044	23.4799	23.0703	23.3962	20	20	19	16.4	208.44	0	50.756	O95248;O95248-5;O95248-4	O95248;O95248-5;O95248-4	Myotubularin-related protein 5	SBF1
NaN	20.2567	20.2835	20.0915	20.2975	NaN	20.5481	NaN	NaN	NaN	NaN	NaN	2	2	2	16.8	21.213	0	3.1017	O95249-2;O95249	O95249-2;O95249	Golgi SNAP receptor complex member 1	GOSR1
23.3475	23.0065	23.8376	NaN	23.5373	22.5897	23.6617	NaN	23.9831	23.2177	NaN	NaN	2	2	2	7.7	51.439	0	75.477	O95251-3;O95251-5;O95251-2;O95251-4;O95251	O95251-3;O95251-5;O95251-2;O95251-4;O95251	Histone acetyltransferase KAT7	KAT7
NaN	20.8196	NaN	NaN	NaN	NaN	21.2891	NaN	NaN	NaN	NaN	NaN	1	1	1	4.2	34.553	0.0029014	1.716	O95273-2;O95273	O95273-2;O95273	Cyclin-D1-binding protein 1	CCNDBP1
24.918	25.3162	24.8573	25.1661	25.1313	24.5879	24.4625	24.2067	24.399	24.7457	24.0401	24.1719	3	3	3	44.9	14.874	0	167.61	O95295	O95295	SNARE-associated protein Snapin	SNAPIN
23.5451	23.5506	23.1746	24.471	24.423	24.3734	24.4205	24.0086	23.9192	24.4611	24.4846	23.899	1	1	1	9	15.947	0	6.4797	O95297-4;O95297-3;O95297-2;O95297	O95297-4;O95297-3;O95297-2;O95297	Myelin protein zero-like protein 1	MPZL1
26.0954	26.1447	25.9541	25.8416	25.9842	25.8576	25.8948	25.7366	25.8735	25.9444	26.0114	26.4339	2	2	2	11.5	40.75	0	13.724	O95299;O95299-2	O95299;O95299-2	NADH dehydrogenase [ubiquinone] 1 alpha subcomplex subunit 10, mitochondrial	NDUFA10
25.3726	25.2755	25.3027	25.2229	25.3762	25.4849	25.038	24.8981	24.9481	24.2583	NaN	25.294	6	5	5	11.8	63.083	0	20.409	O95302;O95302-3;O95302-2;Q75LS8	O95302;O95302-3;O95302-2	Peptidyl-prolyl cis-trans isomerase FKBP9	FKBP9
26.105	26.3814	26.4107	26.4487	26.519	26.2642	26.6006	26.7995	25.7631	25.7919	26.0133	25.7138	6	6	6	36	27.547	0	177.5	O95336	O95336	6-phosphogluconolactonase	PGLS
24.0491	24.6524	24.9188	24.056	24.2225	24.2946	24.2572	24.955	24.9568	23.5355	23.6744	23.8196	12	12	12	21	69.5	0	68.126	O95340;O95340-2	O95340;O95340-2	Bifunctional 3-phosphoadenosine 5-phosphosulfate synthase 2;Sulfate adenylyltransferase;Adenylyl-sulfate kinase	PAPSS2
24.1814	24.4294	23.5057	23.921	24.6819	24.7336	24.8033	24.802	24.388	24.7376	NaN	24.3892	5	5	5	5.6	135.65	0	13.107	O95347;O95347-2	O95347;O95347-2	Structural maintenance of chromosomes protein 2	SMC2
24.3656	24.487	24.7944	24.101	24.2376	24.4986	24.4018	24.396	23.7269	24.4285	23.5495	24.2998	9	9	9	18.6	77.959	0	41.215	O95352;O95352-3;O95352-2	O95352;O95352-3;O95352-2	Ubiquitin-like modifier-activating enzyme ATG7	ATG7
24.3869	23.7799	24.0608	23.3988	23.2745	23.6421	23.9607	24.1132	23.7767	23.2914	NaN	23.2638	4	4	4	9.4	63.954	0	12.175	O95361;O95361-2;Q309B1	O95361;O95361-2;Q309B1	Tripartite motif-containing protein 16;Tripartite motif-containing protein 16-like protein	TRIM16;TRIM16L
NaN	NaN	NaN	NaN	NaN	20.0727	NaN	NaN	20.2292	NaN	NaN	NaN	1	1	1	7.5	52.356	0.00075815	2.1127	O95363	O95363	Phenylalanine--tRNA ligase, mitochondrial	FARS2
23.5212	NaN	NaN	NaN	24.0967	24.3492	NaN	NaN	NaN	NaN	NaN	24.4276	1	1	1	11.3	24.737	0	19.079	O95372	O95372	Acyl-protein thioesterase 2	LYPLA2
26.501	26.8855	26.5304	26.7114	26.5941	26.507	26.4834	26.7231	26.3815	26.4857	26.359	26.7653	15	15	15	20	119.52	0	314.25	O95373	O95373	Importin-7	IPO7
NaN	22.7236	22.0631	NaN	NaN	22.5166	22.9006	23.0035	NaN	NaN	23.7429	NaN	2	2	2	5.5	57.818	0.00052715	2.5618	O95376	O95376	E3 ubiquitin-protein ligase ARIH2	ARIH2
24.7757	24.7484	25.3499	24.7933	NaN	25.6793	NaN	NaN	23.9729	24.0563	NaN	23.6146	3	3	3	26.1	21.877	0	323.31	O95379-3;O95379-2;O95379;O95379-4	O95379-3;O95379-2;O95379;O95379-4	Tumor necrosis factor alpha-induced protein 8	TNFAIP8
21.8805	NaN	22.1275	21.6192	NaN	NaN	NaN	NaN	NaN	NaN	NaN	22.8381	2	2	2	7	68.386	0	8.2295	O95391	O95391	Pre-mRNA-splicing factor SLU7	SLU7
25.3328	25.6714	26.2472	26.0647	26.0331	26.0798	25.6218	26.1333	26.4968	25.5401	25.1071	25.386	10	10	10	26	59.851	0	201.95	O95394;O95394-4;O95394-3	O95394;O95394-4;O95394-3	Phosphoacetylglucosamine mutase	PGM3
NaN	21.3596	NaN	21.6335	NaN	NaN	21.8916	NaN	NaN	NaN	NaN	NaN	1	1	1	4.3	49.669	0.0012497	1.9797	O95396	O95396	Adenylyltransferase and sulfurtransferase MOCS3;Molybdopterin-synthase adenylyltransferase;Molybdopterin-synthase sulfurtransferase	MOCS3
20.9868	NaN	21.1086	20.484	NaN	NaN	20.6323	NaN	NaN	20.3464	NaN	20.6124	1	1	1	0.8	150.35	0.00075586	2.0764	O95405-2;O95405	O95405-2;O95405	Zinc finger FYVE domain-containing protein 9	ZFYVE9
24.4548	23.9849	24.7667	24.0604	24.2682	22.9975	23.7455	23.9404	24.8098	24.5575	24.4252	24.8441	21	21	21	11.1	244.52	0	224.88	O95425-4;O95425-3;O95425;O95425-2	O95425-4;O95425-3;O95425;O95425-2	Supervillin	SVIL
26.7294	26.6915	26.7488	26.9482	26.9028	26.8081	26.862	26.9068	26.8834	26.8075	26.8375	26.8478	4	4	4	16.6	38.274	0	73.464	O95433;O95433-2	O95433;O95433-2	Activator of 90 kDa heat shock protein ATPase homolog 1	AHSA1
23.0279	22.9312	22.9937	NaN	23.1373	23.0829	23.2701	22.9888	23.0398	23.2638	22.1388	23.1962	1	1	1	2.8	52.988	0	6.6541	O95453-4;O95453-2;O95453-3;O95453	O95453-4;O95453-2;O95453-3;O95453	Poly(A)-specific ribonuclease PARN	PARN
NaN	NaN	NaN	NaN	NaN	NaN	NaN	NaN	NaN	NaN	NaN	NaN	1	1	1	5.2	30.288	0.00076007	2.1253	O95456-2;O95456	O95456-2;O95456	Proteasome assembly chaperone 1	PSMG1
23.188	22.977	23.5299	23.5499	23.243	23.1091	24.4063	24.0541	24.4344	24.2318	24.0128	NaN	4	4	4	13.2	63.523	0	55.45	O95470	O95470	Sphingosine-1-phosphate lyase 1	SGPL1
23.7168	23.0383	24.0956	23.1008	22.7642	NaN	23.5211	23.0621	24.0608	23.7875	23.1354	23.9662	2	2	2	8.8	30.065	0	4.7384	O95478	O95478	Ribosome biogenesis protein NSA2 homolog	NSA2
25.1257	25.1958	25.0878	25.2345	25.3145	25.174	24.6668	24.6531	24.6472	24.764	24.8078	25.0465	15	15	15	24.4	88.892	0	201.97	O95479;O95479-2	O95479;O95479-2	GDH/6PGL endoplasmic bifunctional protein;Glucose 1-dehydrogenase;6-phosphogluconolactonase	H6PD
25.0752	25.2528	25.066	25.3133	25.1926	25.4271	25.5631	25.4208	25.5276	25.6123	25.3392	25.5761	14	14	13	16.5	119.75	0	123.9	O95486;O95486-2	O95486	Protein transport protein Sec24A	SEC24A
24.0523	24.2621	23.9753	24.1948	24.6004	24.1239	24.4183	24.257	24.1615	24.0469	24.0451	24.0306	13	12	12	12.8	133.63	0	21.938	O95487-2;O95487;O95487-3	O95487-2;O95487;O95487-3	Protein transport protein Sec24B	SEC24B
22.0977	NaN	NaN	22.4876	21.7775	NaN	NaN	NaN	NaN	NaN	NaN	22.5738	1	1	1	1.5	56.911	0.0069396	1.4228	O95528	O95528	Solute carrier family 2, facilitated glucose transporter member 10	SLC2A10
NaN	NaN	NaN	22.7435	22.3718	23.1524	NaN	21.6005	NaN	22.0779	NaN	21.6151	1	1	1	3.9	32.176	0.00053996	2.7904	O95551-3;O95551;O95551-2	O95551-3;O95551;O95551-2	Tyrosyl-DNA phosphodiesterase 2	TDP2
NaN	NaN	NaN	NaN	NaN	NaN	NaN	NaN	NaN	NaN	NaN	NaN	1	1	1	6.2	17.779	0.0069477	1.4247	O95562	O95562	Vesicle transport protein SFT2B	SFT2D2
24.7122	24.2894	23.8956	23.9892	NaN	24.4643	24.0022	24.2813	NaN	NaN	NaN	NaN	1	1	1	9.4	14.279	0.0014955	1.967	O95563	O95563	Mitochondrial pyruvate carrier 2	MPC2
26.1837	25.7929	24.8698	24.4466	25.1123	26.0089	25.8782	25.7476	25.6446	25.758	25.8833	25.8965	4	4	4	18.5	27.873	0	15.244	O95571	O95571	Persulfide dioxygenase ETHE1, mitochondrial	ETHE1
25.7473	25.8042	25.7736	26.5152	26.2557	26.5453	26.0145	25.6222	25.6898	26.6722	26.1744	26.7964	9	9	9	16.1	80.419	0	71.33	O95573	O95573	Long-chain-fatty-acid--CoA ligase 3	ACSL3
22.9395	23.2714	23.3438	22.3192	22.5454	20.0076	23.3307	23.8377	23.8761	23.2661	23.4903	22.7244	10	10	10	6.6	194.81	0	59.612	O95602	O95602	DNA-directed RNA polymerase I subunit RPA1	POLR1A
20.144	NaN	21.4981	NaN	NaN	NaN	NaN	NaN	19.4492	NaN	NaN	NaN	1	1	1	0.5	355.88	0.0026882	1.7926	O95613-2;O95613	O95613-2;O95613	Pericentrin	PCNT
23.0227	24.0493	23.4544	24.1331	23.5064	23.8199	24.2931	22.6326	22.6926	23.1689	NaN	23.4335	8	8	8	15.1	68.856	0	116	O95671;O95671-2;O95671-3	O95671;O95671-2;O95671-3	N-acetylserotonin O-methyltransferase-like protein	ASMTL
23.5116	23.5968	23.3766	23.6764	23.6601	23.7886	23.3756	23.0707	22.6938	23.2839	23.0448	23.2925	2	2	2	9	51.417	0	33.82	O95674	O95674	Phosphatidate cytidylyltransferase 2	CDS2
NaN	NaN	NaN	NaN	NaN	NaN	NaN	NaN	NaN	NaN	NaN	NaN	1	1	1	5.9	56.919	0	32.112	Q8N103-3;O95684-2;O95684	Q8N103-3;O95684-2;O95684	FGFR1 oncogene partner	FGFR1OP
NaN	NaN	NaN	20.1083	NaN	NaN	NaN	19.8744	NaN	21.9593	NaN	NaN	1	1	1	9.4	32.559	0.0092342	1.2501	O95685	O95685	Protein phosphatase 1 regulatory subunit 3D	PPP1R3D
NaN	NaN	NaN	NaN	NaN	NaN	NaN	NaN	NaN	NaN	NaN	NaN	2	2	2	0.7	527.22	0.0073546	1.3985	O95714	O95714	E3 ubiquitin-protein ligase HERC2	HERC2
24.751	25.3532	25.1044	25.1927	25.0591	23.2362	24.589	24.8991	24.3582	24.5125	24.9597	25.3814	3	3	2	6.6	58.022	0	6.3995	O95747	O95747	Serine/threonine-protein kinase OSR1	OXSR1
23.4848	23.3765	23.1512	22.8391	22.9462	23.1367	23.0918	23.1291	22.9987	22.6184	23.0412	23.1824	4	3	3	7.5	94.511	0	10.302	O95757	O95757	Heat shock 70 kDa protein 4L	HSPA4L
22.2067	22.6594	22.3691	22.2144	23.2496	22.4431	21.5067	22.3044	22.3601	22.03	NaN	22.1629	2	2	2	8.8	49.539	0	42.82	O95758-7;O95758-1;O95758-6;O95758;O95758-5;O95758-4;O95758-2	O95758-7;O95758-1;O95758-6;O95758;O95758-5;O95758-4;O95758-2	Polypyrimidine tract-binding protein 3	PTBP3
NaN	21.0972	21.5157	NaN	NaN	21.4956	21.4544	NaN	NaN	NaN	NaN	NaN	1	1	1	4.8	25.817	0.0092176	1.2443	O95772-2;O95772	O95772-2;O95772	MLN64 N-terminal domain homolog	STARD3NL
26.6428	26.6637	26.7428	26.5547	26.4943	26.1037	26.7647	26.5826	26.6399	26.3679	26.4118	26.706	6	6	6	91.7	10.403	0	275.13	O95777	O95777	U6 snRNA-associated Sm-like protein LSm8	LSM8
25.7381	25.6658	25.5612	25.5133	25.6561	25.5617	25.4559	25.5082	25.4933	25.3926	25.1229	25.3323	21	21	14	30.5	105.36	0	248.38	O95782-2;O95782	O95782-2;O95782	AP-2 complex subunit alpha-1	AP2A1
24.0018	24.3317	23.7465	23.6301	23.2727	23.3625	NaN	23.6301	23.1014	NaN	23.7131	23.6061	2	2	2	1.9	101.38	0.0047574	1.6101	O95786-2;O95786	O95786-2;O95786	Probable ATP-dependent RNA helicase DDX58	DDX58
22.7225	22.9671	21.6883	22.3618	21.9958	NaN	22.5281	NaN	NaN	NaN	NaN	NaN	2	2	2	4.8	54.933	0	4.6806	O95793-2;O95793-3;O95793	O95793-2;O95793-3;O95793	Double-stranded RNA-binding protein Staufen homolog 1	STAU1
NaN	22.9307	21.9888	22.3849	21.873	NaN	22.7307	22.2525	22.2486	21.8462	21.6373	21.4456	2	2	2	9.6	44.678	0	2.8683	O95801	O95801	Tetratricopeptide repeat protein 4	TTC4
21.4973	20.5688	21.1987	22.0913	22.3223	21.7213	NaN	21.0316	20.2926	20.7926	NaN	NaN	1	1	1	5.1	17.4	0.0083995	1.3083	O95807	O95807	Transmembrane protein 50A	TMEM50A
24.5178	NaN	23.0108	NaN	23.1468	NaN	NaN	NaN	21.8361	NaN	NaN	NaN	3	3	3	5.9	47.173	0	4.4203	O95810	O95810	Serum deprivation-response protein	SDPR
26.6491	26.6417	26.4337	25.8348	26.1303	25.7313	24.6336	25.0994	25.873	25.1078	25.4775	25.1425	5	5	5	23.2	23.772	0	73.213	O95816;O95816-2	O95816;O95816-2	BAG family molecular chaperone regulator 2	BAG2
23.4646	23.3176	24.334	24.2905	20.7286	22.2941	NaN	21.246	21.6444	21.2493	NaN	21.5701	10	10	7	10.2	142.1	0	19.082	O95819;O95819-3;O95819-4;O95819-2;O95819-5;O95819-6;Q9UKE5-8;Q9UKE5-5;Q9UKE5-7;Q9UKE5-3;Q9UKE5-6;Q9UKE5-2;Q9UKE5-4;Q9UKE5	O95819;O95819-3;O95819-4;O95819-2;O95819-5;O95819-6	Mitogen-activated protein kinase kinase kinase kinase 4	MAP4K4
22.5331	22.2615	22.0071	20.4439	22.0528	21.7646	21.9034	22.4083	22.2044	NaN	NaN	NaN	1	1	1	11.1	21.928	0	12.796	O95825-2;O95825	O95825-2;O95825	Quinone oxidoreductase-like protein 1	CRYZL1
25.2116	25.1743	25.2983	25.3788	25.1842	25.2072	25.4397	25.2713	24.9098	25.1006	24.4925	25.18	8	8	8	13.3	66.294	0	56.692	O95831-3;O95831;O95831-5;O95831-2;O95831-4	O95831-3;O95831;O95831-5;O95831-2	Apoptosis-inducing factor 1, mitochondrial	AIFM1
23.243	23.0364	NaN	22.0181	NaN	22.5306	NaN	NaN	NaN	NaN	NaN	NaN	2	2	2	14.7	22.744	0	18.793	O95832	O95832	Claudin-1	CLDN1
22.2218	22.3656	21.8564	23.3566	22.3622	NaN	21.2998	NaN	NaN	22.7856	NaN	22.5245	1	1	1	2.9	56.719	0	3.4409	O95841;Q9UKU9	O95841;Q9UKU9	Angiopoietin-related protein 1;Angiopoietin-related protein 2	ANGPTL1;ANGPTL2
23.6227	24.3235	23.773	23.7595	23.5381	23.9359	23.4167	23.4599	23.1937	23.286	23.4529	24.1157	6	6	6	26.1	29.188	0	43.261	O95861-4;O95861;O95861-3;O95861-2	O95861-4;O95861;O95861-3;O95861-2	3(2),5-bisphosphate nucleotidase 1	BPNT1
25.3421	25.449	25.3023	26.2606	25.4586	25.5395	25.3656	24.9559	24.3472	25.7858	25.4296	25.2242	3	3	3	6.3	52.259	0	70.258	O95864;O95864-3;O95864-4;O95864-2	O95864;O95864-3;O95864-4;O95864-2	Fatty acid desaturase 2	FADS2
25.496	25.554	25.3572	25.2235	25.288	24.9863	25.5692	25.3629	25.3297	25.1661	22.212	25.1131	9	9	9	46.7	29.644	0	186.26	O95865	O95865	N(G),N(G)-dimethylarginine dimethylaminohydrolase 2	DDAH2
21.8799	NaN	NaN	22.506	NaN	NaN	21.7885	22.1096	NaN	22.3002	NaN	21.9676	3	3	3	6.1	59.382	0	3.4403	O95870-2;O95870	O95870-2;O95870	Abhydrolase domain-containing protein 16A	ABHD16A
NaN	NaN	NaN	25.0508	24.6797	24.4791	21.9688	NaN	25.6821	25.5639	25.3793	25.7769	2	2	2	9.3	19.206	0.00053981	2.7862	O95881	O95881	Thioredoxin domain-containing protein 12	TXNDC12
23.877	23.9971	24.081	24.1259	23.7684	23.842	23.8741	23.5534	23.3589	23.6341	23.5299	23.747	4	4	4	30.8	19.471	0	138.13	O95989	O95989	Diphosphoinositol polyphosphate phosphohydrolase 1	NUDT3
27.0132	27.2284	26.7948	27.2125	27.152	27.0948	26.4806	26.3615	26.7465	26.8073	26.597	26.4608	5	5	5	31.4	20.776	0	7.9677	O96000;O96000-2	O96000;O96000-2	NADH dehydrogenase [ubiquinone] 1 beta subcomplex subunit 10	NDUFB10
24.5572	24.5871	24.525	24.7904	24.5951	24.7645	24.5837	24.801	24.2237	24.7362	24.1561	25.1991	7	7	7	8.1	76.096	0	10.424	O96005;O96005-4;O96005-3	O96005;O96005-4;O96005-3	Cleft lip and palate transmembrane protein 1	CLPTM1
23.613	24.0845	23.2864	23.011	22.3056	22.6333	23.3475	NaN	23.0721	22.5522	22.752	22.5365	3	3	3	29.3	20.944	0	10.636	O96007	O96007	Molybdopterin synthase catalytic subunit	MOCS2
24.9623	25.0628	24.8457	24.9618	25.0181	25.107	25.2902	24.9071	24.6799	25.2607	24.8455	25.2593	2	2	2	14.1	37.893	0	185.59	O96008;O96008-2	O96008;O96008-2	Mitochondrial import receptor subunit TOM40 homolog	TOMM40
24.3839	25.0287	24.6999	24.9189	24.7769	25.1951	24.7249	24.4065	24.3957	24.548	24.3981	24.4981	5	5	5	18.9	28.431	0	7.3853	O96011;O96011-2	O96011;O96011-2	Peroxisomal membrane protein 11B	PEX11B
22.1612	22.4359	22.1957	22.4002	NaN	22.4543	NaN	22.2306	NaN	22.2491	NaN	22.065	3	3	3	8.2	47.924	0	5.2228	O96013-2;O96013-3;O96013-4;O96013;Q9NQU5-2;Q9NQU5;Q9P286	O96013-2;O96013-3;O96013-4;O96013	Serine/threonine-protein kinase PAK 4	PAK4
23.3235	23.5904	23.7358	23.65	23.5869	23.5706	23.7978	24.0341	24.1123	24.0528	24.1479	23.5671	6	6	6	20.7	47.46	0	15.297	O96019;O96019-2;O94805	O96019;O96019-2	Actin-like protein 6A	ACTL6A
26.4611	26.7226	26.1367	26.0896	26.2193	26.1479	25.4658	25.4574	25.4938	25.7855	25.5405	25.7621	3	3	3	29.9	15.33	0	64.308	P00167;P00167-3;P00167-2	P00167;P00167-3;P00167-2	Cytochrome b5	CYB5A
30.1296	30.1981	29.9864	29.9646	29.7856	29.6439	30.5686	30.1116	30.3026	29.933	30.1441	30.0136	7	7	6	25.9	36.688	0	147.62	P00338;P00338-3;P00338-5;P00338-2;P00338-4;Q9BYZ2	P00338;P00338-3;P00338-5;P00338-2;P00338-4	L-lactate dehydrogenase A chain	LDHA
26.7688	26.9993	26.7146	26.985	26.9094	26.9456	26.6782	26.439	26.4009	26.6294	26.7176	26.9242	12	12	12	25.8	61.397	0	173.71	P00367;P00367-2;P00367-3;P49448	P00367;P00367-2;P00367-3;P49448	Glutamate dehydrogenase 1, mitochondrial;Glutamate dehydrogenase 2, mitochondrial	GLUD1;GLUD2
28.1293	28.3911	28.1396	28.3015	28.4096	28.4335	28.0403	28.2808	27.9529	28.3895	28.5873	28.4134	12	12	12	48.6	31.628	0	323.31	P00387-2;P00387;P00387-3	P00387-2;P00387;P00387-3	NADH-cytochrome b5 reductase 3;NADH-cytochrome b5 reductase 3 membrane-bound form;NADH-cytochrome b5 reductase 3 soluble form	CYB5R3
26.5217	26.6625	26.5358	26.6271	26.4986	26.7872	26.6037	26.1461	26.1264	25.9615	26.1799	26.1481	7	7	7	25.9	51.7	0	118.47	P00390-2;P00390;P00390-4;P00390-3;P00390-5	P00390-2;P00390;P00390-4;P00390-3;P00390-5	Glutathione reductase, mitochondrial	GSR
28.6493	28.8755	28.7234	28.4744	28.6744	28.684	28.3988	28.1816	28.4938	28.308	28.1322	28.2739	5	5	5	16.3	25.565	0	12.074	P00403	P00403	Cytochrome c oxidase subunit 2	MT-CO2
25.4118	26.7249	25.4534	26.0843	24.3721	25.2803	25.6167	24.4551	25.443	25.2079	25.2966	24.8548	1	1	1	23.4	15.936	0	24.117	P00441	P00441	Superoxide dismutase [Cu-Zn]	SOD1
NaN	NaN	NaN	NaN	NaN	25.2395	NaN	NaN	NaN	NaN	NaN	24.4715	2	2	2	3	83.267	0	3.9383	P00488	P00488	Coagulation factor XIII A chain	F13A1
24.3214	24.6328	24.5313	24.928	25.122	25.1411	24.881	24.9145	24.8606	25.1856	25.4259	25.3671	9	9	9	32.9	32.118	0	269.41	P00491;Q8WW52-2;Q8WW52	P00491	Purine nucleoside phosphorylase	PNP
25.8637	25.7759	25.4716	24.9705	25.7792	25.9612	25.7896	25.8813	25.6062	25.6315	25.3794	25.4637	4	4	4	20.6	24.579	0	7.5225	P00492	P00492	Hypoxanthine-guanine phosphoribosyltransferase	HPRT1
27.0854	27.2953	26.9909	27.1377	26.9926	27.1105	26.9224	26.734	26.6667	26.8918	26.9789	26.7448	9	9	9	25.1	43.029	0	210.69	P00505-2;P00505	P00505-2;P00505	Aspartate aminotransferase, mitochondrial	GOT2
25.1117	25.378	25.2543	25.2036	25.1641	24.9611	24.1108	24.3842	24.1599	24.5198	24.3592	24.3319	12	12	12	15	134.28	0	116.09	P00533;P00533-4;P00533-3;P00533-2	P00533	Epidermal growth factor receptor	EGFR
27.9877	28.0722	27.6915	27.8388	27.5302	27.6025	27.2447	27.2456	27.1343	27.3487	27.1583	27.2678	5	5	5	15.4	41.428	0	251.47	P00558-2;P00558;P07205	P00558-2;P00558	Phosphoglycerate kinase 1	PGK1
26.9837	27.0672	26.9407	26.6595	26.7819	27.2591	26.4695	26.3833	26.5833	26.4636	26.3771	26.689	7	7	6	34.5	21.635	0	119.6	P00568	P00568	Adenylate kinase isoenzyme 1	AK1
22.4136	NaN	22.6409	22.9118	22.7379	NaN	NaN	NaN	NaN	NaN	NaN	NaN	2	2	2	6.2	80.118	0	37.843	P00736	P00736	Complement C1r subcomponent;Complement C1r subcomponent heavy chain;Complement C1r subcomponent light chain	C1R
NaN	24.7753	NaN	25.3642	NaN	24.4219	24.6993	24.1866	NaN	23.0454	NaN	NaN	1	1	1	5.8	23.171	0	8.5454	P01033	P01033	Metalloproteinase inhibitor 1	TIMP1
NaN	NaN	22.8186	NaN	NaN	NaN	22.8841	NaN	NaN	23.0809	NaN	NaN	1	1	1	11.6	15.799	0.00053778	2.7491	P01034	P01034	Cystatin-C	CST3
24.0217	24.158	24.3074	24.2551	NaN	24.4711	NaN	24.2714	NaN	NaN	NaN	NaN	3	3	1	24.3	21.229	0	187.93	P01111	P01111	GTPase NRas	NRAS
26.106	25.7585	25.1416	25.3252	NaN	25.2939	25.2458	NaN	25.3479	25.4261	25.0653	25.2744	3	2	2	24.5	21.424	0	6.9545	P01116-2;P01116	P01116-2;P01116	GTPase KRas;GTPase KRas, N-terminally processed	KRAS
24.3244	25.0791	24.6567	25.0774	25.2908	25.4639	24.926	25.1415	24.8146	25.5314	25.421	25.56	7	7	7	16.1	75.854	0	170.16	P01130-2;P01130-3;P01130-6;P01130-4;P01130-5;P01130	P01130-2;P01130-3;P01130-6;P01130-4;P01130-5;P01130	Low-density lipoprotein receptor	LDLR
NaN	NaN	NaN	NaN	NaN	NaN	NaN	NaN	NaN	NaN	NaN	NaN	1	1	1	6.2	44.341	0	4.2055	P01137	P01137	Transforming growth factor beta-1;Latency-associated peptide	TGFB1
20.3736	NaN	21.8346	NaN	NaN	NaN	NaN	21.3122	NaN	26.0253	22.2703	NaN	1	1	1	7.5	18.098	0	3.9383	P01591	P01591	Immunoglobulin J chain	IGJ
NaN	NaN	NaN	NaN	NaN	NaN	NaN	NaN	NaN	NaN	NaN	NaN	1	1	1	22.7	12.644	0.0067301	1.4361	P01706	P01706	Ig lambda chain V-II region BOH
NaN	NaN	NaN	NaN	NaN	NaN	NaN	NaN	NaN	NaN	NaN	NaN	2	2	2	3.5	83.283	0	41.812	P01833	P01833	Polymeric immunoglobulin receptor;Secretory component	PIGR
NaN	NaN	21.7408	NaN	22.9704	NaN	NaN	NaN	NaN	NaN	NaN	NaN	2	2	2	6.4	35.9	0.0033702	1.6868	P01859;P01861;P0DOX5;P01857;P01860	P01859;P01861;P0DOX5;P01857;P01860	Ig gamma-2 chain C region;Ig gamma-4 chain C region;Ig gamma-1 chain C region;Ig gamma-3 chain C region	IGHG2;IGHG4;IGHG1;IGHG3
21.5657	21.0967	NaN	20.8356	NaN	22.4019	20.7914	NaN	24.4041	27.4283	23.1245	21.1183	4	4	4	12.2	37.654	0	29.148	P01876;P01877;P0DOX2	P01876;P01877;P0DOX2	Ig alpha-1 chain C region;Ig alpha-2 chain C region	IGHA1;IGHA2
24.5671	24.7042	24.6776	25.2364	25.1679	24.9947	23.7245	23.7793	23.7884	24.6798	24.5663	24.2775	6	4	1	19.3	40.46	0	148.65	P01889;P01893;P13747	P01889;P01893	HLA class I histocompatibility antigen, B-7 alpha chain;Putative HLA class I histocompatibility antigen, alpha chain H	HLA-B;HLA-H
28.1298	28.0684	27.6129	26.3194	26.5809	26.3343	30.0089	30.129	30.2918	29.7549	29.8935	29.9043	30	30	30	31.6	138.91	0	323.31	P02452;CON__Q862S4;P02458-1;P02458	P02452	Collagen alpha-1(I) chain	COL1A1
24.0764	24.1561	24.4423	21.5009	20.9178	NaN	24.6874	24.8611	25.1699	23.5823	24.1597	23.5635	10	10	9	9.3	138.56	0	102.19	P02461;P02461-2;CON__P04258	P02461;P02461-2	Collagen alpha-1(III) chain	COL3A1
23.7752	24.1882	24.4487	24.0016	23.8111	22.7168	24.9804	25.2938	25.2375	25.7165	26.3467	26.7781	4	4	4	5.6	160.61	0	94.333	P02462	P02462	Collagen alpha-1(IV) chain;Arresten	COL4A1
22.6084	NaN	NaN	22.0183	22.9091	NaN	NaN	NaN	22.4331	23.8635	22.6054	22.7542	7	7	7	61.7	20.159	0	38.894	P02511	P02511	Alpha-crystallin B chain	CRYAB
27.5098	26.9757	28.0359	27.3776	27.3181	27.0056	27.1483	27.3225	26.8275	27.4113	26.6606	25.3048	28	28	2	39.6	74.139	0	323.31	P02545;P02545-3;P02545-6;P02545-5;P02545-4	P02545;P02545-3;P02545-6;P02545-5;P02545-4	Prelamin-A/C;Lamin-A/C	LMNA
27.4363	26.942	27.7529	26.9333	27.13	27.3519	26.822	26.5521	25.7675	25.9688	24.8274	26.6518	27	1	1	42.8	65.134	0	101.79	P02545-2	P02545-2	Prelamin-A/C;Lamin-A/C	LMNA
27.2385	26.9408	27.3948	27.1439	26.8375	26.7893	28.6548	28.6545	29.7785	30.3686	30.5505	30.8352	56	56	56	32.4	272.32	0	323.31	P02751;P02751-1;P02751-7;P02751-3;P02751-17;P02751-8;P02751-9;P02751-14;P02751-5;P02751-11;P02751-13;P02751-6;P02751-10;P02751-4;P02751-12;P02751-16;P02751-2	P02751;P02751-1;P02751-7;P02751-3;P02751-17;P02751-8;P02751-9;P02751-14;P02751-5;P02751-11;P02751-13;P02751-6;P02751-10;P02751-4;P02751-12	Fibronectin;Anastellin;Ugl-Y1;Ugl-Y2;Ugl-Y3	FN1
24.6105	24.9046	25.0452	24.7047	24.7794	24.785	24.9878	24.8042	25.0191	24.9105	24.7047	25.1979	9	9	9	14.6	84.87	0	46.328	P02786	P02786	Transferrin receptor protein 1;Transferrin receptor protein 1, serum form	TFRC
26.7121	26.5694	NaN	NaN	26.6512	26.323	26.7934	27.1037	27.717	27.3782	NaN	27.6655	1	1	1	1.4	77.049	0.0026731	1.7517	P02787	P02787	Serotransferrin	TF
NaN	NaN	NaN	19.2975	NaN	20.1337	NaN	NaN	22.3708	26.8231	23.4173	20.6937	8	8	7	12.9	73.16	0	31.703	P02788-2;P02788	P02788-2;P02788	Lactotransferrin;Lactoferricin-H;Kaliocin-1;Lactoferroxin-A;Lactoferroxin-B;Lactoferroxin-C	LTF
27.7705	27.3562	27.1798	27.2906	27.5372	27.3358	26.4881	25.7172	26.0691	26.4577	26.4478	26.6164	4	4	4	30.3	20.019	0	188.34	P02792	P02792	Ferritin light chain	FTL
25.8808	24.312	NaN	25.5241	25.8808	25.6404	NaN	NaN	23.9261	25.1242	25.3488	25.2153	4	4	4	23	21.225	0	14.188	P02794	P02794	Ferritin heavy chain;Ferritin heavy chain, N-terminally processed	FTH1
NaN	NaN	NaN	NaN	NaN	NaN	NaN	NaN	NaN	NaN	NaN	NaN	1	1	1	48.4	7.3044	0.004717	1.5468	P02808	P02808	Statherin	STATH
NaN	NaN	NaN	NaN	NaN	NaN	NaN	NaN	NaN	NaN	NaN	NaN	1	1	1	10.2	17.016	0.0069316	1.4204	P02810	P02810	Salivary acidic proline-rich phosphoprotein 1/2;Salivary acidic proline-rich phosphoprotein 1/2;Salivary acidic proline-rich phosphoprotein 3/4;Peptide P-C	PRH1
NaN	NaN	20.8528	NaN	NaN	NaN	23.0664	19.5315	19.4342	28.1804	23.7407	20.2393	2	2	2	65.8	8.1875	0	170.79	P02814	P02814	Submaxillary gland androgen-regulated protein 3B;Peptide P-A;Peptide D1A	SMR3B
24.396	NaN	23.8597	24.4741	24.2095	23.7272	24.3975	24.0691	23.8859	23.3761	NaN	23.5507	2	2	2	7.8	51.58	0	21.856	P03905	P03905	NADH-ubiquinone oxidoreductase chain 4	MT-ND4
21.7277	21.846	21.8106	NaN	21.603	21.1989	NaN	NaN	NaN	NaN	NaN	21.3283	2	2	2	4.3	67.026	0.0092405	1.2538	P03915	P03915	NADH-ubiquinone oxidoreductase chain 5	MT-ND5
NaN	NaN	NaN	24.2303	NaN	NaN	NaN	NaN	NaN	22.3782	NaN	24.6042	2	2	2	3	92.02	0	3.6117	P04035-2;P04035;P04035-3	P04035-2;P04035;P04035-3	3-hydroxy-3-methylglutaryl-coenzyme A reductase	HMGCR
25.3255	25.3986	25.6735	25.6726	25.5356	25.4141	25.0289	24.8345	24.769	24.6648	25.0452	24.6252	11	11	11	21.8	59.755	0	45.377	P04040	P04040	Catalase	CAT
22.8811	23.1568	23.2747	22.7727	22.6373	22.9118	NaN	23.119	23.3346	NaN	NaN	22.5957	4	3	3	6.2	73.051	0	5.3827	P04049;P04049-2	P04049;P04049-2	RAF proto-oncogene serine/threonine-protein kinase	RAF1
24.4434	24.3124	24.7437	25.1991	25.1821	25.0352	24.2726	24.399	24.4107	24.6672	24.031	24.8019	5	5	5	15.4	50.316	0	93.126	P04062-4;P04062-2;P04062;P04062-5;P04062-3	P04062-4;P04062-2;P04062;P04062-5;P04062-3	Glucosylceramidase	GBA
29.4991	29.6979	29.4259	29.4746	29.4593	29.7223	29.6215	29.4084	29.383	29.1878	29.0046	29.3962	14	14	14	46.7	39.42	0	323.31	P04075;P04075-2	P04075;P04075-2	Fructose-bisphosphate aldolase A	ALDOA
28.2951	NaN	28.6558	29.3479	28.8822	29.1046	28.7226	28.2315	28.5691	28.8785	28.846	28.9039	1	1	1	12.2	11.139	0	7.3085	P04080	P04080	Cystatin-B	CSTB
28.4176	28.7928	28.3871	28.4481	28.3422	28.3247	28.1335	28.3144	28.0812	28.0804	27.9112	28.2783	9	9	9	27.5	38.714	0	311.53	P04083	P04083	Annexin A1	ANXA1
NaN	NaN	27.2123	25.4719	26.2133	26.0487	25.3798	25.6015	26.9523	27.0604	26.9442	25.3408	4	4	4	1.3	515.6	0	7.7491	P04114	P04114	Apolipoprotein B-100;Apolipoprotein B-48	APOB
23.5053	23.1471	22.5144	22.9663	23.1654	23.3542	23.3045	23.4801	NaN	24.0115	23.4596	24.5002	4	4	4	16.1	49.802	0	3.2771	P04150-16;P04150-15;P04150-14;P04150-13;P04150-12;P04150-11;P04150-9;P04150-2;P04150-6;P04150-8;P04150-10;P04150;P04150-3;P04150-7;P04150-5	P04150-16;P04150-15;P04150-14;P04150-13;P04150-12;P04150-11;P04150-9;P04150-2;P04150-6;P04150-8;P04150-10;P04150;P04150-3	Glucocorticoid receptor	NR3C1
24.5648	23.4638	23.3265	23.0569	23.1617	NaN	NaN	NaN	22.7543	NaN	23.7336	22.4844	2	2	2	7.9	27.661	0	4.6848	P04156	P04156	Major prion protein	PRNP
25.0329	22.7885	22.5606	NaN	25.356	25.38	NaN	NaN	24.538	24.871	25.099	24.9578	1	1	1	8.6	18.262	0	94.786	P04179-3;P04179-4;P04179-2;P04179	P04179-3;P04179-4;P04179-2;P04179	Superoxide dismutase [Mn], mitochondrial	SOD2
25.0703	25.2019	25.1887	25.6143	25.7571	25.7206	25.0747	25.1108	25.026	25.3176	25.2823	25.0711	11	11	11	43.1	48.534	0	99.933	P04181;P04181-2	P04181;P04181-2	Ornithine aminotransferase, mitochondrial;Ornithine aminotransferase, hepatic form;Ornithine aminotransferase, renal form	OAT
29.2742	28.8073	28.7045	24.6269	27.6536	27.9207	28.1372	28.0038	28.242	27.6879	28.0115	26.943	2	2	2	18	17.935	0	119.88	P04216	P04216	Thy-1 membrane glycoprotein	THY1
NaN	NaN	NaN	NaN	NaN	28.0227	NaN	NaN	NaN	NaN	29.0433	NaN	22	3	2	34.6	60.066	0	4.4562	P04259	P04259	Keratin, type II cytoskeletal 6B	KRT6B
NaN	NaN	NaN	NaN	NaN	NaN	NaN	NaN	NaN	NaN	NaN	NaN	17	2	0	38.7	49.585	0	323.31	P04350	P04350	Tubulin beta-4A chain	TUBB4A
30.9351	30.895	30.8652	30.5193	30.1529	30.4161	30.0943	30.6547	30.7188	30.0109	30.0559	30.4736	5	5	5	17	36.053	0	201.91	P04406;P04406-2;O14556	P04406;P04406-2	Glyceraldehyde-3-phosphate dehydrogenase	GAPDH
NaN	NaN	NaN	NaN	22.6293	NaN	NaN	22.7498	23.0788	22.852	23.0833	22.7984	5	5	5	14	51.657	0	14.34	P04424;P04424-2;P04424-3	P04424;P04424-2;P04424-3	Argininosuccinate lyase	ASL
25.9122	26.0381	25.8332	25.9654	25.987	26.2801	25.0705	24.6416	24.9473	25.4616	25.3913	25.5579	7	7	5	18.9	40.84	0	41.925	P04439;P04439-2;P17693-6;P17693-2;P17693-5;P17693	P04439;P04439-2	HLA class I histocompatibility antigen, A-3 alpha chain	HLA-A
27.847	26.9152	26.9425	26.7123	27.0443	26.8572	27.1994	27.4341	27.5181	26.9973	27.0011	27.1034	4	4	4	35.8	28.315	0	323.31	P04632;Q96L46	P04632	Calpain small subunit 1	CAPNS1
29.6038	29.83	29.7885	29.9585	29.6847	29.5905	30.8012	30.7711	30.1155	29.9361	30.0748	30.3414	11	11	11	54.1	22.782	0	323.31	P04792	P04792	Heat shock protein beta-1	HSPB1
27.8291	27.8684	27.8094	28.0056	27.8545	27.8848	28.145	28.1261	27.8858	28.0632	27.8543	28.0982	14	14	14	27	68.569	0	323.31	P04843	P04843	Dolichyl-diphosphooligosaccharide--protein glycosyltransferase subunit 1	RPN1
27.4176	27.5022	27.3796	27.671	27.2564	27.3044	27.2519	27.3249	27.2374	27.4473	27.0961	27.4084	11	11	11	34.8	67.723	0	323.31	P04844-2;P04844	P04844-2;P04844	Dolichyl-diphosphooligosaccharide--protein glycosyltransferase subunit 2	RPN2
27.443	27.4761	27.5012	27.3314	27.3286	27.2037	27.3346	27.0967	27.0941	27.0136	27.0652	27.1537	7	7	5	28.7	34.934	0	323.31	P04899-6;P04899-3;P04899-5;P04899-2;P04899;P04899-4;P38405-3;P11488;P19087;A8MTJ3	P04899-6;P04899-3;P04899-5;P04899-2;P04899;P04899-4	Guanine nucleotide-binding protein G(i) subunit alpha-2	GNAI2
23.127	23.1306	NaN	22.7441	NaN	NaN	NaN	NaN	NaN	NaN	NaN	NaN	1	1	1	24.3	11.499	0	4.9333	P04921-2;P04921-3;P04921	P04921-2;P04921-3;P04921	Glycophorin-C	GYPC
25.6495	25.226	25.4532	26.0258	25.9406	26.2453	25.4526	25.0218	25.0547	25.6593	25.292	25.7986	13	13	12	17	109.55	0	323.31	P05023-3;P05023-4;P05023;P05023-2;P13637;P13637-2;P13637-3;P50993;Q13733;P20648	P05023-3;P05023-4;P05023;P05023-2;P13637;P13637-2;P13637-3	Sodium/potassium-transporting ATPase subunit alpha-1;Sodium/potassium-transporting ATPase subunit alpha-3	ATP1A1;ATP1A3
NaN	22.0624	22.7489	22.8837	22.9568	22.6215	22.2807	NaN	NaN	NaN	NaN	NaN	1	1	1	3.7	34.893	0.0024631	1.8594	P05026-2;P05026	P05026-2;P05026	Sodium/potassium-transporting ATPase subunit beta-1	ATP1B1
24.428	23.6638	23.6054	26.342	26.33	26.2752	24.3456	22.8438	24.2408	26.1901	25.9949	26.2559	5	5	4	10.8	72.552	0	11.736	P05067-10;P05067-3;P05067-4;P05067-5;P05067-6;P05067-7;P05067-11;P05067-8;P05067-9;P05067;P05067-2	P05067-10;P05067-3;P05067-4;P05067-5;P05067-6;P05067-7;P05067-11;P05067-8;P05067-9;P05067	Amyloid beta A4 protein;N-APP;Soluble APP-alpha;Soluble APP-beta;C99;Beta-amyloid protein 42;Beta-amyloid protein 40;C83;P3(42);P3(40);C80;Gamma-secretase C-terminal fragment 59;Gamma-secretase C-terminal fragment 57;Gamma-secretase C-terminal fragment 50;C31	APP
23.2082	22.7954	23.5225	23.8597	24.1743	24.671	24.1388	23.5523	23.1823	22.7439	24.3855	22.7845	5	5	5	25.5	35.664	0	34.368	P05089-2;P05089;P05089-3	P05089-2;P05089	Arginase-1	ARG1
25.4987	25.7644	25.5649	25.7636	25.6869	25.8174	25.2099	25.2483	25.3043	25.414	25.561	25.4223	7	7	7	12.6	56.381	0	45.279	P05091;P05091-2;P00352	P05091;P05091-2	Aldehyde dehydrogenase, mitochondrial	ALDH2
NaN	NaN	NaN	NaN	22.2613	NaN	23.3736	23.2329	23.4048	22.7409	NaN	22.8045	2	2	2	3.1	86.112	0	3.1935	P05106-2;P05106-3;P05106	P05106-2;P05106-3;P05106	Integrin beta-3	ITGB3
25.0663	25.4602	25.7139	25.0561	25.9309	25.7052	24.6801	25.1082	25.5356	25.2155	25.8334	25.7473	8	8	8	30.8	46.596	0	68.539	P05120	P05120	Plasminogen activator inhibitor 2	SERPINB2
24.8742	24.0459	24.0302	25.8874	26.2087	25.4062	25.6759	24.8451	25.2895	26.0477	25.881	25.8624	4	4	4	12.1	43.404	0	7.7219	P05121-2;P05121	P05121-2;P05121	Plasminogen activator inhibitor 1	SERPINE1
NaN	NaN	NaN	19.2325	19.7775	20.1738	NaN	20.2383	20.2066	20.3731	19.5027	NaN	6	1	1	23.2	32.852	0	6.7258	P05141;Q9H0C2	P05141	ADP/ATP translocase 2;ADP/ATP translocase 2, N-terminally processed	SLC25A5
26.2765	26.4628	26.2437	25.8651	26.1971	25.9379	25.5422	25.849	26.0535	25.8374	25.9117	25.9405	2	2	2	13.3	17.887	0	5.1529	P05161	P05161	Ubiquitin-like protein ISG15	ISG15
23.5993	23.9677	23.5598	23.7913	23.5114	23.6592	23.3145	22.9549	22.9173	23.06	23.0442	23.573	7	7	7	12.5	75.001	0	21.452	P05165-3;P05165-2;P05165	P05165-3;P05165-2;P05165	Propionyl-CoA carboxylase alpha chain, mitochondrial	PCCA
22.9525	22.665	23.7768	NaN	NaN	NaN	22.567	NaN	NaN	NaN	NaN	23.2191	1	1	1	3.7	58.215	0	6.5429	P05166;P05166-2	P05166;P05166-2	Propionyl-CoA carboxylase beta chain, mitochondrial	PCCB
26.3254	26.112	26.2569	26.1654	25.8922	25.9814	26.4062	26.1316	26.6151	26.2157	26.4426	26.3114	12	12	12	42.5	36.112	0	323.31	P05198	P05198	Eukaryotic translation initiation factor 2 subunit 1	EIF2S1
24.966	24.913	24.7846	24.8695	24.7215	24.1345	24.5889	24.6353	24.5509	23.8507	23.9606	23.8309	2	2	2	60.5	11.514	0	6.0785	P05386	P05386	60S acidic ribosomal protein P1	RPLP1
22.4721	NaN	NaN	22.627	NaN	NaN	NaN	NaN	NaN	NaN	NaN	NaN	1	1	1	11.3	11.665	0.0075498	1.3808	P05387	P05387	60S acidic ribosomal protein P2	RPLP2
27.3387	28.5601	26.3155	27.5469	27.1339	28.0949	27.1186	29.0357	25.8951	28.5121	27.4054	28.0354	4	4	4	21.1	34.273	0	228.6	P05388;Q8NHW5;P05388-2	P05388;Q8NHW5;P05388-2	60S acidic ribosomal protein P0;60S acidic ribosomal protein P0-like	RPLP0;RPLP0P6
27.8008	27.5029	27.3599	29.8091	29.7808	29.9557	26.2025	26.1646	26.2783	29.044	29.0425	29.1507	3	3	3	24.1	14.858	0	14.146	P05413	P05413	Fatty acid-binding protein, heart	FABP3
25.2217	24.9124	25.1447	24.8319	NaN	24.1995	24.0368	NaN	NaN	23.583	NaN	23.3619	4	4	4	12.3	46.836	0	3.2864	P05455	P05455	Lupus La protein	SSB
24.5665	25.192	25.2329	24.8157	24.1691	23.8379	24.8119	24.8481	25.0116	24.7622	24.8275	24.2366	5	5	5	9.8	87.445	0	10.805	P05556-2;P05556;P05556-5;P05556-4;P05556-3	P05556-2;P05556;P05556-5;P05556-4;P05556-3	Integrin beta-1	ITGB1
22.9823	21.6361	23.3001	NaN	21.9839	NaN	22.1734	NaN	23.2104	NaN	NaN	21.2991	4	3	3	12.1	48.057	0	7.9279	P05783	P05783	Keratin, type I cytoskeletal 18	KRT18
27.2015	26.7381	26.867	26.1947	27.0329	NaN	27.2374	27.4804	27.4079	27.2006	27.2354	27.5361	1	1	1	8	16.684	0	4.6452	P05976-2;P05976;P08590	P05976-2;P05976;P08590	Myosin light chain 1/3, skeletal muscle isoform;Myosin light chain 3	MYL1;MYL3
22.6202	22.6205	22.3525	22.0207	22.7739	NaN	24.1705	24.2633	24.0786	23.8793	24.0005	24.1608	3	2	2	2.5	144.91	0	19.398	P05997	P05997	Collagen alpha-2(V) chain	COL5A2
25.5849	25.7705	25.9001	25.6188	26.1779	26.0288	25.6959	25.8633	26.0426	25.652	25.6831	25.3591	7	7	7	20.4	40.786	0	39.892	P06132	P06132	Uroporphyrinogen decarboxylase	UROD
NaN	NaN	21.2879	NaN	NaN	NaN	NaN	NaN	21.2254	NaN	NaN	21.5376	4	4	2	10.1	60.761	0	5.7436	P06241;P06241-3;P06241-2	P06241;P06241-3;P06241-2	Tyrosine-protein kinase Fyn	FYN
25.0893	25.107	NaN	NaN	NaN	NaN	23.6506	NaN	NaN	NaN	NaN	NaN	1	1	1	9.1	12.074	0	8.1398	P06454-2;P06454	P06454-2;P06454	Prothymosin alpha;Prothymosin alpha, N-terminally processed;Thymosin alpha-1	PTMA
NaN	NaN	NaN	NaN	NaN	NaN	NaN	NaN	NaN	NaN	NaN	NaN	3	2	2	10.4	34.095	0	3.1627	P06493;P06493-2	P06493	Cyclin-dependent kinase 1	CDK1
28.2858	28.3751	28.3474	28.0742	28.0588	28.1312	28.1993	28.0097	28.0201	28.0416	28.0159	28.0079	14	14	14	40.3	56.559	0	323.31	P06576	P06576	ATP synthase subunit beta, mitochondrial	ATP5B
31.0626	30.4523	30.8802	30.8774	30.4075	31.4926	30.1832	27.5486	30.6419	30.3468	30.1369	30.282	2	2	2	16.7	10.18	0	3.7101	P06703	P06703	Protein S100-A6	S100A6
NaN	25.7393	25.6657	25.9177	25.6055	25.8778	NaN	25.4878	25.6762	26.0352	24.7185	26.1194	2	2	2	6.5	25.097	0.0005172	2.3436	P06730;P06730-3;P06730-2	P06730;P06730-3;P06730-2	Eukaryotic translation initiation factor 4E	EIF4E
29.5887	29.8952	29.5597	29.3927	29.5417	29.7022	29.7602	29.6581	29.3253	29.5549	29.5202	29.5973	11	11	7	34.8	47.168	0	226.17	P06733;P06733-2	P06733;P06733-2	Alpha-enolase	ENO1
24.616	25.1398	24.9661	25.1058	25.2511	25.3918	25.2507	25.0077	25.1029	25.3654	25.1618	25.3061	11	7	6	17.3	93.133	0	146.62	P06737-2;P06737	P06737-2;P06737	Glycogen phosphorylase, liver form	PYGL
26.9642	27.0779	26.7115	26.7318	26.7645	26.689	26.8811	26.6598	26.4648	26.6873	26.5381	26.5908	9	9	9	14	63.146	0	103.36	P06744;P06744-2;CON__Q3ZBD7;Q8N196	P06744;P06744-2	Glucose-6-phosphate isomerase	GPI
28.4012	28.1004	28.5671	28.061	27.9109	27.5183	28.3986	28.5163	28.7478	27.9195	28.102	28.0838	4	4	4	24.5	32.575	0	323.31	P06748;P06748-2;P06748-3	P06748;P06748-2;P06748-3	Nucleophosmin	NPM1
NaN	NaN	NaN	NaN	NaN	NaN	NaN	NaN	NaN	NaN	NaN	NaN	10	1	1	21.8	32.95	0	5.7989	P06753	P06753	Tropomyosin alpha-3 chain	TPM3
27.1885	27.0756	26.8163	26.8299	26.7083	26.8264	27.0813	26.9469	26.8486	26.5361	26.3849	26.6514	19	19	10	42.7	29.032	0	323.31	P06753-2;P06753-3;P06753-6;P06753-5;P06753-4;P06753-7	P06753-2;P06753-3;P06753-6;P06753-5;P06753-4	Tropomyosin alpha-3 chain	TPM3
24.435	24.5195	24.3889	24.3554	24.2011	23.9785	24.8786	24.6506	24.6228	24.4357	24.2531	24.1226	8	8	8	10.1	111.13	0	34.611	P06756-3;P06756-2;P06756	P06756-3;P06756-2;P06756	Integrin alpha-V;Integrin alpha-V heavy chain;Integrin alpha-V light chain	ITGAV
24.9218	24.9494	24.953	23.9444	24.4416	24.6121	24.6534	24.5851	24.9006	24.8413	24.7071	24.5921	8	8	8	17.4	60.702	0	28.489	P06865;P06865-2	P06865	Beta-hexosaminidase subunit alpha	HEXA
NaN	NaN	NaN	NaN	21.6809	NaN	23.0587	NaN	22.4916	23.1313	23.8855	22.6798	4	4	4	18.1	44	0	9.0508	P07093-2;P07093;P07093-3	P07093-2;P07093;P07093-3	Glia-derived nexin	SERPINE2
25.622	25.2556	25.3154	25.5074	25.2368	25.5303	24.8767	24.6348	24.5857	24.9395	24.5706	24.7581	10	10	10	31.2	52.948	0	146.57	P07099	P07099	Epoxide hydrolase 1	EPHX1
29.4457	29.4485	29.2688	29.0765	28.9087	28.8825	28.7674	29.2423	29.1313	29.2128	29.3277	29.1326	3	2	2	10.5	36.638	0	5.7518	P07195	P07195	L-lactate dehydrogenase B chain	LDHB
24.2206	24.4349	24.6616	24.5453	24.571	25.0366	23.963	23.8628	24.0763	24.3822	24.2388	24.1486	3	3	3	12.8	22.088	0	4.8349	P07203;P07203-2	P07203	Glutathione peroxidase 1	GPX1
26.8188	27.1475	26.9221	27.1029	27.1271	27.0149	26.7856	26.9552	26.5761	26.7266	26.9618	26.679	5	5	5	11.4	57.116	0	323.31	P07237	P07237	Protein disulfide-isomerase	P4HB
NaN	25.1842	25.3279	24.7599	25.0429	24.0118	24.0717	23.9154	24.5267	NaN	NaN	23.1679	1	1	1	5.1	19.167	0.0049365	1.5276	P07305-2;P07305	P07305-2;P07305	Histone H1.0;Histone H1.0, N-terminally processed	H1F0
27.3162	27.2974	27.3288	27.6795	27.6948	27.5233	27.3291	27.0434	27.0303	27.0824	26.9785	27.2024	8	8	8	22.3	44.552	0	117.08	P07339	P07339	Cathepsin D;Cathepsin D light chain;Cathepsin D heavy chain	CTSD
30.3165	30.313	30.4019	30.286	30.1694	30.2159	30.6179	30.3138	30.2208	30.1199	30.2269	30.4315	12	12	12	41.3	38.604	0	323.31	P07355;P07355-2;A6NMY6	P07355;P07355-2;A6NMY6	Annexin A2;Putative annexin A2-like protein	ANXA2;ANXA2P2
27.2405	27.3858	27.2676	27.443	27.4317	27.478	27.6111	27.6935	27.5896	27.6852	27.6712	27.7916	18	18	18	26.6	81.889	0	146.12	P07384	P07384	Calpain-1 catalytic subunit	CAPN1
26.4275	25.7391	28.9941	27.4165	25.4452	28.4414	26.8737	29.374	29.4363	28.248	25.9987	26.7372	17	3	2	39.2	49.67	0	134.12	P07437	P07437	Tubulin beta chain	TUBB
26.1183	26.0241	26.0957	25.2034	25.748	26.1408	26.2033	26.3751	26.2746	25.6867	25.8972	25.5926	6	6	6	12.9	63.137	0	99.652	P07686	P07686	Beta-hexosaminidase subunit beta;Beta-hexosaminidase subunit beta chain B;Beta-hexosaminidase subunit beta chain A	HEXB
21.2798	21.6602	NaN	NaN	22.9027	20.782	23.9321	25.9074	24.0505	24.2672	23.6726	23.9193	6	6	6	38.2	30.005	0	17.979	P07738	P07738	Bisphosphoglycerate mutase	BPGM
27.2091	27.3256	27.3323	27.2832	27.1778	27.2804	26.9743	26.8053	26.8532	26.8162	26.7501	26.8933	6	6	6	35	19.608	0	44.812	P07741;P07741-2	P07741;P07741-2	Adenine phosphoribosyltransferase	APRT
27.1328	27.1325	26.8679	26.918	26.9966	27.0756	26.9912	27.5061	27.0953	27.0613	27.0522	26.9544	20	20	20	16.9	170.59	0	296.5	P07814	P07814	Bifunctional glutamate/proline--tRNA ligase;Glutamate--tRNA ligase;Proline--tRNA ligase	EPRS
28.1161	28.5048	28.1707	27.7631	27.8865	27.2899	27.6891	27.7123	27.8042	27.326	27.3152	27.3375	2	2	2	7.7	37.821	0	181.67	P07858	P07858	Cathepsin B;Cathepsin B light chain;Cathepsin B heavy chain	CTSB
30.0237	30.4098	29.8762	30.1342	30.3535	30.0215	29.9574	29.976	29.8789	29.9966	29.9668	30.267	17	11	11	28.8	84.659	0	323.31	P07900;P07900-2;Q14568;Q58FG1	P07900;P07900-2	Heat shock protein HSP 90-alpha	HSP90AA1
25.2809	24.606	25.4186	24.1472	24.5416	NaN	24.5619	NaN	25.1561	NaN	24.2245	24.8147	5	1	1	21.9	33.67	0	77.507	P07910;P07910-3;P0DMR1;O60812;B7ZW38;B2RXH8	P07910	Heterogeneous nuclear ribonucleoproteins C1/C2	HNRNPC
25.3585	24.5854	25.9207	24.6228	25.049	24.1181	25.4686	25.3319	25.6041	25.3916	25.9334	26.4874	7	7	3	24	27.821	0	323.31	P07910-4;P07910-2	P07910-4;P07910-2	Heterogeneous nuclear ribonucleoproteins C1/C2	HNRNPC
25.1007	25.2901	25.1059	24.9399	24.8897	24.8734	25.1914	25.1681	25.0093	24.73	24.7307	24.495	11	11	11	7.3	198.04	0	76.742	P07942	P07942	Laminin subunit beta-1	LAMB1
21.7984	21.6189	21.6112	20.7831	21.0171	NaN	21.2484	21.3211	20.9606	NaN	NaN	NaN	3	1	1	7	60.801	0.00053662	2.7302	P07947;P09769	P07947	Tyrosine-protein kinase Yes	YES1
NaN	NaN	NaN	NaN	NaN	NaN	NaN	NaN	NaN	NaN	NaN	NaN	14	6	0	33.8	32.989	0	218.47	P07951-2	P07951-2	Tropomyosin beta chain	TPM2
NaN	NaN	NaN	NaN	NaN	NaN	NaN	NaN	NaN	NaN	NaN	NaN	14	2	1	38.3	28.684	0.00052952	2.6109	P07951-3	P07951-3	Tropomyosin beta chain	TPM2
25.0199	25.2581	25.0993	25.1105	25.3997	25.3149	24.7821	24.8394	24.9624	25.0827	25.0119	24.6373	5	5	5	14.8	50.212	0	46.31	P07954-2;P07954	P07954-2;P07954	Fumarate hydratase, mitochondrial	FH
22.7875	23.008	22.6569	22.392	22.4149	NaN	22.085	22.4237	21.9934	22.5631	NaN	NaN	2	2	2	14.7	25.211	0	4.4715	P07992-4;P07992;P07992-3;P07992-2	P07992-4;P07992;P07992-3;P07992-2	DNA excision repair protein ERCC-1	ERCC1
27.0054	26.9672	26.7572	25.5499	25.7206	25.6356	26.4888	26.6784	26.9016	26.9864	27.1872	27.0427	33	33	33	42.6	129.31	0	323.31	P08123	P08123	Collagen alpha-2(I) chain	COL1A2
29.4321	29.6337	29.4159	29.5157	29.5426	29.5884	29.7727	29.7309	29.5896	29.4812	29.3043	29.6116	23	23	23	32.1	72.423	0	323.31	P08133-2;P08133	P08133-2;P08133	Annexin A6	ANXA6
26.7604	26.9796	26.6934	26.5134	26.7234	25.8848	26.6308	26.4431	26.0026	26.4346	26.3545	26.5631	8	8	4	52.3	22.006	0	317.13	P08134	P08134	Rho-related GTP-binding protein RhoC	RHOC
26.6418	26.6898	26.5853	27.0589	26.8953	26.9747	27.0665	26.7437	26.5222	26.6628	26.5159	26.484	8	8	8	18.1	57.944	0	93.135	P08195-2;P08195-3;P08195;P08195-4	P08195-2;P08195-3;P08195;P08195-4	4F2 cell-surface antigen heavy chain	SLC3A2
22.7799	20.4868	23.0349	22.9978	22.9985	23.1332	NaN	NaN	21.6746	NaN	21.819	22.6105	4	4	4	5.3	58.345	0.00052729	2.565	P08236-3;P08236;P08236-2	P08236-3;P08236;P08236-2	Beta-glucuronidase	GUSB
24.2343	25.0169	25.188	25.2497	24.8963	25.4666	24.9458	24.9398	24.825	25.3171	24.557	25.3603	11	8	8	17	93.253	0	117.09	P08237-3;P08237;P08237-2	P08237-3;P08237;P08237-2	ATP-dependent 6-phosphofructokinase, muscle type	PFKM
30.4122	30.7145	30.3928	30.4088	30.5596	30.3631	30.7152	30.6829	30.4416	30.4985	30.4322	30.7446	20	19	14	32	83.263	0	323.31	P08238;Q58FF7	P08238	Heat shock protein HSP 90-beta	HSP90AB1
25.4726	25.6287	25.5468	25.7192	25.6853	25.6983	26.0515	25.8647	25.8304	25.9118	25.5229	25.7917	11	11	11	19.4	69.81	0	323.31	P08240;P08240-2	P08240;P08240-2	Signal recognition particle receptor subunit alpha	SRPR
26.3666	26.2238	26.3034	25.5366	25.6204	25.659	27.5339	27.1599	27.1356	26.818	26.7291	26.4868	7	7	7	20.9	64.369	0	174.9	P08243;P08243-2;P08243-3	P08243;P08243-2;P08243-3	Asparagine synthetase [glutamine-hydrolyzing]	ASNS
23.3757	23.0337	23.1849	24.539	23.8622	24.2933	23.6983	23.6468	23.6858	25.0507	24.2917	25.0779	5	5	5	13	65.764	0	96.713	P08253-2;P08253-3;P08253	P08253-2;P08253-3;P08253	72 kDa type IV collagenase;PEX	MMP2
NaN	20.845	21.448	NaN	NaN	21.2568	22.269	NaN	21.6721	21.8423	NaN	NaN	1	1	1	5.5	37.699	0	4.2967	P08397-2;P08397	P08397-2;P08397	Porphobilinogen deaminase	HMBS
22.3994	23.1286	22.4645	23.5644	23.8889	23.2199	22.1164	22.6803	22.0171	23.0652	22.8802	22.9053	3	3	3	4.3	85.513	0	3.4887	P08473	P08473	Neprilysin	MME
24.169	25.2459	25.3256	25.4872	25.3504	25.5433	25.1865	24.8003	25.1386	25.1846	25.4764	25.504	10	10	10	32.3	40.188	0	116.18	P08559-3;P08559;P08559-2;P08559-4;P29803	P08559-3;P08559;P08559-2;P08559-4	Pyruvate dehydrogenase E1 component subunit alpha, somatic form, mitochondrial	PDHA1
21.2686	21.5448	21.9601	22.7568	22.6833	21.7359	20.1722	22.0647	22.473	24.41	24.3108	24.3149	8	8	8	7.2	167.55	0	14.994	P08572	P08572	Collagen alpha-2(IV) chain;Canstatin	COL4A2
25.643	25.7817	25.8038	25.9882	25.8939	26.1178	25.2827	25.5955	25.6658	26.1019	26.2106	26.1373	4	4	4	12	35.422	0	10.928	P08574	P08574	Cytochrome c1, heme protein, mitochondrial	CYC1
24.7982	24.1664	24.4041	24.8343	24.4244	NaN	NaN	24.7803	NaN	NaN	NaN	NaN	2	2	2	12.4	25.486	0	3.1704	P08579	P08579	U2 small nuclear ribonucleoprotein B	SNRPB2
25.3849	25.6213	26.648	25.9339	25.8227	25.6851	25.2887	26.0075	26.5344	25.4439	25.4215	25.236	8	8	8	21.3	51.556	0	43.452	P08621;P08621-2;P08621-3;P08621-4	P08621;P08621-2;P08621-3;P08621-4	U1 small nuclear ribonucleoprotein 70 kDa	SNRNP70
24.5613	23.9465	24.1643	24.0316	24.406	24.0077	24.3003	24.112	23.9963	23.5626	21.9083	22.8961	9	9	9	16.9	114.54	0	109.86	P08648	P08648	Integrin alpha-5;Integrin alpha-5 heavy chain;Integrin alpha-5 light chain	ITGA5
22.5192	NaN	22.2092	21.733	22.487	NaN	22.7946	NaN	22.6241	NaN	NaN	NaN	5	5	3	20.2	45.412	0	96.226	P08651-4;P08651-3;P08651-2;P08651-5;P08651-6;P08651;Q12857-3;Q12857-2;Q12857;Q12857-4;O00712-2;O00712;O00712-4;O00712-5	P08651-4;P08651-3;P08651-2;P08651-5;P08651-6;P08651;Q12857-3	Nuclear factor 1 C-type;Nuclear factor 1 A-type	NFIC;NFIA
32.2098	31.4245	32.4058	31.5695	31.561	30.6851	31.6276	31.2253	31.6163	31.0705	31.5377	31.639	41	41	38	56.7	53.651	0	323.31	P08670;P41219;P41219-2;CON__Q9H552;P14136-3;P14136;P14136-2	P08670	Vimentin	VIM
24.7376	24.8292	24.7325	24.8549	25.1939	25.0902	25.1886	25.4264	25.3655	25.3774	25.408	25.2522	7	5	5	23.7	40.532	0	323.31	P08754	P08754	Guanine nucleotide-binding protein G(k) subunit alpha	GNAI3
30.1268	30.1952	30.3925	30.5147	30.4082	30.306	30.278	30.2846	30.4323	30.3578	30.4937	30.4195	11	11	11	38.1	35.936	0	323.31	P08758	P08758	Annexin A5	ANXA5
28.4869	28.3646	28.5768	28.6606	28.5852	28.3412	28.6144	28.834	28.856	28.5673	28.6017	28.5131	8	8	8	32.2	32.854	0	253.07	P08865	P08865	40S ribosomal protein SA	RPSA
NaN	NaN	NaN	NaN	NaN	NaN	NaN	NaN	NaN	NaN	NaN	NaN	1	1	1	4	48.314	0.0026816	1.7755	P08910	P08910	Abhydrolase domain-containing protein 2	ABHD2
27.864	27.7461	27.7611	28.6469	28.1961	28.3431	27.1429	27.0241	27.1037	28.1283	28.1463	28.242	2	2	2	10.3	17.271	0	67.691	P08962-3;P08962-2;P08962	P08962-3;P08962-2;P08962	CD63 antigen	CD63
23.2047	23.0072	22.7756	23.133	22.7788	22.2051	22.933	22.2622	22.6469	22.2895	23.0335	22.47	2	2	2	6	38.632	0	5.8263	P09001	P09001	39S ribosomal protein L3, mitochondrial	MRPL3
25.6594	25.6631	25.3615	25.0556	25.3549	24.9915	25.3274	25.0988	25.3194	25.4726	25.5231	25.4446	3	3	3	16.7	31.279	0	19.654	P09012	P09012	U1 small nuclear ribonucleoprotein A	SNRPA
24.8579	24.4812	24.2706	23.879	24.388	24.5704	25.1715	25.3407	25.1845	25.2939	25.4539	25.3244	3	3	3	16.1	17.254	0	5.4888	P09038-2;P09038-3;P09038-1;P09038	P09038-2;P09038-3;P09038-1;P09038	Fibroblast growth factor 2	FGF2
23.6965	24.3439	23.5456	24.2365	24.1074	24.1561	23.5964	23.7222	23.3733	NaN	NaN	NaN	7	4	4	26.3	42.707	0	9.4345	P09104-2;P09104	P09104-2;P09104	Gamma-enolase	ENO2
23.111	22.8909	23.4184	NaN	23.301	23.4621	23.0818	22.8852	NaN	23.6095	23.1734	23.4235	3	3	3	13	44.292	0	60.913	P09110;P09110-2	P09110	3-ketoacyl-CoA thiolase, peroxisomal	ACAA1
22.9494	23.9271	NaN	NaN	NaN	NaN	NaN	NaN	NaN	NaN	NaN	NaN	1	1	1	22.7	12.4	0.0012516	1.9961	P09132-2;P09132	P09132-2;P09132	Signal recognition particle 19 kDa protein	SRP19
30.0267	30.5381	30.2364	30.3545	30.2069	30.5548	30.3729	30.3841	29.9385	30.0352	29.9328	30.0413	4	4	4	22.4	23.356	0	323.31	P09211	P09211	Glutathione S-transferase P	GSTP1
30.0565	30.2662	30.209	30.249	29.7195	29.3434	29.9053	30.1765	29.9662	29.8678	30.1618	30.1969	7	7	7	65.9	14.716	0	139.23	P09382	P09382	Galectin-1	LGALS1
25.5179	25.9983	24.237	24.4324	24.6843	25.3674	25.0781	24.8355	25.1693	24.9498	24.5642	25.2009	5	5	5	31.5	22.408	0	10.493	P09417-2;P09417	P09417-2;P09417	Dihydropteridine reductase	QDPR
24.4556	24.8659	24.7699	24.4546	24.5733	23.9754	25.9552	26.1161	25.6952	25.3436	25.7935	25.241	4	4	4	33.3	15.85	0	75.379	P09455;P09455-2;P09455-3	P09455;P09455-2;P09455-3	Retinol-binding protein 1	RBP1
25.8113	26.0603	25.9924	26.7012	26.1817	26.0429	27.3398	26.9272	27.1091	26.9994	27.2661	27.1137	6	6	6	26.1	34.632	0	242.78	P09486	P09486	SPARC	SPARC
NaN	NaN	NaN	NaN	NaN	NaN	NaN	NaN	NaN	NaN	NaN	NaN	13	1	0	42.5	26.68	0	7.4488	P09493-2	P09493-2	Tropomyosin alpha-1 chain	TPM1
NaN	NaN	NaN	NaN	NaN	NaN	NaN	NaN	NaN	NaN	NaN	NaN	14	8	0	34.5	32.876	0	323.31	P09493-3;P09493-4;P09493-10;P09493-9;P09493	P09493-3;P09493-4;P09493-10;P09493-9;P09493	Tropomyosin alpha-1 chain	TPM1
23.9465	NaN	23.7177	23.5715	23.444	23.4847	NaN	22.4109	22.7416	22.7303	NaN	22.4492	12	2	2	32.2	28.385	0	8.0069	P09493-5	P09493-5	Tropomyosin alpha-1 chain	TPM1
NaN	25.147	24.1355	24.73	23.7614	23.9595	NaN	23.9463	23.2451	NaN	NaN	23.3435	3	3	3	17.9	23.662	0	116.41	P09496-2;P09496-4;P09496-3;P09496;P09496-5	P09496-2;P09496-4;P09496-3;P09496	Clathrin light chain A	CLTA
26.0466	26.0338	25.9507	26.3872	26.3355	26.4252	25.6173	25.573	25.6999	25.804	25.7286	25.7304	10	10	10	37.7	36.085	0	297.55	P09525-3;P09525;P09525-2	P09525-3;P09525;P09525-2	Annexin A4	ANXA4
25.0991	25.1672	25.3326	25.4124	25.1174	23.749	25.1444	25.0816	24.9358	25.0176	25.6552	24.8988	5	5	5	9.7	45.098	0	19.165	P09543-2;P09543	P09543-2;P09543	2,3-cyclic-nucleotide 3-phosphodiesterase	CNP
25.1453	25.0252	24.6282	25.3824	25.2587	25.3347	24.4581	23.814	23.5447	25.0513	24.5303	23.9145	7	7	7	33.3	32.818	0	21.837	P09601	P09601	Heme oxygenase 1	HMOX1
24.8005	25.1069	24.9065	25.6073	25.5344	25.3039	25.2526	25.2495	25.3781	25.8677	25.746	26.0234	17	17	17	20.3	123.97	0	246.64	P09619;P09619-2	P09619	Platelet-derived growth factor receptor beta	PDGFRB
25.7356	25.9673	25.6797	25.7621	25.6994	25.8757	25.9551	25.8884	25.5655	25.5655	25.1838	25.2785	2	2	2	5.4	43.587	0	78.518	P09622-2;P09622-3;P09622	P09622-2;P09622-3;P09622	Dihydrolipoyl dehydrogenase, mitochondrial	DLD
29.2138	28.7915	29.4281	28.6452	28.8423	28.0395	29.0691	28.8791	29.2059	28.5667	29.0406	28.9233	7	6	6	32	38.746	0	323.31	P09651;P09651-3;P09651-2;A0A2R8Y4L2;Q32P51	P09651;P09651-3;P09651-2;A0A2R8Y4L2	Heterogeneous nuclear ribonucleoprotein A1;Heterogeneous nuclear ribonucleoprotein A1, N-terminally processed	HNRNPA1
25.2268	25.0443	25.3177	24.9349	25.0077	24.7771	24.9945	24.734	25.2233	25.0107	25.4398	25.4765	7	7	7	36.1	28.415	0	262.86	P09661	P09661	U2 small nuclear ribonucleoprotein A	SNRPA1
25.3087	25.5908	25.9622	25.4643	25.5174	25.2866	25.2939	25.1805	25.5481	25.1663	24.9671	25.1305	7	7	7	10.1	113.08	0	228.49	P09874	P09874	Poly [ADP-ribose] polymerase 1	PARP1
22.6766	NaN	22.7545	NaN	NaN	22.8433	NaN	NaN	NaN	NaN	NaN	NaN	2	2	2	4	51.713	0.0047427	1.5889	P09914-2;P09914	P09914-2;P09914	Interferon-induced protein with tetratricopeptide repeats 1	IFIT1
27.6588	27.1504	26.8406	26.7584	27.3102	27.4755	26.8934	26.9878	27.4729	27.0199	27.1808	27.2037	7	7	7	56.1	24.824	0	100.39	P09936	P09936	Ubiquitin carboxyl-terminal hydrolase isozyme L1	UCHL1
24.864	25.0115	25.0521	24.9717	24.9768	25.0872	25.2019	25.2614	25.1322	25.171	24.895	25.2981	7	7	7	14.9	69.284	0	323.31	P09960;P09960-2;P09960-4;P09960-3	P09960;P09960-2;P09960-4;P09960-3	Leukotriene A-4 hydrolase	LTA4H
24.698	25.3825	25.8437	26.4837	25.3536	26.5533	25.3241	24.6642	24.4869	25.4159	24.5903	25.2678	11	11	11	33.2	39.455	0	137.34	P09972	P09972	Fructose-bisphosphate aldolase C	ALDOC
NaN	NaN	NaN	NaN	NaN	NaN	NaN	NaN	NaN	NaN	NaN	NaN	6	1	0	40.4	16.109	0	27.011	Q9BTM1-2;Q96KK5;P0C0S8;Q93077;Q99878;Q9BTM1;P20671;P04908;Q7L7L0;P16104;Q96QV6;P0C0S5;Q71UI9;Q71UI9-2;Q71UI9-3;Q71UI9-4;Q71UI9-5	Q9BTM1-2;Q96KK5;P0C0S8;Q93077;Q99878;Q9BTM1;P20671;P04908;Q7L7L0;P16104;Q96QV6	Histone H2A.J;Histone H2A type 1-H;Histone H2A type 1;Histone H2A type 1-C;Histone H2A type 1-J;Histone H2A type 1-D;Histone H2A type 1-B/E;Histone H2A type 3;Histone H2AX;Histone H2A type 1-A	H2AFJ;HIST1H2AH;HIST1H2AG;HIST1H2AC;HIST1H2AJ;HIST1H2AD;HIST1H2AB;HIST3H2A;H2AFX;HIST1H2AA
NaN	NaN	NaN	NaN	NaN	NaN	NaN	NaN	NaN	NaN	NaN	NaN	1	1	1	1.6	100.09	0.0012494	1.9788	P0C869-8;P0C869-7;P0C869-6;P0C870	P0C869-8;P0C869-7;P0C869-6;P0C870	JmjC domain-containing protein 7	JMJD7
NaN	NaN	NaN	NaN	NaN	NaN	NaN	NaN	NaN	NaN	NaN	NaN	1	1	1	5.7	27.507	0.0098566	1.2244	P0CG30;P0CG29	P0CG30;P0CG29	Glutathione S-transferase theta-2B;Glutathione S-transferase theta-2	GSTT2B;GSTT2
28.9186	29.1316	29.5621	29.5757	29.6478	29.9864	29.9813	29.6328	29.7539	29.9485	29.8841	29.8915	3	3	3	24.2	14.728	0	119.92	P62987;P62979;P0CG47;P0CG48	P62987;P62979;P0CG47;P0CG48	Ubiquitin-60S ribosomal protein L40;Ubiquitin;60S ribosomal protein L40;Ubiquitin-40S ribosomal protein S27a;Ubiquitin;40S ribosomal protein S27a;Polyubiquitin-B;Ubiquitin;Polyubiquitin-C;Ubiquitin	UBA52;RPS27A;UBB;UBC
22.8856	23.421	NaN	23.2994	23.3617	NaN	NaN	NaN	NaN	NaN	23.2721	NaN	1	1	1	10	16.445	0	7.4804	P0DI82;P0DI81;P0DI81-3	P0DI82;P0DI81;P0DI81-3	Trafficking protein particle complex subunit 2B;Trafficking protein particle complex subunit 2	TRAPPC2B;TRAPPC2
27.5914	27.783	27.7554	27.7419	27.8046	27.8269	27.1702	27.3043	26.5578	26.925	26.6722	27.053	12	11	7	30.9	70.051	0	323.31	P0DMV9;P0DMV8;P0DMV8-2;P34931	P0DMV9;P0DMV8;P0DMV8-2	Heat shock 70 kDa protein 1B;Heat shock 70 kDa protein 1A	HSPA1B;HSPA1A
27.4092	27.1307	27.2584	26.6221	26.5822	27.0714	26.8021	26.493	26.6814	26.2079	25.7189	25.8029	4	4	4	41.6	16.837	0	323.31	P0DP25;P0DP24;P0DP23	P0DP25;P0DP24;P0DP23
NaN	23.6577	23.4967	NaN	NaN	NaN	NaN	NaN	NaN	NaN	NaN	NaN	1	1	1	4.9	19.393	0.0049377	1.5284	P10109	P10109	Adrenodoxin, mitochondrial	FDX1
27.0869	27.1584	26.913	27.2218	27.2568	27.1753	27.2874	27.0483	27.3525	27.1772	27.1273	27.226	7	7	7	20.3	58.482	0	131.1	P10155-3;P10155-5;P10155-4;P10155;P10155-2	P10155-3;P10155-5;P10155-4;P10155	60 kDa SS-A/Ro ribonucleoprotein	TROVE2
25.1328	25.5765	25.3456	25.0325	25.3549	25.292	24.7303	24.8608	24.8423	24.5409	24.7117	24.7404	15	15	15	24.7	105.32	0	223.67	P10253	P10253	Lysosomal alpha-glucosidase;76 kDa lysosomal alpha-glucosidase;70 kDa lysosomal alpha-glucosidase	GAA
26.8389	27.1001	26.645	27.062	26.6195	26.3855	26.7936	26.1995	26.4685	26.4081	26.392	26.0464	5	5	4	23.4	23.48	0	228.06	P10301	P10301	Ras-related protein R-Ras	RRAS
24.1331	24.168	24.7636	24.8852	24.8028	24.8041	23.6128	23.3968	NaN	23.7941	24.0095	24.3764	6	2	2	22.1	40.648	0	65.639	P10321;P10321-2	P10321;P10321-2	HLA class I histocompatibility antigen, Cw-7 alpha chain	HLA-C
23.1742	22.6452	23.1218	23.1783	23.0813	23.3581	23.2718	23.1246	23.3472	23.178	23.0319	22.7632	4	4	3	8.1	67.585	0	13.9	P10398	P10398	Serine/threonine-protein kinase A-Raf	ARAF
23.8358	24.5398	24.7361	NaN	23.3473	23.6289	NaN	NaN	21.6096	22.4398	23.1187	22.745	4	4	4	11.1	68.996	0	7.0372	P10515	P10515	Dihydrolipoyllysine-residue acetyltransferase component of pyruvate dehydrogenase complex, mitochondrial	DLAT
NaN	NaN	NaN	22.9044	22.4929	22.2793	NaN	NaN	NaN	22.6522	22.2708	22.28	3	3	2	2.3	211.68	0	5.3413	P10586-2;P10586;P23468-3;P23468-7;P23468-5;P23468-4;P23468-6;P23468-2;P23468	P10586-2;P10586	Receptor-type tyrosine-protein phosphatase F	PTPRF
26.3715	26.7938	26.7913	25.9083	26.1668	25.6851	NaN	NaN	24.6419	24.7077	NaN	NaN	1	1	1	10.6	9.4519	0.0069509	1.4274	P10599-2;P10599	P10599-2;P10599	Thioredoxin	TXN
NaN	NaN	NaN	NaN	NaN	21.8057	NaN	NaN	NaN	NaN	24.5368	24.2182	1	1	1	3	52.488	0.0047226	1.5574	P10619-2;P10619	P10619-2;P10619	Lysosomal protective protein;Lysosomal protective protein 32 kDa chain;Lysosomal protective protein 20 kDa chain	CTSA
28.6774	28.5828	28.5618	28.881	28.6631	28.394	28.5939	28.2605	28.151	28.7971	28.4844	28.4604	5	5	5	59.4	17.598	0	199.94	P10620;P10620-2	P10620	Microsomal glutathione S-transferase 1	MGST1
26.0574	26.2544	26.0744	26.7161	26.732	26.4908	26.1787	26.0634	25.8917	26.637	26.605	26.803	9	9	7	27.8	42.981	0	163.46	P10644;P10644-2	P10644;P10644-2	cAMP-dependent protein kinase type I-alpha regulatory subunit;cAMP-dependent protein kinase type I-alpha regulatory subunit, N-terminally processed	PRKAR1A
27.2329	27.4734	27.0169	27.0408	27.2233	27.3208	27.5064	27.5362	27.0782	27.4121	27.5103	27.3827	5	5	5	34.4	31.462	0	323.31	P10768	P10768	S-formylglutathione hydrolase	ESD
27.5631	27.6158	27.4058	27.7025	27.514	27.5641	27.3491	27.1383	26.9385	27.3334	26.8037	27.0658	6	6	6	12	61.054	0	241.78	P10809;P10809-2	P10809;P10809-2	60 kDa heat shock protein, mitochondrial	HSPD1
23.0389	23.605	23.4389	23.4545	23.2281	23.2957	23.0855	23.2102	NaN	22.9217	NaN	NaN	3	3	3	14.6	32.363	0	54.24	P10909-3;P10909-4;P10909-6;P10909;P10909-5;P10909-2	P10909-3;P10909-4;P10909-6;P10909;P10909-5;P10909-2	Clusterin;Clusterin beta chain;Clusterin alpha chain	CLU
28.3147	28.1683	27.9645	28.0676	28.0206	28.0043	28.5649	27.9927	27.6583	28.0376	27.5954	28.2497	13	13	13	27.1	72.332	0	323.31	P11021	P11021	78 kDa glucose-regulated protein	HSPA5
25.0694	25.2752	24.9502	25.1285	25.2165	25.0814	25.7385	25.7125	25.569	25.2999	25.3602	25.2552	8	8	8	7.6	177.6	0	153.38	P11047	P11047	Laminin subunit gamma-1	LAMC1
23.3476	23.6527	23.7917	24.1583	23.785	23.6231	23.313	23.0077	23.6156	23.357	23.0645	23.6291	3	3	3	6.4	48.344	0	4.9378	P11117;P11117-2	P11117	Lysosomal acid phosphatase	ACP2
29.7368	30.0009	29.918	29.8444	29.8415	29.6869	29.8341	29.7693	29.4107	29.3749	29.4858	29.7621	12	12	8	28	70.897	0	323.31	P11142;P11142-2	P11142;P11142-2	Heat shock cognate 71 kDa protein	HSPA8
25.6616	25.9481	26.0485	25.7342	25.8342	25.6401	26.2193	26.2227	26.045	25.9384	25.7094	25.6642	6	6	5	15.9	54.083	0	64.93	P11166	P11166	Solute carrier family 2, facilitated glucose transporter member 1	SLC2A1
NaN	26.572	27.0117	NaN	26.6814	NaN	NaN	NaN	NaN	27.0147	NaN	27.675	1	1	1	2.5	81.234	0.0086012	1.277	P11171-7;P11171-5;P11171-2;P11171	P11171-7;P11171-5;P11171-2;P11171	Protein 4.1	EPB41
24.8235	25.0131	24.6286	24.9989	24.7009	24.4259	25.0406	24.4482	24.7389	24.3848	24.2479	24.4638	5	5	5	17.3	52.221	0	10.392	P11172;P11172-3;P11172-2;P11172-4	P11172;P11172-3	Uridine 5-monophosphate synthase;Orotate phosphoribosyltransferase;Orotidine 5-phosphate decarboxylase	UMPS
25.312	25.7724	25.477	25.4122	25.3677	25.251	25.4561	25.3103	25.1484	25.1141	25.0874	25.4768	2	2	2	8.9	39.233	0	88.775	P11177;P11177-2;P11177-3	P11177;P11177-2;P11177-3	Pyruvate dehydrogenase E1 component subunit beta, mitochondrial	PDHB
27.3551	27.3971	27.2549	27.5365	27.6253	27.4595	27.6301	27.4097	27.2853	27.5466	27.3347	27.4436	21	21	15	28.5	96.695	0	259.04	P11216	P11216	Glycogen phosphorylase, brain form	PYGB
24.1922	23.6486	24.8599	24.1641	23.219	NaN	24.7804	24.6717	NaN	24.1882	NaN	24.5232	9	2	2	11.8	97.091	0.0026693	1.7331	P11217;P11217-2	P11217;P11217-2	Glycogen phosphorylase, muscle form	PYGM
NaN	NaN	NaN	NaN	NaN	NaN	NaN	NaN	NaN	NaN	NaN	NaN	3	3	1	19.9	23.408	0	102.9	P11234;P11234-3;P11234-2	P11234;P11234-3;P11234-2	Ras-related protein Ral-B	RALB
21.7871	22.2192	21.9887	22.3977	22.2398	22.2075	21.6824	NaN	NaN	21.0453	21.2453	21.448	3	3	3	3	137.73	0	3.2224	P11274-2;P11274	P11274-2;P11274	Breakpoint cluster region protein	BCR
27.8772	27.5815	27.1018	27.8218	27.5485	28.0322	26.8863	27.1112	27.0631	27.5599	27.545	27.0611	3	3	3	7.9	44.882	0	323.31	P11279;P11279-2	P11279;P11279-2	Lysosome-associated membrane glycoprotein 1	LAMP1
24.3981	24.6624	24.254	24.5879	24.686	24.876	24.4642	24.6401	24.0898	24.8563	25.0609	24.7925	4	4	4	13.3	46.588	0	81.75	P11310;P11310-2	P11310;P11310-2	Medium-chain specific acyl-CoA dehydrogenase, mitochondrial	ACADM
NaN	NaN	NaN	NaN	NaN	24.7136	25.1089	NaN	25.3064	25.1838	NaN	NaN	4	4	4	4.6	90.725	0.00051908	2.3765	P11387;Q969P6-2;Q969P6	P11387;Q969P6-2;Q969P6	DNA topoisomerase 1;DNA topoisomerase I, mitochondrial	TOP1;TOP1MT
28.8083	28.7611	28.7224	28.6718	28.617	28.8858	28.7115	28.3756	28.4583	28.7614	28.5455	28.694	26	26	26	42.7	59.256	0	323.31	P11413;P11413-2;P11413-3	P11413;P11413-2;P11413-3	Glucose-6-phosphate 1-dehydrogenase	G6PD
NaN	NaN	NaN	NaN	NaN	NaN	NaN	NaN	NaN	NaN	NaN	NaN	4	4	4	21.7	17.776	0.00075892	2.1166	P11441	P11441	Ubiquitin-like protein 4A	UBL4A
23.1064	24.5183	23.8214	24.5572	24.3817	22.6305	21.7916	21.908	21.7567	NaN	21.7028	21.9982	16	16	16	20	129.63	0	52.092	P11498;P11498-2	P11498	Pyruvate carboxylase, mitochondrial	PC
NaN	NaN	NaN	NaN	NaN	22.3244	23.4948	22.9137	22.9249	22.9522	NaN	22.8736	4	2	2	1	426.74	0	3.8	P11532;P11532-11;P11532-4;P11532-2;P11532-3;P11532-12;P11532-14;P11532-15;P11532-18;P11532-9;P11532-13;P11532-17;P11532-6;P11532-5;P11532-7;P11532-8;P11532-16	P11532;P11532-11;P11532-4;P11532-2;P11532-3	Dystrophin	DMD
26.4132	26.6835	26.4391	26.6094	26.6535	26.7189	26.3701	26.2672	26.1171	26.4186	26.5219	26.3943	14	14	14	20.5	101.53	0	199.32	P11586	P11586	C-1-tetrahydrofolate synthase, cytoplasmic;Methylenetetrahydrofolate dehydrogenase;Methenyltetrahydrofolate cyclohydrolase;Formyltetrahydrofolate synthetase;C-1-tetrahydrofolate synthase, cytoplasmic, N-terminally processed	MTHFD1
25.0376	25.1468	24.9594	25.7797	25.6308	25.4056	24.7399	24.5965	24.5996	25.6617	25.3055	25.1466	18	18	18	8.1	274.37	0	323.31	P11717	P11717	Cation-independent mannose-6-phosphate receptor	IGF2R
23.3135	23.893	22.474	NaN	24.3136	24.633	23.2871	23.8609	23.506	23.8837	23.745	23.3939	3	3	3	13.9	39.724	0	8.0112	P11766	P11766	Alcohol dehydrogenase class-3	ADH5
24.5051	24.8486	24.5818	24.4511	24.6027	24.1678	24.2628	24.079	24.2167	23.8837	23.9803	24.0801	6	5	5	18.5	33.729	0	7.5236	P11802;REV__Q8IZS6	P11802	Cyclin-dependent kinase 4	CDK4
NaN	NaN	NaN	NaN	NaN	NaN	NaN	NaN	NaN	NaN	NaN	NaN	1	1	1	5.7	51.592	0	5.9907	P11831	P11831	Serum response factor	SRF
NaN	23.9314	23.691	23.9348	23.6822	23.8039	23.7123	23.782	23.5577	24.2391	NaN	23.859	7	7	2	25.5	34.769	0	201.52	P11908;P11908-2	P11908;P11908-2	Ribose-phosphate pyrophosphokinase 2	PRPS2
27.6526	27.574	27.454	27.297	27.3305	27.2092	27.8353	27.5466	27.5304	27.2364	27.2776	27.3832	17	17	9	32.2	61.18	0	323.31	P11940-2;P11940;Q9H361;Q4VXU2;Q4VXU2-2;Q5JQF8	P11940-2;P11940;Q9H361	Polyadenylate-binding protein 1;Polyadenylate-binding protein 3	PABPC1;PABPC3
24.8538	25.3943	24.9183	23.7356	24.3601	23.7037	24.9482	24.2926	24.0093	23.8463	22.6768	24.4657	5	5	5	25.3	28.768	0	88.74	P12004	P12004	Proliferating cell nuclear antigen	PCNA
26.955	26.5288	26.6367	26.5038	26.4393	25.8935	26.6786	26.6899	26.8169	26.1267	26.4213	26.5541	1	1	1	16.5	12.155	0	4.1157	P12074	P12074	Cytochrome c oxidase subunit 6A1, mitochondrial	COX6A1
25.5963	25.725	25.7187	25.7033	25.7674	26.0749	25.4615	25.8187	25.9369	NaN	NaN	26.2484	7	7	4	14.5	54.846	0	8.3118	P12081-4;P12081;P12081-3;P12081-2	P12081-4;P12081;P12081-3;P12081-2	Histidine--tRNA ligase, cytoplasmic	HARS
26.8684	26.3826	26.2007	25.4414	26.1381	25.446	25.3075	25.6717	26.0973	25.6199	25.7399	26.0568	17	17	17	21.8	108.53	0	183.18	P12109	P12109	Collagen alpha-1(VI) chain	COL6A1
26.438	26.4338	26.0006	26.0063	26.1742	25.7091	24.762	24.8415	24.8133	25.2411	25.1862	25.5751	21	21	21	27.4	108.58	0	250.99	P12110;P12110-3;P12110-2	P12110;P12110-3;P12110-2	Collagen alpha-2(VI) chain	COL6A2
29.7575	29.5969	29.4472	29.4701	29.2661	28.9986	29.2986	29.2448	29.3679	29.4207	29.161	29.3093	94	94	94	39.2	321.35	0	323.31	P12111-2;P12111;P12111-4;P12111-5;P12111-3	P12111-2;P12111;P12111-4	Collagen alpha-3(VI) chain	COL6A3
23.508	23.8844	25.019	24.6341	24.6248	24.5851	23.2829	24.3359	24.8553	24.2827	24.138	24.8021	7	7	2	25.2	32.866	0	24.491	P12236	P12236	ADP/ATP translocase 3;ADP/ATP translocase 3, N-terminally processed	SLC25A6
26.1444	26.2769	26.0681	26.1303	26.0304	25.9281	26.5154	26.3202	26.3322	26.2029	26.294	26.1544	6	6	5	18.3	55.804	0	103.63	P12268	P12268	Inosine-5-monophosphate dehydrogenase 2	IMPDH2
23.5849	23.6865	23.5664	22.8698	22.9947	21.6185	21.2046	20.5413	21.7377	22.0127	21.0723	20.6099	14	14	14	6.9	267.29	0	306.22	P12270;P12270-2	P12270;P12270-2	Nucleoprotein TPR	TPR
23.0239	22.7979	22.025	NaN	23.8178	23.4238	24.3074	23.6932	23.4284	22.5241	22.7207	22.597	1	1	1	8.2	16.572	0.00076316	2.1711	P12273	P12273	Prolactin-inducible protein	PIP
26.2564	26.424	26.2792	26.6312	26.5663	26.628	26.0744	25.7467	25.8169	25.6245	25.8526	25.9726	9	9	9	31	42.644	0	323.31	P12277	P12277	Creatine kinase B-type	CKB
23.3384	23.663	23.7035	23.3392	23.0513	23.3941	22.7055	23.225	23.0039	NaN	NaN	22.8733	4	4	4	14.2	36.375	0	10.767	P12429	P12429	Annexin A3	ANXA3
NaN	NaN	NaN	21.8903	NaN	22.2631	21.3993	NaN	NaN	NaN	NaN	NaN	3	3	3	9	50.47	0	7.6236	P12694;P12694-2	P12694;P12694-2	2-oxoisovalerate dehydrogenase subunit alpha, mitochondrial	BCKDHA
28.7446	28.3416	28.6224	27.8221	28.0514	27.6584	28.509	28.103	28.9404	27.8774	28.0646	27.8116	30	30	16	34.8	102.71	0	323.31	P12814-2;P12814-3;P12814;P12814-4;Q08043	P12814-2;P12814-3;P12814;P12814-4	Alpha-actinin-1	ACTN1
21.5829	21.6589	NaN	21.6079	NaN	NaN	21.7319	21.1683	NaN	NaN	21.9886	21.8902	3	2	2	9.3	59.834	0	4.8228	P12931;P12931-2;P12931-3;P06239;P06239-3	P12931;P12931-2;P12931-3	Proto-oncogene tyrosine-protein kinase Src	SRC
25.9072	26.3178	25.5612	26.6536	25.2748	27.3493	25.9777	25.8351	25.945	26.9144	26.8777	26.2279	7	7	7	21.2	47.261	0	178.27	P12955-3;P12955;P12955-2	P12955-3;P12955;P12955-2	Xaa-Pro dipeptidase	PEPD
27.7134	27.7757	27.6698	27.4538	27.6342	27.4239	28.066	28.0667	28.1492	27.8135	26.6339	27.8859	5	5	5	7	65.148	0	87.839	P12956-2;P12956;P51449-2;P51449	P12956-2;P12956	X-ray repair cross-complementing protein 6	XRCC6
27.6229	27.5934	27.8987	27.7379	27.6031	27.5996	27.8011	27.6632	28.0434	27.6266	27.548	27.75	12	12	12	20.9	82.704	0	323.31	P13010	P13010	X-ray repair cross-complementing protein 5	XRCC5
25.3748	25.4057	25.1846	25.1004	25.3682	25.0883	25.1209	25.3269	24.949	24.9041	24.9532	24.9331	3	3	3	12.4	19.576	0	11.579	P13073	P13073	Cytochrome c oxidase subunit 4 isoform 1, mitochondrial	COX4I1
26.304	26.3472	26.046	26.6351	26.3572	26.9229	25.3886	25.52	25.4874	26.6044	25.9852	25.8874	5	5	5	13.2	44.96	0	16.448	P13473;P13473-2;P13473-3	P13473;P13473-2;P13473-3	Lysosome-associated membrane glycoprotein 2	LAMP2
27.6946	27.8348	27.5555	27.8376	27.9254	27.838	27.8508	27.7611	27.8359	27.8542	28.109	27.7705	5	5	5	12.8	49.973	0	236.45	P13489	P13489	Ribonuclease inhibitor	RNH1
29.811	29.9863	29.7218	29.603	29.7432	29.8384	30.2706	30.2114	30.122	29.9485	29.6072	30.0895	20	20	19	30.5	95.337	0	323.31	P13639	P13639	Elongation factor 2	EEF2
26.3209	26.1922	25.7684	26.2601	26.0495	26.1676	26.1054	25.6905	25.3585	25.5906	25.3105	25.6564	8	8	8	14.3	72.932	0	323.31	P13667	P13667	Protein disulfide-isomerase A4	PDIA4
25.4943	24.6276	24.3779	24.5255	23.8111	24.9077	24.8831	24.861	24.7066	25.8343	25.5937	25.6342	7	7	1	22.1	61.049	0	323.31	P13674	P13674	Prolyl 4-hydroxylase subunit alpha-1	P4HA1
25.8243	25.7891	26.2749	25.7304	25.2059	25.4295	25.214	25.2101	25.1977	NaN	24.5507	25.0659	2	2	2	21.7	15.597	0	64.057	P13693-2;P13693;Q9HAU6	P13693-2;P13693;Q9HAU6	Translationally-controlled tumor protein;Putative translationally-controlled tumor protein-like protein TPT1P8	TPT1;TPT1P8
23.0036	23.5457	23.0811	23.5874	23.6368	23.6125	23.0908	23.1372	22.4852	23.0254	22.8007	23.223	6	6	6	32.7	36.294	0	15.095	P13716;P13716-2	P13716;P13716-2	Delta-aminolevulinic acid dehydratase	ALAD
24.6833	25.027	24.8742	22.799	23.7041	23.2911	24.2344	24.4623	24.3186	23.1748	23.4916	23.7717	3	3	3	21.4	33.067	0	24.066	P13726;P13726-2	P13726	Tissue factor	F3
27.5596	27.9014	27.9756	27.8913	27.8576	27.8679	28.2298	28.2562	27.8277	27.6169	27.3797	27.4118	12	12	11	32.4	70.81	0	94.751	P13797;P13797-3;P13797-2;P13796	P13797;P13797-3;P13797-2	Plastin-3	PLS3
25.3451	25.3205	25.3159	25.6467	25.7147	25.7913	25.3536	25.3487	24.9149	25.5216	25.0752	25.7965	8	8	8	13	81.224	0	56.867	P13798	P13798	Acylamino-acid-releasing enzyme	APEH
25.4548	25.6926	25.0754	25.3581	25.0762	25.2259	24.6374	24.2293	24.4528	24.1399	23.9283	24.4285	1	1	1	6	30.025	0	8.0269	P13804-2;P13804	P13804-2;P13804	Electron transfer flavoprotein subunit alpha, mitochondrial	ETFA
25.3504	25.6569	25.7003	25.7181	25.7491	25.7185	25.897	25.5935	25.5672	25.6523	25.461	25.978	10	10	10	20.2	76.482	0	78.9	P13807-2;P13807	P13807-2;P13807	Glycogen [starch] synthase, muscle	GYS1
24.6119	24.675	24.539	24.6736	24.4917	24.7602	25.0556	24.5418	24.6829	24.8737	25.2761	25.0657	8	8	7	32.7	43.066	0	323.31	P13861-2;P13861	P13861-2;P13861	cAMP-dependent protein kinase type II-alpha regulatory subunit	PRKAR2A
23.5252	23.929	23.1392	22.1435	23.4454	23.7407	24.0553	NaN	NaN	NaN	NaN	24.0339	5	1	1	19.2	42.248	0.0084034	1.3105	P13929-3;P13929-2;P13929	P13929-3;P13929-2;P13929	Beta-enolase	ENO3
23.8265	24.3522	24.0596	23.3558	23.7207	22.689	25.3829	25.3378	25.0498	24.1245	NaN	24.9517	5	5	5	32.7	26.849	0	29.745	P13995-2;P13995;Q9H903-3;Q9H903-1;Q9H903-5;Q9H903	P13995-2;P13995	Bifunctional methylenetetrahydrofolate dehydrogenase/cyclohydrolase, mitochondrial;NAD-dependent methylenetetrahydrofolate dehydrogenase;Methenyltetrahydrofolate cyclohydrolase	MTHFD2
27.921	28.4156	28.325	28.6723	28.2418	27.8998	28.4254	27.9166	28.1633	28.0445	28.1036	27.8853	3	3	3	35.7	12.476	0	33.934	P14174	P14174	Macrophage migration inhibitory factor	MIF
25.2372	25.5705	25.0328	25.5361	25.1242	25.3082	24.5176	24.0938	23.6949	23.7147	NaN	23.3931	2	2	2	14.2	17.128	0	17.357	P14209-3;P14209	P14209-3;P14209	CD99 antigen	CD99
25.8697	25.6967	25.5713	26.0127	25.8031	25.9395	25.564	25.627	25.6856	25.6926	25.4691	25.8321	6	6	6	11.6	59.177	0	35.612	P14314-2;P14314	P14314-2;P14314	Glucosidase 2 subunit beta	PRKCSH
26.8225	26.5044	26.5206	27.1329	27.2805	27.1502	25.541	26.3028	26.3191	26.7712	26.8342	26.2071	5	5	5	24.4	40.532	0	323.31	P14324-2;P14324	P14324-2;P14324	Farnesyl pyrophosphate synthase	FDPS
23.5235	23.923	NaN	NaN	NaN	NaN	NaN	NaN	NaN	NaN	NaN	NaN	1	1	1	12	9.3959	0.0026647	1.726	P14406	P14406	Cytochrome c oxidase subunit 7A2, mitochondrial	COX7A2
25.5017	25.6869	25.5325	25.8088	25.9021	25.8592	25.8196	25.6334	25.5535	25.909	25.8417	25.9492	10	10	10	40	36.573	0	51.43	P14550	P14550	Alcohol dehydrogenase [NADP(+)]	AKR1A1
29.9156	30.099	29.9503	30.1041	30.0115	30.2021	30.4442	29.3947	29.9076	30.1907	30.1371	30.4654	22	22	2	38	57.936	0	323.31	P14618;P14618-3	P14618;P14618-3	Pyruvate kinase PKM	PKM
24.9579	22.5123	24.4303	25.046	25.4166	25.7296	25.5232	25.0562	23.5354	25.9909	25.8308	23.9748	22	2	2	37.9	58.061	0.00076707	2.2246	P14618-2	P14618-2	Pyruvate kinase PKM	PKM
30.2853	30.5053	30.1619	30.521	30.5345	30.4807	30.5317	30.3514	30.2517	30.5709	30.3592	30.5724	16	16	16	23.9	92.468	0	323.31	P14625;Q58FF3	P14625	Endoplasmin	HSP90B1
NaN	24.1507	22.8877	24.1093	23.4812	24.8976	24.3992	25.1303	NaN	NaN	NaN	NaN	3	2	2	15.4	22.764	0.00054039	2.7938	P14649	P14649	Myosin light chain 6B	MYL6B
28.3391	27.1082	27.0312	26.539	26.9144	27.0785	28.4926	28.4475	28.5355	27.9266	27.9947	28.026	3	3	3	7.4	23.656	0	6.7635	P14678-2;P63162;P14678;P63162-2;P14678-3	P14678-2;P63162;P14678;P63162-2;P14678-3	Small nuclear ribonucleoprotein-associated proteins B and B;Small nuclear ribonucleoprotein-associated protein N	SNRPB;SNRPN
24.6639	25.2794	24.6815	24.5352	24.6467	25.043	24.7468	24.5046	24.4459	24.4234	24.511	24.3281	11	11	11	13.3	117.97	0	83.147	P14735;P14735-2	P14735;P14735-2	Insulin-degrading enzyme	IDE
26.8495	26.5508	27.9376	27.0441	27.2269	26.2861	26.6228	26.7922	27.6562	26.4937	26.729	27.172	13	13	13	37.4	64.132	0	252.31	P14866;P14866-2	P14866;P14866-2	Heterogeneous nuclear ribonucleoprotein L	HNRNPL
26.4067	26.2431	26.0262	26.4345	26.0504	26.5879	26.3782	26.034	26.205	26.2999	26.1963	26.1755	12	12	12	25.5	57.136	0	47.257	P14868;P14868-2	P14868;P14868-2	Aspartate--tRNA ligase, cytoplasmic	DARS
26.0959	25.6962	26.6763	26.28	26.1928	28.0088	26.5871	26.5383	26.4668	26.6891	28.6972	25.915	15	15	13	27.7	81.744	0	323.31	P14923	P14923	Junction plakoglobin	JUP
23.4124	22.759	NaN	NaN	NaN	NaN	NaN	NaN	NaN	NaN	NaN	NaN	2	2	2	9	13.53	0.00052288	2.4581	P14927;P14927-2	P14927;P14927-2	Cytochrome b-c1 complex subunit 7	UQCRB
19.7959	20.5394	20.4764	20.0791	20.37	20.3405	NaN	19.7247	NaN	NaN	NaN	NaN	3	2	2	3.7	84.436	0.00052966	2.6129	P15056	P15056	Serine/threonine-protein kinase B-raf	BRAF
23.499	NaN	22.7041	22.9679	NaN	24.0394	NaN	NaN	23.0666	NaN	NaN	23.2542	2	2	2	22	14.719	0	6.7148	P15090	P15090	Fatty acid-binding protein, adipocyte	FABP4
27.4829	27.6728	27.6867	27.4053	27.5362	28.0774	27.0712	27.2909	27.1982	27.3822	27.2415	27.5692	5	5	5	21.2	35.853	0	323.31	P15121;C9JRZ8;C9JRZ8-2	P15121	Aldose reductase	AKR1B1
27.4898	27.167	27.3888	27.2529	27.2936	26.9069	26.2474	26.2474	26.1739	26.2154	26.2602	26.2832	14	14	14	17	109.54	0	267.87	P15144	P15144	Aminopeptidase N	ANPEP
24.1884	24.4108	24.4262	23.9457	24.2413	24.0749	23.979	24.2299	23.863	24.0595	23.6138	23.9944	4	4	4	11	68.6	0	13.589	P15170-2;P15170-3;P15170;Q8IYD1	P15170-2;P15170-3;P15170;Q8IYD1	Eukaryotic peptide chain release factor GTP-binding subunit ERF3A;Eukaryotic peptide chain release factor GTP-binding subunit ERF3B	GSPT1;GSPT2
23.115	23.2911	22.873	22.6411	22.798	22.7729	22.8735	22.4571	22.9596	22.6741	NaN	22.6322	3	3	3	13.7	44.881	0	5.3645	P15289-2;P15289	P15289-2;P15289	Arylsulfatase A;Arylsulfatase A component B;Arylsulfatase A component C	ARSA
NaN	NaN	NaN	NaN	NaN	22.2887	NaN	22.9629	22.6569	22.0346	21.7728	NaN	2	2	2	8.3	42.537	0.00246	1.848	P15291-2;P15291	P15291-2;P15291	Beta-1,4-galactosyltransferase 1;Lactose synthase A protein;N-acetyllactosamine synthase;Beta-N-acetylglucosaminylglycopeptide beta-1,4-galactosyltransferase;Beta-N-acetylglucosaminyl-glycolipid beta-1,4-galactosyltransferase;Processed beta-1,4-galactosyltransferase 1	B4GALT1
27.5452	27.6116	27.3745	27.6156	27.9081	27.5144	27.8987	27.6223	27.1284	27.2537	27.68	27.8023	11	9	9	21.2	69.412	0	70.233	P15311	P15311	Ezrin	EZR
23.4694	24.1541	23.5496	24.0482	23.7968	24.0079	24.4347	24.1847	24.109	23.8246	24.1406	24.2355	3	3	3	13.9	26.182	0	10.548	P15374	P15374	Ubiquitin carboxyl-terminal hydrolase isozyme L3	UCHL3
NaN	NaN	NaN	NaN	NaN	NaN	NaN	25.1795	NaN	24.8713	NaN	NaN	1	1	1	15.2	21.526	0.0022244	1.8971	P15428-5	P15428-5
22.8259	23.2304	22.7103	23.0191	23.3793	23.3709	NaN	NaN	NaN	NaN	21.5796	22.8545	2	2	2	5.2	39.313	0.00027152	2.8533	P15529-15;P15529-12;P15529-14;P15529-11;P15529-13;P15529-10;P15529;P15529-9;P15529-7;P15529-8;P15529-4;P15529-6;P15529-3;P15529-5;P15529-2	P15529-15;P15529-12;P15529-14;P15529-11;P15529-13;P15529-10;P15529;P15529-9;P15529-7;P15529-8;P15529-4;P15529-6;P15529-3;P15529-5;P15529-2	Membrane cofactor protein	CD46
27.9311	28.4522	27.8862	27.7472	27.4381	28.1675	27.7877	27.8264	27.3146	27.8997	27.6748	27.2063	3	3	3	13.1	26.365	0	102.39	P15559-3;P15559-2;P15559	P15559-3;P15559-2;P15559	NAD(P)H dehydrogenase [quinone] 1	NQO1
26.0136	25.9342	26.1613	25.8215	25.8282	25.6507	25.3179	24.8588	25.6939	25.2198	25.0553	25.3409	4	4	4	8.6	59.988	0	32.036	P15586-2;P15586	P15586-2;P15586	N-acetylglucosamine-6-sulfatase	GNS
NaN	NaN	NaN	NaN	NaN	22.5249	22.8971	22.9769	22.115	23.2768	NaN	23.142	2	2	2	8.3	43.157	0	3.183	P15735-2;P15735	P15735-2;P15735	Phosphorylase b kinase gamma catalytic chain, liver/testis isoform	PHKG2
26.6752	24.1292	28.4627	28.2049	26.7828	26.6683	27.7941	27.1337	28.4852	28.2788	29.1254	27.3733	4	4	4	8.2	31.324	0	3.1852	P15880	P15880	40S ribosomal protein S2	RPS2
NaN	NaN	NaN	NaN	NaN	NaN	NaN	NaN	NaN	NaN	NaN	NaN	1	1	1	4.3	48.157	0	4.3857	Q99081-4;P15884-16;Q99081;P15884-3;P15884;P15884-12;P15884-13;P15884-14;P15884-10;P15884-4;P15884-5;P15884-11;P15884-7;P15884-15;P15884-9;Q99081-2;P15884-2;P15884-6;P15884-8;Q99081-3	Q99081-4;P15884-16;Q99081;P15884-3;P15884;P15884-12;P15884-13;P15884-14;P15884-10;P15884-4;P15884-5;P15884-11;P15884-7;P15884-15;P15884-9;Q99081-2;P15884-2;P15884-6;P15884-8;Q99081-3	Transcription factor 12;Transcription factor 4	TCF12;TCF4
19.8045	18.5107	19.1069	18.7129	17.8272	NaN	NaN	NaN	NaN	NaN	NaN	NaN	1	1	1	2.9	67.264	0.0005291	2.6044	P15923-2	P15923-2
24.5397	24.002	25.0144	25.16	25.0866	27.0968	25.1824	24.8968	24.4803	24.5465	27.3074	24.2978	43	43	43	15	331.77	0	323.31	P15924;P15924-3;P15924-2	P15924;P15924-3;P15924-2	Desmoplakin	DSP
29.4633	29.672	29.3849	28.877	28.9233	29.0614	28.5884	28.2358	28.6266	28.0421	28.1847	28.137	3	3	3	5.5	81.537	0	140.73	P16070;P16070-18;P16070-5;P16070-7;P16070-3;P16070-6;P16070-4;P16070-17;P16070-8;P16070-16;P16070-10;P16070-11;P16070-13;P16070-14;P16070-12;P16070-9;P16070-15	P16070;P16070-18;P16070-5;P16070-7;P16070-3;P16070-6;P16070-4;P16070-17;P16070-8;P16070-16;P16070-10;P16070-11;P16070-13;P16070-14;P16070-12	CD44 antigen	CD44
24.3215	24.4845	24.4078	24.3177	24.2871	24.3361	24.1029	23.7773	23.9092	23.654	23.5173	23.3846	1	1	1	7.8	25.918	0	14.017	P16083	P16083	Ribosyldihydronicotinamide dehydrogenase [quinone]	NQO2
26.8311	27.0275	26.6469	26.8791	26.6683	26.6502	26.6966	26.3575	26.4086	26.2478	26.4383	26.3635	5	5	3	21.3	30.375	0	307.66	P16152;P16152-2	P16152;P16152-2	Carbonyl reductase [NADPH] 1	CBR1
24.0267	23.5124	23.4081	25.7376	25.1413	24.7665	22.5793	21.0551	21.96	24.9258	23.1116	24.5197	11	11	11	17.2	122.67	0	132.7	P16234;P16234-3;P16234-2	P16234;P16234-3	Platelet-derived growth factor receptor alpha	PDGFRA
24.3749	24.2671	24.2984	23.6668	24.1002	24.1393	23.6882	23.6334	24.0592	23.8655	22.9903	23.5613	8	8	8	17.9	60.535	0	49.727	P16278-2;P16278-3;P16278;Q6UWU2-2;Q6UWU2	P16278-2;P16278-3;P16278	Beta-galactosidase	GLB1
22.5737	22.7835	23.276	23.1694	23.0452	23.0909	23.5766	23.1409	22.9051	23.4188	22.8697	23.4079	6	1	1	11.3	58.013	0.0022283	1.9061	P16298-2;P16298-3;P16298;P16298-4	P16298-2;P16298-3;P16298;P16298-4	Serine/threonine-protein phosphatase 2B catalytic subunit beta isoform	PPP3CB
24.9186	25.0656	24.8108	25.4811	25.4653	25.5754	25.0369	25.0011	24.662	25.4327	25.0407	25.5659	16	16	16	27	76.689	0	323.31	P16435	P16435	NADPH--cytochrome P450 reductase	POR
NaN	NaN	NaN	NaN	NaN	NaN	NaN	NaN	NaN	NaN	NaN	NaN	1	1	1	6.3	21.646	0.0073784	1.4159	P16455	P16455	Methylated-DNA--protein-cysteine methyltransferase	MGMT
25.7055	25.902	25.5996	25.6725	25.9196	26.2997	26.1268	26.035	25.9602	26.1975	25.848	26.0466	11	11	11	13.1	109.73	0	311.51	P16615-5;P16615-2;P16615-3;P16615-4;P16615;O14983-3;O14983-2;O14983;Q93084-4;Q93084;Q93084-3;Q93084-7;Q93084-1;Q93084-6;Q93084-5	P16615-5;P16615-2;P16615-3;P16615-4;P16615	Sarcoplasmic/endoplasmic reticulum calcium ATPase 2	ATP2A2
25.4735	25.4156	25.0413	25.1765	25.1226	25.1047	24.3131	24.5205	24.7866	24.6703	24.46	24.5243	5	5	5	18.4	46.374	0	19.368	P16930;P16930-2	P16930;P16930-2	Fumarylacetoacetase	FAH
26.0743	26.8197	26.3007	25.8973	25.7089	26.0125	26.079	25.5991	25.8937	25.4205	25.2821	25.3625	2	2	2	9.4	17.302	0	179.14	P16949;P16949-2	P16949;P16949-2	Stathmin	STMN1
24.4361	24.1065	23.8537	NaN	NaN	23.3401	24.9159	24.7905	NaN	23.9008	24.3443	24.2013	2	1	1	8.9	31.947	0	137.67	P16989-2;P16989-3;P16989	P16989-2;P16989-3;P16989	Y-box-binding protein 3	YBX3
22.6125	22.3586	22.4131	21.9944	22.0506	NaN	22.1388	21.8155	21.7049	NaN	NaN	22.2271	1	1	1	5.4	25.915	0.0026654	1.7295	P17026	P17026	Zinc finger protein 22	ZNF22
NaN	NaN	NaN	NaN	NaN	NaN	NaN	NaN	27.0002	NaN	26.8044	NaN	1	1	1	15	22.382	0.0073818	1.4168	P17028-2;P17028	P17028-2;P17028	Zinc finger protein 24	ZNF24
23.2506	23.6262	23.2572	NaN	22.8403	22.7132	23.5783	23.7588	23.5381	22.6615	NaN	NaN	2	2	2	7.5	46.564	0	9.2227	P17050	P17050	Alpha-N-acetylgalactosaminidase	NAGA
29.6841	28.6671	28.9942	26.6968	28.7976	28.9233	29.8952	29.057	29.7129	29.3726	29.2877	29.3163	7	2	2	13.8	71.027	0	20.688	P17066;P48741	P17066	Heat shock 70 kDa protein 6	HSPA6
25.2886	NaN	NaN	24.7184	25.3491	NaN	24.1929	NaN	24.6606	25.2201	NaN	25.5204	2	2	2	12.5	21.541	0	4.2391	P17152	P17152	Transmembrane protein 11, mitochondrial	TMEM11
25.1211	25.4184	25.2616	25.3483	25.2085	25.491	25.5693	25.4405	25.2193	25.5756	25.2623	25.3112	9	9	9	24.7	46.247	0	52.224	P17174;P17174-2	P17174;P17174-2	Aspartate aminotransferase, cytoplasmic	GOT1
24.7651	24.7077	24.8361	24.6858	24.734	25.14	25.1657	25.1143	24.9954	25.0866	24.9378	25.6792	9	9	9	16.1	76.749	0	37.55	P17252;P05771;P05771-2	P17252	Protein kinase C alpha type	PRKCA
26.0473	25.7404	25.9323	26.0247	26.3358	26.291	25.8344	25.9687	26.0008	26.4473	26.4287	26.2867	10	10	10	12.8	129.29	0	166.97	P17301	P17301	Integrin alpha-2	ITGA2
23.8246	23.7416	23.3087	NaN	NaN	NaN	24.2025	23.9222	23.5691	NaN	NaN	NaN	2	2	2	3.8	69.807	0	3.7775	P17405-4;P17405;P17405-3;P17405-2	P17405-4;P17405;P17405-3;P17405-2	Sphingomyelin phosphodiesterase	SMPD1
24.2359	23.3805	24.0218	23.841	24.1556	23.2355	23.3277	NaN	23.3764	22.4697	NaN	23.0216	4	4	4	5.9	84.936	0	13.69	P17480-2;P17480	P17480-2;P17480	Nucleolar transcription factor 1	UBTF
22.5338	23.3458	22.5313	23.4471	22.7374	23.1075	NaN	NaN	22.285	22.2065	NaN	23.1599	3	3	3	19.7	16.402	0	8.9357	P17568	P17568	NADH dehydrogenase [ubiquinone] 1 beta subcomplex subunit 7	NDUFB7
26.5534	26.84	26.6313	26.4917	26.5212	26.7065	26.0328	26.1221	26.2335	26.14	25.9778	26.4516	18	18	1	30.4	79.994	0	323.31	P17655	P17655	Calpain-2 catalytic subunit	CAPN2
NaN	NaN	NaN	NaN	NaN	NaN	NaN	NaN	NaN	NaN	NaN	NaN	1	1	1	5.4	40.99	0.0026974	1.8162	P17706-3;P17706-2;P17706	P17706-3;P17706-2;P17706	Tyrosine-protein phosphatase non-receptor type 2	PTPN2
25.988	26.3979	26.2511	26.3697	26.5217	26.3682	27.1845	27.3486	27.1797	27.0262	27.0129	27.1184	9	9	9	19.1	66.69	0	323.31	P17812;P17812-2	P17812;P17812-2	CTP synthase 1	CTPS1
22.4065	22.8215	22.7135	23.0439	23.6421	22.9865	23.4699	22.9947	22.9013	23.6582	23.9123	24.1597	5	5	5	10.4	67.541	0	118.08	P17813-2;P17813	P17813-2;P17813	Endoglin	ENG
26.9532	27.0303	27.715	26.7922	27.0526	26.6606	27.3052	27.4901	27.9094	26.9742	26.8103	27.2255	21	21	18	33.1	69.147	0	191.87	P17844;P17844-2	P17844;P17844-2	Probable ATP-dependent RNA helicase DDX5	DDX5
26.0765	25.8973	25.9986	26.1388	25.9588	26.2713	26.7119	26.3427	26.3022	26.5936	26.0622	26.8202	19	19	15	33.2	85.018	0	323.31	P17858;P17858-2	P17858;P17858-2	ATP-dependent 6-phosphofructokinase, liver type	PFKL
28.1614	28.088	28.0948	28.2512	27.891	27.9162	27.6649	27.4827	27.6583	27.838	27.6048	27.6042	6	6	6	18.4	26.152	0	235.31	P17931	P17931	Galectin-3	LGALS3
NaN	NaN	NaN	NaN	NaN	NaN	NaN	21.435	21.4504	NaN	NaN	NaN	2	2	2	7.9	31.674	0.00051733	2.3453	P17936;P17936-2	P17936;P17936-2	Insulin-like growth factor-binding protein 3	IGFBP3
26.1174	26.225	26.1713	26.1402	26.029	25.7561	26.1554	26.049	25.7061	25.8138	25.7914	26.0713	6	6	6	20.3	49.203	0	110.21	P17980	P17980	26S protease regulatory subunit 6A	PSMC3
26.6074	26.5714	26.7054	26.4506	26.3081	26.289	26.6385	26.2911	26.1025	26.482	26.2908	26.3216	14	14	14	35.4	60.343	0	323.31	P17987	P17987	T-complex protein 1 subunit alpha	TCP1
24.1678	24.2713	24.4085	24.417	24.4312	24.5816	24.4757	24.6722	24.687	24.8837	24.955	24.2948	6	6	6	11	49.966	0	137.99	P18031;REV__Q9Y3U8;REV__Q8IX04-6;REV__Q8IX04	P18031	Tyrosine-protein phosphatase non-receptor type 1	PTPN1
23.0846	23.1384	23.0573	23.1011	23.1416	23.2727	23.9131	23.7703	23.5306	23.7849	23.6171	23.9127	7	7	7	13.7	86.908	0	23.75	P18074;P18074-2	P18074;P18074-2	TFIIH basal transcription factor complex helicase XPD subunit	ERCC2
29.0616	28.9798	29.0128	29.1233	28.7201	28.606	29.2394	29.3279	29.4328	29.1987	29.2562	29.5452	3	3	3	20.9	12.538	0.00053036	2.627	P18077	P18077	60S ribosomal protein L35a	RPL35A
25.2027	25.1402	25.1653	25.5804	25.1699	25.1395	25.2282	25.47	25.6703	25.9581	24.9914	25.6457	4	4	4	5.8	88.053	0	17.824	P18084	P18084	Integrin beta-5	ITGB5
29.0923	28.5125	27.0125	27.1888	27.9948	27.9559	28.8038	26.1224	28.4207	28.6412	27.5581	28.4729	4	2	2	19.4	20.511	0	3.0111	P18085	P18085	ADP-ribosylation factor 4	ARF4
28.7982	28.8576	29.0484	29.0675	29.1151	28.7816	29.1833	28.9197	29.4971	28.9543	29.179	29.3841	8	7	7	27.4	29.225	0	236.93	P18124	P18124	60S ribosomal protein L7	RPL7
28.1758	28.107	28.0396	27.9252	27.9999	27.8939	27.6457	27.9289	27.899	27.5198	27.6306	27.6065	30	30	30	30.4	123.8	0	323.31	P18206;P18206-2;P18206-3	P18206;P18206-2	Vinculin	VCL
20.0534	20.8393	19.5956	NaN	NaN	NaN	NaN	NaN	NaN	NaN	NaN	NaN	1	1	1	5.2	33.898	0.0085992	1.2761	P18440	P18440	Arylamine N-acetyltransferase 1	NAT1
20.656	NaN	21.2021	NaN	20.2441	21.3952	NaN	NaN	NaN	NaN	NaN	NaN	3	3	3	2.6	228.18	0	3.1267	P18583-6;P18583-2;P18583-10;P18583-3;P18583-4;P18583-7;P18583;P18583-5;P18583-9;P18583-8	P18583-6;P18583-2;P18583-10;P18583-3;P18583-4;P18583-7;P18583;P18583-5;P18583-9	Protein SON	SON
26.9067	25.9132	25.857	25.7686	26.2835	25.7154	25.3148	26.4498	26.6614	26.4176	26.4045	27.2735	2	2	2	17.8	17.094	0	3.9989	P18621-2;P18621;P18621-3	P18621-2;P18621;P18621-3	60S ribosomal protein L17	RPL17
27.9078	28.2914	28.5399	28.4714	28.8257	28.5115	28.9026	28.738	28.4485	27.9418	28.5148	28.4725	7	7	7	30.3	28.804	0	323.31	P18669;P15259;Q8N0Y7	P18669	Phosphoglycerate mutase 1	PGAM1
24.1831	23.3724	23.5305	22.6179	23.1985	22.7469	23.6868	23.9173	24.0452	23.4689	23.4218	23.6351	4	4	4	12.8	44.969	0	64.095	P18754;P18754-2	P18754;P18754-2	Regulator of chromosome condensation	RCC1
22.89	NaN	22.8069	22.5192	NaN	NaN	22.816	23.4803	23.8303	23.1901	NaN	NaN	2	2	2	4.3	69.497	0.0005298	2.6182	P18887	P18887	DNA repair protein XRCC1	XRCC1
24.1844	24.4735	24.2449	24.2269	24.3613	23.9952	23.5699	23.9328	23.2926	24.0797	23.6068	23.7569	16	16	16	16	148.66	0	53.53	P19174-2;P19174	P19174-2;P19174	1-phosphatidylinositol 4,5-bisphosphate phosphodiesterase gamma-1	PLCG1
28.2166	27.956	27.9346	28.4134	28.2927	28.5329	28.4677	28.567	28.8852	28.5279	28.5993	28.74	8	8	8	8.6	76.613	0	10.042	P19338	P19338	Nucleolin	NCL
26.9492	27.0496	26.9536	27.0328	27.0661	27.0949	26.6337	26.5836	26.4132	27.023	26.8174	27.0008	22	22	19	25.1	101.08	0	323.31	P19367-4;P19367-2;P19367;P19367-3;Q2TB90;Q2TB90-3;Q2TB90-2	P19367-4;P19367-2;P19367;P19367-3	Hexokinase-1	HK1
22.8512	23.1967	22.9195	22.5382	22.6183	22.5149	23.0872	23.0233	22.7342	22.8951	22.8054	NaN	3	3	3	15.3	31.441	0	16.871	P19387	P19387	DNA-directed RNA polymerase II subunit RPB3	POLR2C
24.294	24.2799	23.8879	23.9267	23.9682	24.3627	24.1415	24.1352	24.1867	24.0787	23.9052	24.2808	3	3	3	12.4	24.551	0	3.8876	P19388	P19388	DNA-directed RNA polymerases I, II, and III subunit RPABC1	POLR2E
24.4978	24.7473	24.5353	24.2593	24.0454	24.1124	23.8784	24.2792	23.986	23.4847	NaN	23.4778	2	2	2	10.4	27.391	0	6.2694	P19404	P19404	NADH dehydrogenase [ubiquinone] flavoprotein 2, mitochondrial	NDUFV2
NaN	NaN	NaN	NaN	NaN	23.213	NaN	NaN	NaN	NaN	21.8423	NaN	1	1	1	3.1	89.277	0.00077061	2.2786	P19447	P19447	TFIIH basal transcription factor complex helicase XPB subunit	ERCC3
24.6641	24.568	24.6054	24.9444	24.4018	24.6643	24.6476	23.9882	24.1769	24.209	24.1854	24.1919	7	7	7	15.8	54.169	0	71.72	P19474;P19474-2	P19474;P19474-2	E3 ubiquitin-protein ligase TRIM21	TRIM21
23.7666	23.4373	23.4401	22.627	22.9993	22.0961	23.285	22.7082	23.1783	22.5008	NaN	23.0818	6	6	6	17.5	57.39	0	15.236	P19525-2;P19525	P19525-2;P19525	Interferon-induced, double-stranded RNA-activated protein kinase	EIF2AK2
26.2206	26.3953	26.2649	26.06	26.323	26.4595	26.8317	26.6939	26.444	26.6002	26.807	26.7165	6	6	6	25.5	33.824	0	17.417	P19623	P19623	Spermidine synthase	SRM
21.5899	21.5715	21.2656	21.8819	22.0944	22.189	22.3793	NaN	NaN	22.2767	NaN	22.5546	1	1	1	2.3	61.012	0.0026757	1.7596	P19634-2;P19634	P19634-2;P19634	Sodium/hydrogen exchanger 1	SLC9A1
24.5157	24.9216	24.5301	24.677	24.9517	24.8957	24.6655	25.0922	25.0072	25.1225	25.1249	25.2274	9	9	8	30	41.213	0	190.4	P19784	P19784	Casein kinase II subunit alpha	CSNK2A2
22.7057	23.5823	23.1742	23.1575	NaN	23.0133	22.4494	NaN	22.3588	23.0396	22.6028	23.0813	2	2	2	3.2	105.35	0	6.5419	P19838;P19838-2	P19838;P19838-2	Nuclear factor NF-kappa-B p105 subunit;Nuclear factor NF-kappa-B p50 subunit	NFKB1
NaN	20.6961	20.6663	NaN	NaN	NaN	20.99	NaN	NaN	NaN	NaN	NaN	1	1	1	3.1	49.955	0.00053305	2.6705	P19971;P19971-2	P19971;P19971-2	Thymidine phosphorylase	TYMP
24.9217	24.7966	25.1322	25.16	25.0306	25.2087	24.795	24.9419	24.4884	24.9006	24.8188	24.6891	16	11	10	18.8	130.62	0	137.49	P20020-6;P20020;P20020-4;P20020-1;P20020-5;P20020-2;Q01814-6;Q01814-8;Q01814-5;Q01814;Q01814-4;Q01814-7;Q01814-3;Q01814-2	P20020-6;P20020;P20020-4;P20020-1;P20020-5;P20020-2	Plasma membrane calcium-transporting ATPase 1	ATP2B1
25.1377	25.1399	25.1671	24.8743	24.5309	NaN	25.2524	24.9336	NaN	24.4661	24.4052	NaN	2	2	2	4.8	38.388	0.0022222	1.8909	P20042	P20042	Eukaryotic translation initiation factor 2 subunit 2	EIF2S2
25.7363	25.6496	25.5063	25.728	25.6948	25.9128	25.3854	25.4816	25.6378	25.7358	25.5972	25.1017	10	10	10	21.7	50.315	0	323.31	P20073-2;P20073	P20073-2;P20073	Annexin A7	ANXA7
24.4226	22.6609	23.1273	22.0296	22.2885	22.4161	22.2509	22.2789	23.0516	22.6566	22.0255	23.1045	3	3	2	14.1	22.168	0	70.724	P20290;P20290-2;Q96K17-3	P20290;P20290-2	Transcription factor BTF3	BTF3
23.7754	24.4249	23.9549	24.082	23.698	24.2115	23.2051	24.1793	23.328	23.7912	24.0943	23.9549	5	5	4	30.3	24.389	0	37.294	P20338	P20338	Ras-related protein Rab-4A	RAB4A
24.7929	25.2046	24.8445	23.6459	24.1494	24.8663	25.058	25.0755	24.6859	24.8712	24.8572	25.2799	4	2	2	25.9	22.178	0	121.91	P20339-2;P20339	P20339-2;P20339	Ras-related protein Rab-5A	RAB5A
26.5637	26.9425	26.5146	27.2092	27.3442	27.747	27.1511	26.8755	27.4734	27.7323	27.7845	27.7946	6	6	6	28.8	23.548	0	49.853	P20340-2;P20340;P20340-4;P20340-3;Q9NRW1-2;Q9NRW1;Q53S08;Q14964	P20340-2;P20340;P20340-4;P20340-3;Q9NRW1-2;Q9NRW1	Ras-related protein Rab-6A;Ras-related protein Rab-6B	RAB6A;RAB6B
22.8514	22.9766	22.3383	22.7784	22.23	22.6594	22.8813	22.5588	23.0969	NaN	22.4074	NaN	5	5	5	8.9	127.41	0	19.007	P20585	P20585	DNA mismatch repair protein Msh3	MSH3
NaN	NaN	21.4028	21.6686	NaN	NaN	NaN	NaN	NaN	NaN	NaN	NaN	3	3	3	3	111.21	0.00077002	2.2712	P20594-2;P20594	P20594-2;P20594	Atrial natriuretic peptide receptor 2	NPR2
27.4052	27.1776	27.307	27.2047	27.472	27.6848	27.3519	27.2185	27.3943	27.5231	27.5665	27.472	10	10	10	46.5	26.489	0	291.76	P20618	P20618	Proteasome subunit beta type-1	PSMB1
24.4371	24.5573	24.6241	25.2006	25.0254	24.8654	24.5364	24.41	24.1386	24.4878	24.9654	24.4418	5	5	5	25.6	30.993	0	260.79	P20645	P20645	Cation-dependent mannose-6-phosphate receptor	M6PR
26.4372	25.7261	26.4399	26.6087	26.3681	26.5149	26.3517	26.8154	26.4435	26.3313	26.9406	26.9895	3	3	3	11.3	16.762	0	42.435	P20674	P20674	Cytochrome c oxidase subunit 5A, mitochondrial	COX5A
27.766	27.5943	27.5752	27.5782	27.4226	27.0785	27.5464	27.4939	27.5278	27.4502	27.1639	27.9277	21	19	19	34	66.408	0	323.31	P20700	P20700	Lamin-B1	LMNB1
NaN	NaN	NaN	NaN	22.3514	NaN	NaN	NaN	23.4385	23.3488	NaN	23.261	2	1	1	3.9	52.597	0.0047136	1.5443	P20839-2;P20839-4;P20839;P20839-3;P20839-7;P20839-5;P20839-6	P20839-2;P20839-4;P20839;P20839-3;P20839-7;P20839-5;P20839-6	Inosine-5-monophosphate dehydrogenase 1	IMPDH1
26.2803	26.065	26.0878	25.0278	NaN	24.5961	27.2605	27.5134	27.6104	27.0835	27.1027	27.0634	9	9	9	8.8	183.56	0	184.2	P20908;P20908-2;P13942-8;P13942-6;P13942-7;P13942-4;P13942-5;P12107-4;P13942-2;P13942-3;P13942;P25940;P12107-3;P12107;P12107-2	P20908;P20908-2	Collagen alpha-1(V) chain	COL5A1
24.6251	24.8914	24.6452	23.5264	23.82	24.101	NaN	NaN	23.6093	NaN	NaN	NaN	2	2	2	12.4	37.208	0	33.9	P20933	P20933	N(4)-(beta-N-acetylglucosaminyl)-L-asparaginase;Glycosylasparaginase alpha chain;Glycosylasparaginase beta chain	AGA
24.5295	24.8531	24.6164	24.5684	24.568	24.7636	24.7668	24.548	24.4864	24.7883	24.3487	24.6717	14	14	14	21.4	100.4	0	57.812	P20936-2;P20936-4;P20936;P20936-3	P20936-2;P20936-4;P20936;P20936-3	Ras GTPase-activating protein 1	RASA1
23.1309	23.589	24.4017	23.4218	23.4287	24.3025	23.0572	23.2893	23.7525	23.3915	23.7587	23.4356	7	7	7	8.2	92.619	0	6.9617	P21127;P21127-9;Q9UQ88;P21127-2;P21127-3;Q9UQ88-2;Q9UQ88-3;P21127-8;Q9UQ88-4;P21127-6;Q9UQ88-5;P21127-10;P21127-5;P21127-4;P21127-12;Q9UQ88-10;Q9UQ88-9;Q9UQ88-8;Q13882	P21127;P21127-9;Q9UQ88;P21127-2;P21127-3;Q9UQ88-2;Q9UQ88-3;P21127-8;Q9UQ88-4;P21127-6;Q9UQ88-5;P21127-10;P21127-5;P21127-4;P21127-12;Q9UQ88-10;Q9UQ88-9	Cyclin-dependent kinase 11B;Cyclin-dependent kinase 11A	CDK11B;CDK11A
26.9519	26.7629	25.8402	25.5247	25.7786	26.7192	26.9805	26.4915	26.5988	26.6316	26.5797	26.5698	6	5	4	25.8	26.559	0	272.32	P21266;P46439	P21266	Glutathione S-transferase Mu 3	GSTM3
24.7078	24.8352	24.7248	24.918	24.9814	25.1805	24.6605	24.8389	24.6854	25.1316	25.3661	25.0373	12	12	12	37.4	56.5	0	120.51	P21281;P15313	P21281	V-type proton ATPase subunit B, brain isoform	ATP6V1B2
NaN	NaN	24.0076	NaN	24.924	24.8152	NaN	23.41	NaN	NaN	NaN	24.1164	4	4	4	12	43.941	0	5.5141	P21283;Q8NEY4-2;Q8NEY4	P21283	V-type proton ATPase subunit C 1	ATP6V1C1
27.731	28.6376	28.6266	28.0247	27.0469	27.9954	28.795	28.7455	28.1431	27.714	27.8859	28.0145	3	3	3	25.4	20.567	0	276.79	P21291	P21291	Cysteine and glycine-rich protein 1	CSRP1
30.4653	30.4573	30.2007	29.9794	30.0375	29.4568	29.2571	29.4105	29.739	29.7305	29.904	29.1901	52	50	47	27.9	280.01	0	323.31	P21333-2;P21333	P21333-2;P21333	Filamin-A	FLNA
23.7862	24.0133	23.7453	24.2505	23.9731	23.4201	22.7968	23.4545	23.4042	22.9628	23.3002	22.7346	11	11	11	5	317.03	0	24.164	P21359-2;P21359-6;P21359;P21359-4	P21359-2;P21359-6;P21359	Neurofibromin;Neurofibromin truncated	NF1
26.6749	26.9514	26.8167	26.9005	26.9354	27.0419	25.4919	25.8778	25.9247	26.4439	26.1779	26.2395	18	18	18	29.7	98.398	0	323.31	P21399	P21399	Cytoplasmic aconitate hydratase	ACO1
27.371	26.8025	27.6639	27.0042	27.1297	26.6975	26.758	26.6733	27.3416	26.9852	26.907	27.6077	6	6	6	11.8	63.367	0	93.141	P21589;P21589-2;REV__Q9H2S1-2;REV__Q9H2S1	P21589;P21589-2	5-nucleotidase	NT5E
25.3289	25.1288	26.1675	26.0741	26.2497	26.3115	25.8868	26.3873	26.3912	26.1674	26.3129	26.4557	3	3	3	14.1	30.772	0	323.31	P21796	P21796	Voltage-dependent anion-selective channel protein 1	VDAC1
21.6713	NaN	NaN	22.3607	NaN	NaN	24.177	24.2252	23.9288	23.5292	23.7699	24.2291	2	2	2	4.9	41.654	0	3.7694	P21810	P21810	Biglycan	BGN
23.699	24.5837	24.4884	24.7506	23.8758	24.1521	24.8951	24.8067	24.6351	24.4953	23.9526	23.9381	3	3	3	10	31.629	0	6.6881	P21912	P21912	Succinate dehydrogenase [ubiquinone] iron-sulfur subunit, mitochondrial	SDHB
NaN	NaN	NaN	NaN	NaN	NaN	NaN	26.9734	NaN	27.0668	NaN	26.9899	3	3	3	20.4	24.449	0.0026609	1.7189	P21964-2;P21964	P21964-2;P21964	Catechol O-methyltransferase	COMT
26.6955	26.8473	26.2788	27.2317	27.009	26.6486	26.7591	26.5464	26.8216	27.5331	27.8053	27.6584	8	8	2	16.7	77.328	0	323.31	P21980;P21980-3;P49221	P21980	Protein-glutamine gamma-glutamyltransferase 2	TGM2
26.3141	26.3946	26.1519	26.9554	26.9164	26.5677	26.501	26.6072	26.9209	27.4619	27.4679	27.5594	7	1	1	14.6	61.678	0.002679	1.7682	P21980-2	P21980-2	Protein-glutamine gamma-glutamyltransferase 2	TGM2
24.6798	24.907	24.7562	24.7747	24.7767	24.9086	24.2227	24.5532	24.1666	24.7129	24.3498	24.8134	4	4	4	9.7	83.134	0	56.963	P22033	P22033	Methylmalonyl-CoA mutase, mitochondrial	MUT
25.2984	25.5635	25.1365	25.6372	25.6164	25.6963	25.5925	25.6411	25.3561	25.7692	25.6553	25.9347	8	8	7	10.5	89.42	0	323.31	P22059;Q969R2-5;Q969R2-4;Q969R2-6;Q969R2-3	P22059	Oxysterol-binding protein 1	OSBP
25.4188	25.207	24.8295	25.1438	25.4833	25.9552	25.0382	24.5894	25.0044	24.8614	24.0925	24.7868	3	3	3	15.4	24.636	0	157.58	P22061;P22061-2	P22061;P22061-2	Protein-L-isoaspartate(D-aspartate) O-methyltransferase	PCMT1
24.7256	25.1096	24.3909	22.4178	24.4509	23.0992	23.8863	25.9203	25.1779	25.5701	25.9928	25.1149	5	5	4	24.3	33.784	0	115.88	P22087	P22087	rRNA 2-O-methyltransferase fibrillarin	FBL
25.5605	25.4694	25.1949	25.1553	25.2585	25.5378	25.3361	25.2083	25.0156	24.8356	25.309	25.2756	10	10	10	14.1	107.77	0	145.1	P22102;P22102-2	P22102	Trifunctional purine biosynthetic protein adenosine-3;Phosphoribosylamine--glycine ligase;Phosphoribosylformylglycinamidine cyclo-ligase;Phosphoribosylglycinamide formyltransferase	GART
23.9164	24.6558	24.8765	24.994	25.0617	24.9821	24.8538	25.699	25.255	24.6968	23.8802	25.0628	6	6	6	17.2	47.079	0	30.676	P22234;P22234-2	P22234;P22234-2	Multifunctional protein ADE2;Phosphoribosylaminoimidazole-succinocarboxamide synthase;Phosphoribosylaminoimidazole carboxylase	PAICS
27.8876	27.8376	27.6538	27.5394	27.6739	27.6314	27.3103	27.4009	27.2415	27.3366	27.1594	27.4527	21	21	21	30.8	113.8	0	323.31	P22314-2;P22314	P22314-2;P22314	Ubiquitin-like modifier-activating enzyme 1	UBA1
24.7386	24.9595	24.6867	24.7981	24.5237	25.1033	24.4549	24.3403	24.6241	24.5738	24.376	24.449	12	12	12	26.7	48.056	0	32.791	P22570-4;P22570;P22570-7;P22570-3;P22570-5;P22570-2;P22570-6	P22570-4;P22570;P22570-7;P22570-3;P22570-5;P22570-2;P22570-6	NADPH:adrenodoxin oxidoreductase, mitochondrial	FDXR
29.1126	28.5743	29.536	28.6194	28.8316	28.1094	28.865	28.7789	29.4504	28.7839	29.1329	29.2018	15	15	14	53.5	37.429	0	323.31	P22626;P22626-2	P22626;P22626-2	Heterogeneous nuclear ribonucleoproteins A2/B1	HNRNPA2B1
21.8688	22.1235	22.62	22.1649	21.6794	NaN	22.4114	23.0061	22.8367	23.0374	NaN	NaN	2	2	2	2.7	104.76	0	3.7932	P22670;P48378-2;P48380-2;P48378;P48380	P22670;P48378-2;P48380-2;P48378;P48380	MHC class II regulatory factor RFX1;DNA-binding protein RFX2;Transcription factor RFX3	RFX1;RFX2;RFX3
22.7324	22.8129	22.4998	22.5354	22.5491	22.62	22.308	22.4356	22.6947	22.6357	NaN	NaN	4	4	4	6.7	99.632	0	6.5187	P22681	P22681	E3 ubiquitin-protein ligase CBL	CBL
24.4933	25.0043	24.8761	25.2288	25.163	25.1961	25.2957	25.4689	24.3805	25.5548	25.6793	25.9633	4	4	4	19.5	29.696	0	70.665	P22694-8;P22694-4;P22694-3;P22694;P22694-5;P22694-7;P22694-6;P22694-9;P22694-2;P22694-10;P17612-2;P17612	P22694-8;P22694-4;P22694-3;P22694;P22694-5;P22694-7;P22694-6;P22694-9;P22694-2;P22694-10;P17612-2;P17612	cAMP-dependent protein kinase catalytic subunit beta;cAMP-dependent protein kinase catalytic subunit alpha	PRKACB;PRKACA
26.2563	26.4952	26.2877	26.4434	26.4377	26.4964	26.132	26.2226	25.833	26.5763	26.4606	26.3761	8	8	8	27.6	48.442	0	323.31	P22695	P22695	Cytochrome b-c1 complex subunit 2, mitochondrial	UQCRC2
21.5755	21.0327	22.8477	22.7574	23.0647	24.6886	22.1918	22.8373	21.9753	NaN	23.4118	21.8667	6	6	6	9.7	89.786	0	11.924	P22735;P22735-2	P22735;P22735-2	Protein-glutamine gamma-glutamyltransferase K	TGM1
NaN	22.2136	22.4513	22.5417	21.5542	NaN	22.4403	23.0813	NaN	NaN	NaN	NaN	4	4	4	7.8	47.862	0.00075453	2.0538	P22830;P22830-2	P22830;P22830-2	Ferrochelatase, mitochondrial	FECH
23.4866	NaN	NaN	23.1901	22.5709	23.327	NaN	NaN	NaN	NaN	NaN	NaN	3	3	1	6.4	77.213	0	14.889	P23142	P23142	Fibulin-1	FBLN1
23.4235	23.4591	23.3525	22.647	22.9014	22.3591	24.0015	23.45	22.7448	NaN	22.5319	22.6715	3	3	3	17.9	33.969	0	41.754	P23193;P23193-2;Q15560-2;Q15560	P23193;P23193-2	Transcription elongation factor A protein 1	TCEA1
27.3379	27.5936	27.4046	27.5705	27.7668	27.8303	27.4238	27.4507	27.512	27.6983	27.6146	27.8401	11	11	11	25.7	61.929	0	319.03	P23219-3;P23219-2;P23219;P23219-6;P23219-5;P23219-4	P23219-3;P23219-2;P23219;P23219-6;P23219-5;P23219-4	Prostaglandin G/H synthase 1	PTGS1
22.5776	22.432	21.7487	22.6191	22.2278	22.0191	23.0479	23.1462	22.9059	22.6998	NaN	22.9081	3	3	3	3.9	106.58	0	3.5293	P23229-7;P23229-4;P23229-2;P23229-5;P23229-3;P23229-9;P23229-6;P23229	P23229-7;P23229-4;P23229-2;P23229-5;P23229-3;P23229-9;P23229-6;P23229	Integrin alpha-6;Integrin alpha-6 heavy chain;Integrin alpha-6 light chain;Processed integrin alpha-6	ITGA6
28.7313	28.396	28.4045	28.0639	28.1514	27.9591	28.1189	27.9542	28.0446	27.8189	27.9338	28.2766	13	13	11	20.4	76.149	0	323.31	P23246;P23246-2	P23246;P23246-2	Splicing factor, proline- and glutamine-rich	SFPQ
24.0743	23.78	23.9982	23.8565	24.0979	23.736	23.9375	24.0181	23.8534	23.8268	23.5511	23.8572	8	8	8	28.8	51.169	0	126.71	P23258;Q9NRH3	P23258;Q9NRH3	Tubulin gamma-1 chain;Tubulin gamma-2 chain	TUBG1;TUBG2
29.4796	29.6385	29.9921	29.8987	29.6034	29.3252	29.822	29.3295	29.7126	29.7122	29.8733	30.0002	4	4	4	15.7	23.742	0	6.5584	P23284	P23284	Peptidyl-prolyl cis-trans isomerase B	PPIB
24.0757	24.3016	23.3667	23.3972	23.5074	23.6766	24.1739	23.9814	23.2787	24.1296	24.4886	24.0973	7	7	6	13.2	65.443	0	146.99	P23368;P23368-2;Q16798-2	P23368;P23368-2	NAD-dependent malic enzyme, mitochondrial	ME2
28.1887	28.2143	27.9176	28.076	27.7455	27.759	27.9258	27.6281	27.4724	27.7759	27.6484	27.8017	8	8	8	22.3	53.165	0	279.22	P23381;P23381-2	P23381;P23381-2	Tryptophan--tRNA ligase, cytoplasmic;T1-TrpRS;T2-TrpRS	WARS
29.0502	28.9324	29.1108	28.961	28.7352	28.9352	29.4813	29.1756	29.5948	29.3033	29.5646	29.4422	5	5	5	25.1	26.688	0	323.31	P23396;P23396-2	P23396;P23396-2	40S ribosomal protein S3	RPS3
22.4204	22.7018	23.328	22.7711	23.1515	22.8895	22.0698	22.9048	23.1021	NaN	NaN	22.9654	1	1	1	4	51.016	0.0033719	1.6925	P23443-4;P23443-3;P23443-5;P23443-2;P23443	P23443-4;P23443-3;P23443-5;P23443-2;P23443	Ribosomal protein S6 kinase beta-1	RPS6KB1
24.0429	23.4218	23.8347	24.9982	24.5943	23.6116	23.4995	NaN	23.5042	25.1415	24.2565	24.8417	5	5	5	7.4	133.28	0	36.959	P23458;REV__Q9H0S4	P23458	Tyrosine-protein kinase JAK1	JAK1
26.5218	26.4559	26.3127	26.5581	26.1419	26.1638	26.2512	25.5544	26.0718	26.2519	26.3152	25.9858	5	5	5	10	47.716	0	82.344	P23526;P23526-2	P23526;P23526-2	Adenosylhomocysteinase	AHCY
28.242	28.1913	27.8232	28.4004	28.1291	28.3198	28.2467	28.5431	28.1778	28.0173	28.0555	28.4689	2	2	2	8.4	18.502	0	9.0333	P23528	P23528	Cofilin-1	CFL1
23.1909	23.6239	23.3203	22.9183	23.2497	23.7794	21.9406	22.7775	22.9695	22.8397	22.2208	23.3272	3	3	3	5.9	69.15	0	93.175	P23588	P23588	Eukaryotic translation initiation factor 4B	EIF4B
22.1857	24.009	23.6742	22.6324	22.9072	23.1992	24.1714	22.468	23.1308	25.2036	24.139	23.3374	1	1	1	8.9	39.103	0	5.2898	P23610	P23610	Factor VIII intron 22 protein	F8A1
24.6189	24.6097	24.5032	24.8091	24.5795	24.9555	23.9506	24.2631	24.0126	24.2252	23.9818	24.4195	16	16	11	17.2	133.93	0	88.068	P23634-6;P23634;P23634-4;P23634-2;P23634-7;P23634-8;P23634-5;P23634-3	P23634-6;P23634;P23634-4;P23634-2;P23634-7;P23634-8;P23634-5;P23634-3	Plasma membrane calcium-transporting ATPase 4	ATP2B4
23.1223	23.4777	23.6942	22.9109	23.0474	23.5515	23.8262	23.8787	23.9585	23.2509	23.5947	23.5279	3	3	3	8.2	82.629	0	19.913	P23743	P23743	Diacylglycerol kinase alpha	DGKA
23.7372	24.0949	23.8688	23.5222	23.6893	24.0626	23.1735	23.8945	23.7101	23.9707	24.0901	24.0801	8	8	8	14.4	73.776	0	104.31	P23786	P23786	Carnitine O-palmitoyltransferase 2, mitochondrial	CPT2
28.8329	29.204	28.6686	28.6956	28.5793	28.6448	28.2183	28.5761	28.516	28.4507	28.3432	28.5818	7	7	7	35.1	21.064	0	34.781	P23919-2;P23919	P23919-2;P23919	Thymidylate kinase	DTYMK
24.8788	25.3444	24.9032	24.5763	24.5085	24.7414	24.7168	25.1831	24.9562	24.4305	24.7877	24.8426	10	10	10	19.2	90.069	0	106.66	P23921	P23921	Ribonucleoside-diphosphate reductase large subunit	RRM1
NaN	NaN	NaN	NaN	NaN	NaN	NaN	NaN	NaN	NaN	NaN	NaN	1	1	1	4.3	54.589	0.00052301	2.4832	P24347	P24347	Stromelysin-3	MMP11
NaN	NaN	NaN	NaN	NaN	NaN	NaN	NaN	NaN	NaN	NaN	NaN	2	2	2	11.5	33.729	0	3.2832	P24385	P24385	G1/S-specific cyclin-D1	CCND1
NaN	21.8008	NaN	21.9422	22.561	21.7959	22.8383	21.8353	21.8061	NaN	NaN	NaN	1	1	1	3.5	73.475	0	9.5368	P24386	P24386	Rab proteins geranylgeranyltransferase component A 1	CHM
25.688	25.5438	25.6715	26.0689	25.1741	26.4013	26.0881	25.9957	25.754	25.9631	25.8879	26.0626	4	4	3	24.5	24.542	0	298.85	P24390;P24390-2	P24390;P24390-2	ER lumen protein-retaining receptor 1	KDELR1
23.22	22.9144	23.195	23.1712	23.0305	22.8093	23.958	23.4628	23.8339	24.0142	24.1311	24.2748	4	4	4	18.8	29.162	0	101.07	P24468-3;P24468-2;P24468;P10589;P10588	P24468-3;P24468-2;P24468;P10589	COUP transcription factor 2;COUP transcription factor 1	NR2F2;NR2F1
27.0898	27.4865	27.3631	27.2353	26.8618	27.6947	27.2318	27.4243	27.4201	27.1162	27.0536	27.2362	4	4	4	13.3	28.908	0	28.25	P24539	P24539	ATP synthase F(0) complex subunit B1, mitochondrial	ATP5F1
NaN	22.5456	22.0028	23.0028	21.7928	22.2716	21.7077	21.7803	21.8296	21.9875	21.4027	21.9994	4	4	4	10.2	52.286	0	7.0007	P24557-4;P24557;P24557-3;P24557-2	P24557-4;P24557;P24557-3;P24557-2	Thromboxane-A synthase	TBXAS1
23.2646	22.7289	23.176	NaN	NaN	22.3039	NaN	NaN	NaN	NaN	NaN	NaN	1	1	1	4.4	30.57	0	3.0544	P24593	P24593	Insulin-like growth factor-binding protein 5	IGFBP5
25.1232	25.2728	24.9799	25.0483	24.9281	25.3389	25.3945	25.3279	24.9421	25.2684	24.8797	25.12	3	3	3	33	12.23	0	210.17	P24666-4;P24666;P24666-3;P24666-2	P24666-4;P24666	Low molecular weight phosphotyrosine protein phosphatase	ACP1
25.243	25.1824	25.0073	25.149	24.8398	25.0095	24.5298	24.3275	24.4589	24.5463	24.1065	24.2287	5	5	5	16.2	45.199	0	200.34	P24752;P24752-2	P24752	Acetyl-CoA acetyltransferase, mitochondrial	ACAT1
23.0529	23.0176	22.7379	22.7401	22.4191	NaN	23.3182	24.0454	24.1923	25.3723	25.6924	25.2123	13	13	13	9.2	230.86	0	57.731	P24821-4;P24821-2;P24821;P24821-3;P24821-6;P24821-5	P24821-4;P24821-2;P24821;P24821-3;P24821-6;P24821-5	Tenascin	TNC
27.4404	27.2715	27.1264	26.6348	26.7891	26.8847	27.5421	27.4062	27.7335	26.3189	26.6447	26.7894	6	6	3	29.7	19.827	0	279.79	P24844;P24844-2	P24844;P24844-2	Myosin regulatory light polypeptide 9	MYL9
25.1446	25.2432	25.2668	24.9034	24.9407	24.766	24.8485	24.9718	24.9039	25.0164	25.177	24.9978	22	22	21	16.6	217.17	0	96.776	P24928;P24928-2;Q8ND83	P24928	DNA-directed RNA polymerase II subunit RPB1	POLR2A
23.3415	23.5966	NaN	NaN	NaN	NaN	NaN	24.3706	NaN	23.3968	NaN	NaN	3	2	2	14.4	30.035	0	3.7942	P24941-2;P24941;Q00526	P24941-2;P24941;Q00526	Cyclin-dependent kinase 2;Cyclin-dependent kinase 3	CDK2;CDK3
25.2997	NaN	NaN	24.7859	NaN	NaN	24.1423	NaN	24.6589	24.3917	NaN	24.5473	1	1	1	0.9	300.44	0.0073835	1.4171	P25054-2;P25054	P25054-2;P25054	Adenomatous polyposis coli protein	APC
22.1542	22.8691	21.7165	NaN	22.7132	21.8471	22.1675	NaN	21.5151	21.5114	NaN	NaN	5	5	5	7.3	79.573	0	5.4242	P25098;P35626	P25098	Beta-adrenergic receptor kinase 1	ADRBK1
24.9487	25.2731	24.905	24.4007	24.562	24.4061	24.792	24.9047	24.6157	24.6755	24.6581	24.6679	14	14	14	19.8	90.98	0	323.31	P25205;P25205-2	P25205;P25205-2	DNA replication licensing factor MCM3	MCM3
24.4011	24.078	24.3158	24.4421	24.7736	25.0373	25.3299	25.2896	24.5547	25.2788	25.3103	24.4714	2	2	2	10.4	34.258	0	47.519	P25311	P25311	Zinc-alpha-2-glycoprotein	AZGP1
23.6956	23.7589	23.3496	23.4863	23.4529	23.8256	23.867	23.9021	24.1215	23.2963	24.1087	24.2886	5	4	4	26.3	33.178	0	21.838	P25325;P25325-2	P25325;P25325-2	3-mercaptopyruvate sulfurtransferase	MPST
28.8165	28.9832	26.6077	29.5184	29.2117	29.4683	26.0144	29.4695	29.7297	29.3667	26.0319	29.4451	2	2	2	18.9	14.515	0	3.9325	P25398	P25398	40S ribosomal protein S12	RPS12
22.6767	22.9332	22.7906	22.9727	22.9658	23.1622	22.3493	22.8634	22.6221	22.7315	23.112	23.266	4	4	3	17.1	27.016	0	5.5774	P25685-2;P25685	P25685-2;P25685	DnaJ homolog subfamily B member 1	DNAJB1
21.8047	21.6244	21.6781	21.9868	22.4683	22.0792	NaN	NaN	NaN	NaN	NaN	20.6836	4	4	4	23.1	30.568	0	16.241	P25686-2;P25686	P25686-2;P25686	DnaJ homolog subfamily B member 2	DNAJB2
28.4004	28.7196	28.5051	28.575	28.3525	28.6235	28.5541	28.3977	28.1773	28.3651	28.5079	28.3093	18	18	18	36.5	59.75	0	323.31	P25705;P25705-2;P25705-3	P25705;P25705-2;P25705-3	ATP synthase subunit alpha, mitochondrial	ATP5A1
28.2938	28.5221	28.2665	28.3366	28.5958	28.6089	28.5692	28.593	28.5563	27.9435	27.7894	28.2165	6	6	6	32.3	29.555	0	323.31	P25786;P25786-2	P25786;P25786-2	Proteasome subunit alpha type-1	PSMA1
26.5932	27.7257	27.2628	27.1734	27.0824	27.0967	26.8696	26.8788	26.7899	26.484	26.3895	26.5752	3	3	3	17.9	25.898	0	118.88	P25787	P25787	Proteasome subunit alpha type-2	PSMA2
26.6503	26.8202	26.9209	27.0688	26.8126	26.6862	26.798	26.9905	26.3302	26.4766	26.3727	26.4711	6	6	6	26.2	27.647	0	98.562	P25788-2;P25788	P25788-2;P25788	Proteasome subunit alpha type-3	PSMA3
25.8931	25.7738	25.9452	26.0646	25.9489	25.5929	25.7751	26.2577	26.074	23.9061	25.9712	25.4807	2	2	2	6.5	29.483	0	2.9721	P25789;P25789-2	P25789;P25789-2	Proteasome subunit alpha type-4	PSMA4
26.0405	26.3093	25.9544	26.5172	26.2228	26.0389	26.3559	25.7638	26.1057	26.0182	25.7131	26.208	11	11	11	14	116.61	0	76.654	P26006;P26006-1	P26006;P26006-1	Integrin alpha-3;Integrin alpha-3 heavy chain;Integrin alpha-3 light chain	ITGA3
22.6708	23.2218	23.3897	21.8597	22.7533	NaN	NaN	NaN	NaN	NaN	NaN	NaN	3	3	3	8.9	41.975	0	30.15	P26022	P26022	Pentraxin-related protein PTX3	PTX3
30.1441	30.044	29.8368	29.8393	29.7352	29.8581	30.1365	29.9415	29.8308	29.045	29.4226	29.5378	19	19	17	39.3	67.819	0	323.31	P26038	P26038	Moesin	MSN
25.4122	25.4886	25.538	25.2827	25.307	25.3461	25.7705	25.6241	25.896	25.5866	25.8154	25.6665	9	9	9	23.6	54.416	0	29.742	P26196	P26196	Probable ATP-dependent RNA helicase DDX6	DDX6
24.5737	24.9039	24.8058	24.1642	24.399	23.6569	24.7026	25.3794	25.0217	24.3738	24.763	24.7552	6	6	6	4.8	144.46	0	27.517	P26358-3;P26358;P26358-2	P26358-3;P26358;P26358-2	DNA (cytosine-5)-methyltransferase 1	DNMT1
23.7983	23.4061	23.3673	23.2495	23.2174	22.5202	23.648	23.4117	22.8658	23.089	22.0589	22.7972	5	5	5	14	53.12	0	22.68	P26368-2;P26368	P26368-2;P26368	Splicing factor U2AF 65 kDa subunit	U2AF2
29.3536	28.5405	29.512	29.2594	29.0481	28.385	30.0422	29.8927	29.9864	29.6706	29.8897	29.8124	9	9	9	34.6	24.261	0	217.24	P26373;P26373-2	P26373;P26373-2	60S ribosomal protein L13	RPL13
23.0369	23.1975	22.7129	22.5476	22.9984	22.8713	21.7471	22.541	21.9848	22.7512	21.9006	21.7384	4	4	4	20.7	43.055	0	105.87	P26440-2;P26440	P26440-2;P26440	Isovaleryl-CoA dehydrogenase, mitochondrial	IVD
23.4105	23.8216	23.5498	24.0996	24.3678	23.8453	23.3968	23.2761	23.5025	24.0872	24.3438	24.3216	7	7	7	21.8	50.878	0	103.25	P26572	P26572	Alpha-1,3-mannosyl-glycoprotein 2-beta-N-acetylglucosaminyltransferase	MGAT1
27.0473	26.8297	26.9209	26.7477	26.6576	26.2144	26.5594	26.6037	26.4815	26.5349	26.7477	26.7704	9	9	9	42.2	57.221	0	323.31	P26599-1;P26599-2;P26599	P26599-1;P26599-2;P26599	Polypyrimidine tract-binding protein 1	PTBP1
27.771	27.7657	27.5815	27.8371	27.8644	27.9282	28.2144	28.3561	27.9835	28.2123	28.1021	28.3746	17	17	16	28.4	83.434	0	163.07	P26639;P26639-2	P26639;P26639-2	Threonine--tRNA ligase, cytoplasmic	TARS
26.5451	26.6921	26.4866	26.6363	26.7285	26.6077	26.5972	26.7496	26.257	26.289	26.4438	26.6249	26	26	26	27.1	140.47	0	323.31	P26640;P26640-2	P26640	Valine--tRNA ligase	VARS
28.6951	28.9432	28.5324	28.5611	28.4908	28.6423	28.9242	28.9552	28.8193	28.6292	28.5667	28.5067	12	12	12	35.5	50.118	0	244.24	P26641;P26641-2	P26641;P26641-2	Elongation factor 1-gamma	EEF1G
26.2804	26.8763	26.4851	27.0371	26.5802	26.8614	26.5997	26.3916	25.9204	26.6583	26.2173	26.2256	1	1	1	8.5	15.649	0	4.1441	P26885	P26885	Peptidyl-prolyl cis-trans isomerase FKBP2	FKBP2
26.9927	26.8109	27.3503	26.8125	26.7045	27.1281	25.237	24.8349	25.5674	25.7789	25.5843	25.7339	7	7	7	28.1	31.73	0	297.5	P27105;P27105-2	P27105	Erythrocyte band 7 integral membrane protein	STOM
28.0359	28.2907	28.042	28.0642	28.1706	27.7883	27.652	27.3405	27.0654	27.6554	27.4248	27.75	7	4	4	27.3	27.764	0	290.08	P27348	P27348	14-3-3 protein theta	YWHAQ
25.1625	25.1632	24.8873	25.0969	25.3698	25.7423	24.9908	24.5626	24.6157	25.2877	24.2449	25.1377	8	7	7	31.4	40.088	0	24.241	P27361-3;P27361;P27361-2;P31152;Q16659	P27361-3;P27361;P27361-2	Mitogen-activated protein kinase 3	MAPK3
NaN	NaN	NaN	NaN	NaN	22.6252	NaN	NaN	NaN	NaN	23.4603	NaN	2	2	2	19.5	16.891	0	3.9489	P27482	P27482	Calmodulin-like protein 3	CALML3
25.0205	23.5774	24.9916	24.528	24.2972	24.7864	20.9846	22.8708	23.0414	23.703	NaN	23.2082	7	7	7	12	88.278	0	91.396	P27487	P27487	Dipeptidyl peptidase 4;Dipeptidyl peptidase 4 membrane form;Dipeptidyl peptidase 4 soluble form	DPP4
29.4755	29.2926	29.4665	29.5378	29.7013	28.9284	29.8863	29.4344	30.2068	29.7593	29.5573	29.9178	8	8	8	35	24.577	0	104.13	P27635;Q96L21	P27635;Q96L21	60S ribosomal protein L10;60S ribosomal protein L10-like	RPL10;RPL10L
25.4002	25.7359	26.2092	26.4139	25.9332	25.4781	25.7534	25.4222	25.3092	26.2363	26.6509	26.2075	2	2	2	3.4	73.363	0	30.679	P27658	P27658	Collagen alpha-1(VIII) chain;Vastatin	COL8A1
26.3806	26.3898	26.4782	25.5809	24.6199	24.7655	25.5061	26.3198	26.562	25.4606	NaN	25.5315	5	5	5	12	68.137	0	18.001	P27694	P27694	Replication protein A 70 kDa DNA-binding subunit;Replication protein A 70 kDa DNA-binding subunit, N-terminally processed	RPA1
25.7713	26.0217	25.9072	25.819	25.7268	25.7782	26.1104	26.221	26.2672	25.8435	25.8406	25.9673	6	6	6	29.6	35.554	0	186.09	P27695	P27695	DNA-(apurinic or apyrimidinic site) lyase;DNA-(apurinic or apyrimidinic site) lyase, mitochondrial	APEX1
NaN	NaN	23.1995	23.1714	23.4854	23.1041	23.6073	23.3834	24.1197	23.5582	23.7807	23.6134	2	2	2	11.2	26.818	0	7.8761	P27701-2;P27701	P27701-2;P27701	CD82 antigen	CD82
26.2963	26.0974	26.0381	26.3975	26.1366	26.3389	25.8003	25.7934	25.8666	25.8154	25.6571	26.0267	41	41	40	24.4	242.98	0	323.31	P27708;P31327-2	P27708	CAD protein;Glutamine-dependent carbamoyl-phosphate synthase;Aspartate carbamoyltransferase;Dihydroorotase	CAD
26.5047	26.9158	26.6315	27.1996	27.4336	27.3038	27.4246	27.64	27.1912	27.6295	27.6024	27.4129	4	4	4	15.6	48.141	0	25.147	P27797	P27797	Calreticulin	CALR
24.8377	24.4942	24.1483	23.9005	24.5302	24.7307	24.9215	24.6286	24.2978	24.0591	24.6317	24.4933	3	3	1	4.6	102.9	0	57.319	P27816-2;P27816-6;P27816	P27816-2;P27816-6;P27816	Microtubule-associated protein 4	MAP4
28.0103	27.7581	27.4411	27.8547	27.7689	27.972	27.8487	27.4688	27.3341	27.8239	27.6299	27.5367	7	7	5	15.5	71.502	0	229.36	P27824-2;P27824;P27824-3	P27824-2;P27824;P27824-3	Calnexin	CANX
22.1613	NaN	NaN	NaN	NaN	NaN	21.6982	21.5836	20.942	22.1155	21.7216	NaN	1	1	1	5.5	42.838	0	6.0168	P27986-5;P27986-3;P27986-2;P27986;P27986-4	P27986-5;P27986-3;P27986-2;P27986;P27986-4	Phosphatidylinositol 3-kinase regulatory subunit alpha	PIK3R1
25.3902	25.8995	25.2641	25.8346	25.4853	26.1301	24.4445	25.1052	24.4151	23.6685	23.4377	24.5371	6	6	6	30.5	29.769	0	91.523	P28062-2;P28062	P28062-2;P28062	Proteasome subunit beta type-8	PSMB8
23.8322	24.2713	23.8754	23.7776	23.4118	23.9808	23.6642	23.3983	23.0533	23.3226	23.1113	23.2372	4	4	4	27.8	22.328	0	21.173	P28065-2;P28065	P28065-2;P28065	Proteasome subunit beta type-9	PSMB9
26.3394	25.5447	25.3465	NaN	25.2524	26.7812	25.5305	26.1058	26.1876	26.0251	25.687	25.9036	2	2	2	12.4	26.411	0	6.1111	P28066;P28066-2	P28066;P28066-2	Proteasome subunit alpha type-5	PSMA5
26.6913	26.6565	26.6682	26.7859	26.284	26.661	26.765	26.5225	26.6857	26.8879	26.475	26.6768	5	5	5	31.8	29.204	0	281.36	P28070	P28070	Proteasome subunit beta type-4	PSMB4
27.5787	27.7283	NaN	27.3534	27.5347	27.4454	26.9824	27.3131	27.1345	27.2953	27.1682	27.2876	3	3	3	12.6	25.357	0	5.7846	P28072	P28072	Proteasome subunit beta type-6	PSMB6
26.6013	27.4839	26.8818	27.3158	26.8506	27.5586	27.2181	27.3025	27.1306	27.131	27.1411	27.2101	9	9	9	35	28.48	0	323.31	P28074;P28074-3;P28074-2	P28074;P28074-3	Proteasome subunit beta type-5	PSMB5
26.3698	26.0484	24.7957	25.4156	24.922	25.7887	24.8483	21.7012	24.6441	24.3009	24.3124	25.2093	9	9	7	46.1	22.644	0	62.193	P28161-2;P28161	P28161-2;P28161	Glutathione S-transferase Mu 2	GSTM2
23.9616	23.6933	24.0664	24.2366	24.0599	23.9263	24.4125	23.8852	24.17	24.2101	24.0783	24.0844	12	12	12	20.6	75.475	0	46.322	P28288;P28288-2	P28288;P28288-2	ATP-binding cassette sub-family D member 3	ABCD3
22.7506	23.9495	24.1786	NaN	21.5052	24.1147	25.1561	24.4788	24.2996	23.7375	24.8477	23.3863	8	8	8	9.5	121.45	0	28.844	P28290-2;P28290;P28290-3	P28290-2;P28290;P28290-3	Sperm-specific antigen 2	SSFA2
20.9769	21.5004	22.5224	23.443	23.4966	22.6667	24.0516	23.744	24.0663	23.9218	24.737	24.9135	5	5	5	14.9	46.944	0	100.44	P28300	P28300	Protein-lysine 6-oxidase	LOX
25.5385	25.5932	25.4115	25.3297	25.0065	25.1914	25.393	25.1625	25.0548	25.1311	25.2867	24.9444	12	12	12	19.3	79.467	0	286.81	P28331;P28331-2;P28331-3;P28331-4;P28331-5	P28331;P28331-2;P28331-3;P28331-4;P28331-5	NADH-ubiquinone oxidoreductase 75 kDa subunit, mitochondrial	NDUFS1
21.1533	22.0208	20.8341	NaN	NaN	NaN	NaN	NaN	NaN	NaN	NaN	NaN	1	1	1	1.3	123.63	0.00054025	2.7921	P28340	P28340	DNA polymerase delta catalytic subunit	POLD1
NaN	NaN	NaN	NaN	NaN	NaN	NaN	NaN	NaN	NaN	NaN	NaN	1	1	1	5.6	47.945	0	10.024	P28347	P28347	Transcriptional enhancer factor TEF-1	TEAD1
24.0195	23.4907	24.4203	23.4758	22.4204	21.7656	23.5352	23.4568	24.0799	23.7793	23.9663	23.744	15	15	7	13.4	121.14	0	162.88	P28370-2;P28370	P28370-2;P28370	Probable global transcription activator SNF2L1	SMARCA1
25.6263	25.8858	25.6252	25.6836	25.7645	25.8234	25.892	25.7471	25.5598	25.5927	25.6796	25.9107	8	8	7	28.6	41.389	0	89.672	P28482;P28482-2	P28482;P28482-2	Mitogen-activated protein kinase 1	MAPK1
NaN	22.084	NaN	NaN	22.6678	NaN	22.9101	21.8299	NaN	22.3145	NaN	22.4	1	1	1	3.2	56.921	0	3.5621	P28702;P28702-3	P28702;P28702-3	Retinoic acid receptor RXR-beta	RXRB
24.9747	25.207	25.1719	25.2649	25.2383	25.0482	24.8542	25.1506	25.0101	25.4888	25.2266	25.3566	9	9	9	21.7	52.771	0	19.781	P28838-2;P28838	P28838-2;P28838	Cytosol aminopeptidase	LAP3
NaN	22.5927	22.1908	NaN	22.407	NaN	23.5602	NaN	23.0324	NaN	NaN	NaN	3	3	3	8.7	49.452	0	4.8677	P29083	P29083	General transcription factor IIE subunit 1	GTF2E1
25.405	25.4815	24.8919	25.6686	25.8461	25.6466	24.2724	24.6915	24.7446	25.4588	25.0253	25.2976	6	6	6	5.3	138.35	0	42.258	P29144	P29144	Tripeptidyl-peptidase 2	TPP2
23.835	22.5027	23.7205	24.0491	23.7137	24.0336	23.7813	23.5747	23.8167	23.5507	23.6775	23.5314	3	3	3	12.8	36.694	0	4.5924	P29218-3;P29218;P29218-2	P29218-3;P29218	Inositol monophosphatase 1	IMPA1
22.8831	NaN	23.1852	23.599	23.4321	23.3945	23.9119	23.1662	24.3586	25.1174	25.3901	25.4301	3	3	3	10.3	38.091	0	41.96	P29279;P29279-2	P29279	Connective tissue growth factor	CTGF
22.6262	23.0645	22.7954	NaN	NaN	22.4235	23.4526	23.3613	23.4305	23.1133	22.8284	23.3529	6	4	4	7.8	108.27	0	8.5644	P29317	P29317	Ephrin type-A receptor 2	EPHA2
25.0979	25.0032	24.7292	24.7306	24.7852	24.4285	26.5688	26.8682	26.5386	26.557	26.3027	26.4375	12	12	10	15.8	117.49	0	93.651	P29323;P29323-2;P29323-3;P54762;P54762-5;Q15375-2;Q15375-4;Q15375;Q9UF33-3;Q9UF33;Q9UF33-2;Q06187;Q06187-2;P54756-3;P29320;P29322;P54756-2;P54756	P29323;P29323-2;P29323-3	Ephrin type-B receptor 2	EPHB2
23.4468	23.1169	24.0074	23.5058	23.565	22.5751	23.2439	NaN	NaN	23.9189	23.81	24.2796	6	6	6	28.8	30.824	0	16.803	P29372-5;P29372-4;P29372-2;P29372	P29372-5;P29372-4;P29372-2;P29372	DNA-3-methyladenine glycosylase	MPG
NaN	23.5664	NaN	23.8824	23.464	23.2056	23.533	23.2931	22.9175	23.2468	NaN	22.7495	2	2	2	18.1	15.693	0.00052659	2.5521	P29373	P29373	Cellular retinoic acid-binding protein 2	CRABP2
NaN	NaN	21.4328	NaN	NaN	NaN	NaN	NaN	21.8966	NaN	NaN	NaN	1	1	1	0.7	186.29	0.007969	1.3376	P29375-2;P29375	P29375-2;P29375	Lysine-specific demethylase 5A	KDM5A
29.4351	29.1389	29.1979	29.158	28.9791	29.2491	29.0763	29.1943	28.6708	28.9187	28.4633	28.3483	12	12	12	35	67.877	0	254.49	P29401;P29401-2	P29401;P29401-2	Transketolase	TKT
23.4911	22.8942	22.7352	23.3748	22.3491	23.2674	22.5136	NaN	22.6654	22.7427	22.4723	22.8986	4	4	4	13.1	42.888	0	25.192	P29466-2;P29466;P29466-4;P29466-3;P29466-5	P29466-2;P29466;P29466-4;P29466-3;P29466-5	Caspase-1;Caspase-1 subunit p20;Caspase-1 subunit p10	CASP1
21.8068	NaN	22.5318	22.063	NaN	23.1066	NaN	22.5029	NaN	NaN	23.1713	NaN	4	4	4	17.5	38.549	0	22.001	P29508-2;P29508;P48594	P29508-2;P29508;P48594	Serpin B3;Serpin B4	SERPINB3;SERPINB4
24.1665	24.3353	24.3783	23.5438	23.7347	23.6762	25.0299	24.6921	24.8555	23.0607	23.2449	23.3431	4	4	4	6.6	63.783	0	11.299	P29536-2;P29536	P29536-2;P29536	Leiomodin-1	LMOD1
24.59	24.5499	25.2043	24.3439	24.2561	23.9449	23.9507	24.2201	24.314	22.1145	23.2137	21.3562	12	12	12	20.3	92.563	0	37.901	P29590-11;P29590;P29590-14;P29590-10;P29590-4;P29590-12;P29590-2;P29590-5;P29590-9;P29590-13;P29590-3;P29590-8	P29590-11;P29590;P29590-14;P29590-10;P29590-4;P29590-12;P29590-2;P29590-5;P29590-9;P29590-13;P29590-3;P29590-8	Protein PML	PML
26.2063	26.8146	26.826	26.7226	26.8527	26.7402	26.1271	NaN	26.4385	26.0167	25.5795	22.9472	6	6	1	11.3	71.407	0	323.31	P29692-2;P29692;P29692-4	P29692-2;P29692;P29692-4	Elongation factor 1-delta	EEF1D
NaN	NaN	NaN	NaN	NaN	NaN	NaN	NaN	NaN	NaN	NaN	NaN	6	1	1	27.2	28.558	0	14.936	P29692-3	P29692-3	Elongation factor 1-delta	EEF1D
24.5792	24.3649	24.8317	24.854	25.0078	24.921	24.8906	25.0381	24.8802	25.1025	25.3254	24.7348	8	8	6	25.6	42.123	0	169.67	P29992;O95837	P29992;O95837	Guanine nucleotide-binding protein subunit alpha-11;Guanine nucleotide-binding protein subunit alpha-14	GNA11;GNA14
22.5149	22.1532	21.9197	21.8663	NaN	NaN	21.5803	NaN	21.1788	22.1009	22.386	21.0701	2	2	2	6.2	55.117	0	5.0295	P30038-2;P30038-3;P30038	P30038-2;P30038-3;P30038	Delta-1-pyrroline-5-carboxylate dehydrogenase, mitochondrial	ALDH4A1
24.7689	25.0005	25.1048	25.6925	25.4744	25.6404	24.42	25.5233	24.3998	24.389	24.9178	24.7962	2	2	2	9.6	28.993	0	14.728	P30040	P30040	Endoplasmic reticulum resident protein 29	ERP29
29.8553	29.7952	29.1344	28.7258	28.9595	29.9735	30.4014	30.336	30.2672	29.838	30.0037	29.9905	11	11	11	39.7	25.035	0	323.31	P30041	P30041	Peroxiredoxin-6	PRDX6
27.2573	27.5593	27.1125	27.2304	27.5565	27.8704	26.7594	26.7292	26.8889	26.9076	26.9774	27.06	6	6	6	50	22.119	0	74.288	P30043	P30043	Flavin reductase (NADPH)	BLVRB
28.08	28.6677	28.3525	28.2595	28.1533	28.3163	27.8149	28.1962	27.8991	27.9429	28.1792	28.1773	3	3	3	21	17.031	0	251.74	P30044-2;P30044-3;P30044;P30044-4	P30044-2;P30044-3;P30044;P30044-4	Peroxiredoxin-5, mitochondrial	PRDX5
NaN	26.6555	NaN	26.837	26.9224	26.6392	26.3192	NaN	26.706	26.6179	NaN	NaN	3	3	3	24.6	12.712	0	21.664	P30046;P30046-2;A6NHG4	P30046;P30046-2;A6NHG4	D-dopachrome decarboxylase;D-dopachrome decarboxylase-like protein	DDT;DDTL
28.5357	28.6748	28.3604	28.3832	28.4279	28.3701	28.2387	27.9965	28.2277	28.0606	27.9162	27.9748	3	3	3	13.4	25.838	0	73.485	P30048-2;P30048	P30048-2;P30048	Thioredoxin-dependent peroxide reductase, mitochondrial	PRDX3
27.305	26.6722	26.2381	26.1322	26.3905	26.3849	26.0889	26.0768	26.5832	26.7214	26.139	26.8449	2	2	2	23.2	17.49	0	36.949	P30049	P30049	ATP synthase subunit delta, mitochondrial	ATP5D
29.3832	29.0091	28.9639	29.1922	29.0821	28.8522	28.8548	29.0296	29.0759	28.7994	28.9129	28.6308	2	2	2	12.7	17.818	0	323.31	P30050;P30050-2	P30050;P30050-2	60S ribosomal protein L12	RPL12
27.1702	26.5506	26.6569	26.281	26.6051	26.6132	26.8199	26.942	27.1965	27.2675	27.2011	27.3598	4	4	4	20	31.387	0	78.989	P30084	P30084	Enoyl-CoA hydratase, mitochondrial	ECHS1
26.3365	26.979	26.9106	26.7833	26.5041	25.5217	27.0719	24.902	26.9871	26.9694	26.7981	27.0753	3	3	3	10.5	25.855	0	13.379	P30085-3;P30085;P30085-2	P30085-3;P30085	UMP-CMP kinase	CMPK1
27.8961	28.2995	28.6936	28.5124	28.0209	27.9192	28.3616	28.1648	27.1039	27.751	27.6461	27.2388	2	2	2	17.1	21.057	0	62.745	P30086	P30086	Phosphatidylethanolamine-binding protein 1;Hippocampal cholinergic neurostimulating peptide	PEBP1
28.3725	28.5858	28.1757	28.6413	28.4486	28.5233	28.5186	28.5566	28.0244	28.3445	28.3803	28.2192	11	11	11	25.3	56.782	0	323.31	P30101	P30101	Protein disulfide-isomerase A3	PDIA3
25.788	25.9247	25.8556	26.2318	26.1382	25.9123	25.7138	25.6301	25.5134	25.7878	25.895	25.989	11	11	9	22.9	65.308	0	157.37	P30153	P30153	Serine/threonine-protein phosphatase 2A 65 kDa regulatory subunit A alpha isoform	PPP2R1A
NaN	NaN	NaN	NaN	NaN	NaN	NaN	NaN	NaN	NaN	NaN	NaN	4	2	2	12.6	61.313	0	3.7015	P30154-4;P30154;P30154-2;P30154-5;P30154-3	P30154-4;P30154;P30154-2;P30154-5;P30154-3	Serine/threonine-protein phosphatase 2A 65 kDa regulatory subunit A beta isoform	PPP2R1B
NaN	NaN	NaN	NaN	NaN	NaN	NaN	NaN	NaN	NaN	NaN	NaN	2	1	1	17.4	16.541	0.0069606	1.4318	P30405-2;P30405	P30405-2;P30405	Peptidyl-prolyl cis-trans isomerase F, mitochondrial	PPIF
24.4493	NaN	NaN	26.192	NaN	NaN	24.8264	NaN	NaN	26.7266	NaN	NaN	1	1	1	4.5	21.632	0.0012509	1.9928	P30408	P30408	Transmembrane 4 L6 family member 1	TM4SF1
23.6511	23.5169	22.6366	23.769	23.6903	NaN	23.3261	23.2162	23.5311	23.062	23.1761	22.7988	4	1	1	11.5	48.14	0.00053135	2.6487	P30419-2;P30419	P30419-2;P30419	Glycylpeptide N-tetradecanoyltransferase 1	NMT1
24.4846	24.5863	24.5116	23.8453	24.2347	24.002	23.0248	24.4348	24.3633	24.6101	24.572	24.1308	4	4	4	26.1	32.837	0	307.03	P30519-2;P30519	P30519-2;P30519	Heme oxygenase 2	HMOX2
26.1439	26.2082	25.6848	25.0589	25.5263	25.8058	25.5298	25.494	25.1476	24.931	25.0588	24.799	7	7	7	19.3	50.097	0	52.29	P30520	P30520	Adenylosuccinate synthetase isozyme 2	ADSS
22.852	22.2992	22.365	24.6203	24.6057	24.065	23.0519	22.4556	22.6701	24.6424	25.0595	25.6467	4	4	4	5.9	97.377	0	13.127	P30530-2;P30530	P30530-2;P30530	Tyrosine-protein kinase receptor UFO	AXL
22.7291	22.6777	23.1274	23.7601	23.9398	22.7839	21.904	21.7624	21.8922	22.1705	21.9851	NaN	3	3	3	10.9	41.465	0	14.964	P30533	P30533	Alpha-2-macroglobulin receptor-associated protein	LRPAP1
23.6143	24.2613	23.9705	23.9821	24.2859	24.5955	24.1089	24.1867	24.1255	24.6169	24.4026	24.1627	5	5	5	16.7	54.889	0	30.344	P30566;P30566-2	P30566;P30566-2	Adenylosuccinate lyase	ADSL
NaN	NaN	NaN	NaN	NaN	NaN	NaN	NaN	NaN	NaN	NaN	NaN	3	2	2	2.7	156.78	0.0043021	1.6298	P30622-2;P30622-1;P30622	P30622-2;P30622-1;P30622	CAP-Gly domain-containing linker protein 1	CLIP1
25.8959	25.0312	25.0643	25.1533	25.5734	24.7354	NaN	NaN	25.1146	25.0651	25.0495	25.3022	4	4	4	40.4	21.676	0	29.504	P30626;P30626-3;P30626-2	P30626;P30626-3;P30626-2	Sorcin	SRI
24.1464	23.8103	23.7855	23.7732	24.1423	24.6645	NaN	NaN	NaN	24.2286	NaN	NaN	2	2	2	17.9	27.335	0	15.326	P30711;P30711-2	P30711;P30711-2	Glutathione S-transferase theta-1	GSTT1
23.9403	25.0344	24.0536	23.5491	24.2426	24.1176	23.5772	23.8445	24.3795	22.9141	23.1996	23.3906	5	5	5	16.1	42.741	0	207.15	P30740;P30740-2	P30740	Leukocyte elastase inhibitor	SERPINB1
23.4816	23.5193	23.1122	23.4427	23.5132	23.6445	24.6387	24.5774	24.987	24.434	24.6446	24.9217	2	2	2	3	67.638	0	2.9113	P30825	P30825	High affinity cationic amino acid transporter 1	SLC7A1
NaN	NaN	23.7377	23.5358	23.9341	23.473	24.4434	24.1301	24.0442	23.6829	23.3502	23.6458	1	1	1	2.7	57.249	0	4.5275	P30837	P30837	Aldehyde dehydrogenase X, mitochondrial	ALDH1B1
25.4523	24.9924	24.8677	24.9139	25.7968	25.6001	25.1368	25.3651	25.6466	25.3239	25.0613	25.3436	20	20	20	18.7	133.9	0	98.945	P30876	P30876	DNA-directed RNA polymerase II subunit RPB2	POLR2B
23.5198	22.4987	21.8688	21.8231	20.5143	22.6243	22.8054	NaN	23.2738	28.4375	25.7208	23.6992	3	3	3	14.8	19.25	0	5.3063	P31025;Q5VSP4	P31025;Q5VSP4	Lipocalin-1;Putative lipocalin 1-like protein 1	LCN1;LCN1P1
27.4714	27.5527	27.2232	27.4195	27.1377	27.4309	27.5663	27.5048	27.4186	27.4763	27.2618	27.6112	11	11	11	22.4	72.691	0	296.86	P31040;P31040-2;P31040-3	P31040;P31040-2;P31040-3	Succinate dehydrogenase [ubiquinone] flavoprotein subunit, mitochondrial	SDHA
24.8737	25.1589	25.1006	25.3072	25.0836	25.1064	25.0814	25.3821	24.9822	25.4792	25.6302	25.6008	8	2	2	23.9	50.582	0	13.049	P31150	P31150	Rab GDP dissociation inhibitor alpha	GDI1
26.71	27.0061	26.3938	26.5511	26.5652	26.7049	26.8108	26.8506	26.6469	26.3186	26.7533	26.3941	8	8	8	32.9	43.66	0	302.2	P31153;P31153-2;Q00266	P31153;P31153-2	S-adenosylmethionine synthase isoform type-2	MAT2A
NaN	NaN	NaN	23.366	23.7587	NaN	NaN	23.2744	NaN	NaN	23.5586	23.8105	3	1	1	8.4	43.072	0	8.3159	P31321	P31321	cAMP-dependent protein kinase type I-beta regulatory subunit	PRKAR1B
NaN	NaN	17.6367	NaN	18.3187	NaN	NaN	NaN	NaN	NaN	NaN	NaN	3	2	2	13.2	46.302	0	3.6915	P31323	P31323	cAMP-dependent protein kinase type II-beta regulatory subunit	PRKAR2B
24.0269	23.9843	23.4366	23.3095	22.9792	23.2554	23.8527	22.8783	NaN	22.8531	22.5559	22.7492	4	4	3	13.2	42.963	0	10.217	P31483;P31483-2;P31483-3	P31483;P31483-2;P31483-3	Nucleolysin TIA-1 isoform p40	TIA1
24.3231	24.1283	23.7392	23.936	24.2192	24.005	24.2628	24.27	24.2645	24.5743	23.5216	24.1854	5	5	5	18.1	44.868	0	193.9	P31689;P31689-2	P31689;P31689-2	DnaJ homolog subfamily A member 1	DNAJA1
NaN	24.1083	23.6129	23.8872	23.3664	24.4866	23.5309	24.0889	23.1455	23.7194	NaN	24.1319	3	3	3	7.4	48.346	0	9.1409	P31749-2;P31749	P31749-2;P31749	RAC-alpha serine/threonine-protein kinase	AKT1
NaN	23.4529	23.895	23.709	24.0132	23.7192	23.6892	24.0961	24.1412	23.9899	24.0595	23.9264	1	1	1	3.7	51.083	0	8.126	P31751-2;P31751	P31751-2;P31751	RAC-beta serine/threonine-protein kinase	AKT2
24.8406	25.2832	25.0207	24.9018	24.9236	24.8292	24.8588	24.8753	25.0314	24.8926	24.4516	24.6016	9	9	8	24.6	52.645	0	260.67	P31930	P31930	Cytochrome b-c1 complex subunit 1, mitochondrial	UQCRC1
24.8668	24.273	24.3385	24.5631	24.3947	24.1632	23.682	23.7961	23.9623	23.862	23.5309	24.0498	2	2	2	9.5	35.329	0	12.252	P31937	P31937	3-hydroxyisobutyrate dehydrogenase, mitochondrial	HIBADH
25.545	26.4885	26.8949	26.7065	26.5702	26.7123	26.1321	26.7823	26.859	26.0454	25.5938	25.8829	17	17	17	44.7	64.523	0	323.31	P31939-2;P31939	P31939-2;P31939	Bifunctional purine biosynthesis protein PURH;Phosphoribosylaminoimidazolecarboxamide formyltransferase;IMP cyclohydrolase	ATIC
27.2018	26.3939	27.3701	26.5866	26.918	26.0745	26.8255	26.8837	27.5085	26.9608	27.2529	27.4078	11	11	11	50	36.926	0	323.31	P31942;P31942-3;P31942-2;P31942-4;P31942-5;P31942-6	P31942;P31942-3;P31942-2;P31942-4;P31942-5	Heterogeneous nuclear ribonucleoprotein H3	HNRNPH3
26.3276	26.0436	26.4833	25.6502	26.217	25.666	26.3377	26.437	26.682	26.3135	26.5679	26.7234	11	11	5	32.5	49.229	0	323.31	P31943	P31943	Heterogeneous nuclear ribonucleoprotein H;Heterogeneous nuclear ribonucleoprotein H, N-terminally processed	HNRNPH1
23.5982	23.3024	23.3936	24.7296	25.7248	24.7579	24.7569	24.6901	24.1457	23.8356	24.6057	23.7615	6	6	6	19.8	27.679	0	13.128	P31944	P31944	Caspase-14;Caspase-14 subunit p17, mature form;Caspase-14 subunit p10, mature form;Caspase-14 subunit p20, intermediate form;Caspase-14 subunit p8, intermediate form	CASP14
26.3865	27.3863	27.0436	26.3102	27.1755	26.5929	27.0252	27.1983	26.3373	25.9502	25.8427	26.7025	6	3	3	32.8	27.85	0	280.02	P31946-2;P31946	P31946-2;P31946	14-3-3 protein beta/alpha;14-3-3 protein beta/alpha, N-terminally processed	YWHAB
24.8883	25.3257	24.8954	24.996	24.8185	25.072	24.8586	24.6229	24.4517	24.3328	23.805	24.599	8	8	8	14.1	68.08	0	27.634	P31948-2;P31948;P31948-3	P31948-2;P31948;P31948-3	Stress-induced-phosphoprotein 1	STIP1
27.7574	28.0474	27.91	28.1054	28.0234	28.169	27.3589	27.4649	27.2663	27.5928	NaN	27.856	3	3	3	44.8	11.74	0	35.842	P31949	P31949	Protein S100-A11;Protein S100-A11, N-terminally processed	S100A11
28.4737	28.9336	28.5291	28.7929	28.4297	28.6278	28.3893	28.4157	28.2479	28.3556	28.2995	28.4085	5	5	4	22.2	21.892	0	55.001	P32119	P32119	Peroxiredoxin-2	PRDX2
22.9313	22.8451	23.1275	23.2939	23.1331	23.3637	22.6339	22.319	21.9046	22.5695	22.6599	22.1634	2	2	2	4	57.488	0	4.5909	P32189-1;P32189-4;Q14409;P32189-2;P32189	P32189-1;P32189-4;Q14409;P32189-2;P32189	Glycerol kinase;Putative glycerol kinase 3	GK;GK3P
25.1871	25.4092	25.2811	25	24.8678	25.1529	24.3085	24.7805	23.5961	24.0597	23.9142	24.6684	2	2	2	12.4	20.016	0	3.6978	P32321;P32321-2	P32321;P32321-2	Deoxycytidylate deaminase	DCTD
24.7658	24.7855	24.7433	24.8148	24.8028	24.8217	25.4803	25.1864	25.3424	24.694	24.8073	24.8042	3	3	3	18.4	33.34	0	178.67	P32322-2;P32322;P32322-3	P32322-2;P32322;P32322-3	Pyrroline-5-carboxylate reductase 1, mitochondrial	PYCR1
24.3479	24.9034	25.015	24.2898	24.3934	24.3726	25.1716	25.807	25.512	24.3703	24.1908	23.9837	8	8	7	23	67.93	0	57.648	P32455	P32455	Interferon-induced guanylate-binding protein 1	GBP1
NaN	NaN	NaN	NaN	NaN	NaN	NaN	NaN	NaN	NaN	NaN	NaN	2	1	1	5.9	67.208	0.0077572	1.3664	P32456;Q9H0R5-4;Q9H0R5	P32456;Q9H0R5-4;Q9H0R5	Interferon-induced guanylate-binding protein 2;Guanylate-binding protein 3	GBP2;GBP3
29.0559	29.459	29.8805	29.7444	28.6517	28.9223	29.5698	29.4629	29.6024	29.1141	29.5915	29.5049	2	2	2	15.1	21.863	0	23.871	P32969	P32969	60S ribosomal protein L9	RPL9
24.4228	24.1628	24.3924	24.4067	24.357	24.0738	24.4685	24.4474	23.9008	24.6359	24.3122	24.476	5	5	5	10.6	76.87	0	22.786	P33121-2;P33121-3;P33121	P33121-2;P33121-3;P33121	Long-chain-fatty-acid--CoA ligase 1	ACSL1
25.9429	26.1396	25.924	25.8218	26.0155	26.0715	25.0649	25.5633	25.4296	25.5628	25.6399	25.8024	17	17	14	22.9	109.68	0	323.31	P33176;Q12840	P33176	Kinesin-1 heavy chain	KIF5B
25.9152	26.3562	26.0982	25.6324	25.7001	25.4989	25.3107	25.6597	25.4901	25.2924	25.2849	25.1578	4	4	4	32.9	17.748	0	73.68	P33316-2;P33316	P33316-2;P33316	Deoxyuridine 5-triphosphate nucleotidohydrolase, mitochondrial	DUT
25.5992	25.5876	25.5359	25.1431	24.9335	25.0044	24.8086	24.7797	24.4435	24.5809	24.222	24.3095	21	21	20	20.3	165.57	0	323.31	P33527-3;P33527;P33527-9;P33527-5;P33527-2;P33527-7;P33527-4;P33527-8;P33527-6	P33527-3;P33527;P33527-9;P33527-5;P33527-2;P33527-7;P33527-4;P33527-8;P33527-6	Multidrug resistance-associated protein 1	ABCC1
NaN	NaN	22.1107	21.703	21.9978	23.1052	22.6704	22.0226	22.7403	22.2956	22.1144	22.7122	3	3	3	6.4	82.936	0	11.681	P33897	P33897	ATP-binding cassette sub-family D member 1	ABCD1
21.8403	23.3253	22.6643	23.9801	23.3526	NaN	NaN	NaN	21.4686	23.5727	NaN	23.0033	4	4	4	10.3	72.968	0	15.718	P33908;P33908-2	P33908;P33908-2	Mannosyl-oligosaccharide 1,2-alpha-mannosidase IA	MAN1A1
23.7911	23.4301	24.0067	23.4762	23.3484	24.6177	23.595	23.4995	23.4916	23.4386	22.7842	22.8935	4	3	2	24.5	24.422	0	126.97	P33947;P33947-2	P33947;P33947-2	ER lumen protein-retaining receptor 2	KDELR2
24.9618	25.457	24.8756	23.6589	24.4176	24.6368	24.7151	24.9847	24.9437	24.4594	24.2231	23.9879	11	11	11	16.2	96.557	0	37.403	P33991	P33991	DNA replication licensing factor MCM4	MCM4
24.8843	25.0076	24.827	24.3322	24.314	24.3666	24.8365	25.0201	24.7853	24.6252	24.1002	24.3261	15	15	15	24.9	82.285	0	58.799	P33992	P33992	DNA replication licensing factor MCM5	MCM5
25.5772	25.9103	25.53	25.2739	25.4005	25.2533	25.7046	25.7461	25.4776	25.2366	25.0786	25.1103	21	21	21	32.5	81.307	0	75.01	P33993;P33993-3;P33993-2	P33993;P33993-3	DNA replication licensing factor MCM7	MCM7
23.2981	23.26	23.3164	22.8413	22.7985	22.3888	21.9203	22.1413	22.2065	22.0169	21.8277	20.9711	5	5	5	10.5	58.025	0	9.9195	P34059	P34059	N-acetylgalactosamine-6-sulfatase	GALNS
NaN	NaN	NaN	NaN	NaN	NaN	NaN	NaN	NaN	NaN	NaN	NaN	1	1	1	5.2	37.672	0	8.0264	P34896-4;P34896-3;P34896-2;P34896	P34896-4;P34896-3;P34896-2;P34896	Serine hydroxymethyltransferase, cytosolic	SHMT1
27.2769	27.043	26.6895	26.8022	26.7575	26.906	26.9324	26.9294	27.0047	27.1852	27.3944	27.0553	8	8	8	21.9	53.454	0	297.63	P34897-3;P34897;P34897-2	P34897-3;P34897;P34897-2	Serine hydroxymethyltransferase, mitochondrial	SHMT2
27.1608	27.11	26.9852	27.0633	27.1096	27.4554	26.8168	26.9016	26.7136	26.9394	26.7514	26.9032	10	10	10	13.6	94.33	0	143.35	P34932;P34932-2	P34932	Heat shock 70 kDa protein 4	HSPA4
27.5914	27.9537	28.1062	27.2166	27.5158	27.9629	27.67	28.0068	27.4047	27.4454	27.2262	27.4951	3	3	3	17.1	15.088	0	42.109	P35080-2;P35080	P35080-2	Profilin-2	PFN2
23.8009	23.9708	23.0764	23.2949	23.3831	23.4156	24.3327	24.4453	24.044	23.9664	23.6717	24.27	12	12	7	16.5	102.63	0	143.47	P35221-2;P35221;P35221-3	P35221-2;P35221;P35221-3	Catenin alpha-1	CTNNA1
25.6307	25.7045	25.6136	25.4485	25.3974	25.3584	26.7514	26.4515	26.344	26.0992	25.6858	26.0267	15	13	13	23	85.496	0	183.58	P35222	P35222	Catenin beta-1	CTNNB1
28.2735	28.4035	28.2255	28.286	28.2348	28.2545	28.1488	28.0395	28.017	28.1249	28.1419	28.2835	11	11	11	58.5	29.804	0	323.31	P35232;P35232-2	P35232	Prohibitin	PHB
26.6238	26.7025	26.7136	26.5905	26.9224	26.7907	26.5376	26.7774	26.6432	26.6302	26.7868	26.6574	7	7	6	26.3	42.621	0	167.41	P35237	P35237	Serpin B6	SERPINB6
22.9831	22.7973	22.5044	22.4325	22.2336	23.0985	22.7832	22.8768	22.7897	22.7979	NaN	23.2822	4	4	4	11	59.095	0	8.9215	P35240-4;P35240-6;P35240-5;P35240-8;P35240-3;P35240;P35240-2;P35240-7;P35240-10	P35240-4;P35240-6;P35240-5;P35240-8;P35240-3;P35240;P35240-2;P35240-7	Merlin	NF2
25.8379	26.0748	25.9042	25.9352	25.8511	25.9897	26.2543	26.3605	26.2003	25.9342	26.0073	26.1143	5	3	3	9.1	68.563	0	30.676	P35241;P35241-5;P35241-4;P35241-3;P35241-2	P35241;P35241-5;P35241-4	Radixin	RDX
25.681	26.1146	26.0155	25.4734	25.5151	25.5345	25.3362	25.5882	25.5403	25.0365	25.3792	25.1648	3	3	3	48.8	13.569	0	8.7423	P35244	P35244	Replication protein A 14 kDa subunit	RPA3
22.2466	22.6785	NaN	21.8508	NaN	NaN	NaN	22.3678	NaN	NaN	NaN	NaN	1	1	1	3.3	33.675	0.0049203	1.4995	P35249-2;P35249	P35249-2;P35249	Replication factor C subunit 4	RFC4
22.1622	21.8767	21.8604	21.3507	NaN	21.7147	21.8941	NaN	22.3352	NaN	NaN	22.3035	2	2	2	9.4	35.243	0	7.3671	P35250-2;P35250	P35250-2;P35250	Replication factor C subunit 2	RFC2
30.1731	30.1241	30.3812	30.2528	30.0061	29.8641	30.0637	30.3416	30.3417	30.1878	30.3276	30.3414	4	4	3	32.8	14.787	0	7.1966	P35268	P35268	60S ribosomal protein L22	RPL22
22.9673	22.1884	22.0605	NaN	22.0299	22.388	22.8087	NaN	NaN	NaN	NaN	NaN	2	2	2	5.4	58.24	0	7.535	P35269	P35269	General transcription factor IIF subunit 1	GTF2F1
23.3581	23.6441	23.8735	23.7969	23.9593	23.4462	23.6934	24.0713	23.3785	23.9217	23.9986	23.6235	4	4	4	28	28.048	0	41.154	P35270	P35270	Sepiapterin reductase	SPR
NaN	NaN	22.4057	21.0791	21.769	NaN	NaN	NaN	NaN	NaN	NaN	NaN	2	2	2	3.7	72.669	0.00051962	2.3903	P35475;P35475-2	P35475;P35475-2	Alpha-L-iduronidase	IDUA
23.1455	23.9857	23.4041	23.4635	23.5526	23.7967	24.3044	24.3258	23.848	23.8898	23.8309	23.639	5	5	5	16.5	60.586	0	69.714	P35520;P35520-2	P35520;P35520-2	Cystathionine beta-synthase	CBS
22.6068	22.8957	22.698	22.9676	NaN	NaN	23.0427	NaN	23.1109	22.7526	22.3611	22.5407	2	2	2	0.8	312.3	0	3.4186	P35555;P35556-2;P35556	P35555;P35556-2;P35556	Fibrillin-1;Fibrillin-2	FBN1;FBN2
22.2096	21.7407	NaN	NaN	NaN	NaN	NaN	NaN	NaN	NaN	NaN	NaN	3	3	3	2.6	131.59	0	4.1556	P35568	P35568	Insulin receptor substrate 1	IRS1
24.025	24.3124	24.1543	24.0891	24.2344	24.2383	23.8819	23.9927	23.8993	23.8402	23.9071	23.5742	25	25	25	22.1	174.76	0	91.653	P35573;P35573-2;P35573-3	P35573;P35573-2;P35573-3	Glycogen debranching enzyme;4-alpha-glucanotransferase;Amylo-alpha-1,6-glucosidase	AGL
31.0885	31.3149	30.7375	30.9833	31.0865	30.9212	31.2367	31.2987	31.3846	30.9655	31.1027	30.8486	56	56	42	29.3	226.53	0	323.31	P35579;P35579-2;P12883;P13535;Q9Y623;P13533;P11055;Q9UKX2	P35579;P35579-2	Myosin-9	MYH9
26.7226	26.9208	26.3826	26.4881	26.6675	26.2053	26.5403	26.6077	26.5736	26.3844	26.3796	26.1679	45	33	31	26.1	229	0	323.31	P35580;P35580-3;P35580-5;P35580-2;P35580-4	P35580;P35580-3;P35580-5;P35580-2;P35580-4	Myosin-10	MYH10
26.212	25.9943	26.0969	26.343	26.2032	26.6239	26.732	26.66	26.7944	26.6544	26.6694	26.8098	14	14	14	22	99.045	0	57.613	P35606-2;P35606	P35606-2;P35606	Coatomer subunit beta	COPB2
NaN	NaN	NaN	NaN	NaN	NaN	NaN	NaN	NaN	NaN	NaN	NaN	10	1	1	11.2	103.92	0.004763	1.6114	P35609-2;P35609	P35609-2;P35609	Alpha-actinin-2	ACTN2
23.1942	23.2648	23.4817	24.2471	23.9491	24.1084	23.6636	23.2822	21.9477	23.708	23.0699	23.8248	4	4	4	9.7	57.237	0	16.717	P35610-3;P35610-2;P35610	P35610-3;P35610-2;P35610	Sterol O-acyltransferase 1	SOAT1
26.266	25.7666	25.745	25.4312	25.253	23.2098	25.0728	24.5482	NaN	24.2351	24.7882	25.081	7	7	7	12.1	56.285	0	39.129	P35611-5;P35611-2;P35611-6;P35611-4;P35611;P35611-3;P35612-2;P35612-8;P35612-9;P35612-4;P35612-3;P35612	P35611-5;P35611-2;P35611-6;P35611-4;P35611;P35611-3	Alpha-adducin	ADD1
24.8082	25.3034	24.6404	24.5361	24.6023	24.7246	25.5299	25.0507	25.0878	24.9533	24.8691	23.6334	3	3	3	25	19.438	0	114.76	P35613-3;P35613-4;P35613-2;P35613	P35613-3;P35613-4;P35613-2;P35613	Basigin	BSG
NaN	NaN	NaN	NaN	23.0768	NaN	NaN	NaN	NaN	23.8761	24.4997	24.7749	2	2	2	13.3	24.145	0	5.555	P35625	P35625	Metalloproteinase inhibitor 3	TIMP3
26.3519	26.1792	26.0192	26.3066	26.3807	NaN	26.4279	NaN	26.4692	26.1963	NaN	26.5813	1	1	1	2.3	53.354	0.00053562	2.7191	P35637-2;P35637	P35637-2;P35637	RNA-binding protein FUS	FUS
23.3631	23.4626	23.6469	NaN	23.2591	22.5869	21.843	NaN	NaN	23.5275	NaN	23.3196	5	5	5	2.3	212.57	0	9.1352	P35658-2;P35658-4;P35658;P35658-3;P35658-5	P35658-2;P35658-4;P35658;P35658-3;P35658-5	Nuclear pore complex protein Nup214	NUP214
22.7021	22.3666	NaN	22.133	22.4762	NaN	21.9744	NaN	22.3803	NaN	NaN	NaN	2	2	2	6.1	42.674	0.0012478	1.9746	P35659;P35659-2	P35659;P35659-2	Protein DEK	DEK
25.6552	24.6197	25.2334	24.4377	25.2417	25.4962	NaN	NaN	24.712	25.0433	24.9685	24.9594	3	3	3	54.7	11.776	0	323.31	P35754	P35754	Glutaredoxin-1	GLRX
NaN	NaN	NaN	NaN	NaN	NaN	NaN	NaN	NaN	NaN	NaN	NaN	3	2	2	12.7	35.957	0.00052687	2.5613	P35813-2;P35813;P35813-3	P35813-2;P35813;P35813-3	Protein phosphatase 1A	PPM1A
24.1192	23.6135	23.3133	NaN	23.8553	24.0454	23.1284	22.8881	22.9906	NaN	NaN	23.9361	1	1	1	3.1	34.36	0.00075796	2.1083	P35914	P35914	Hydroxymethylglutaryl-CoA lyase, mitochondrial	HMGCL
26.3296	26.6209	26.2653	26.5346	26.2527	26.4833	26.6123	26.6058	26.2705	26.5782	26.5696	26.4825	12	12	12	25.4	48.633	0	323.31	P35998;P35998-2	P35998;P35998-2	26S protease regulatory subunit 7	PSMC2
24.2532	NaN	25.0667	23.4495	23.032	NaN	NaN	NaN	NaN	24.484	24.679	NaN	2	2	2	12.5	20.878	0	4.1083	P36404	P36404	ADP-ribosylation factor-like protein 2	ARL2
25.8395	25.4325	26.0353	25.7413	25.771	25.5886	25.728	25.7235	25.8308	25.6362	25.6496	25.7007	5	5	5	35.7	20.455	0	323.31	P36405	P36405	ADP-ribosylation factor-like protein 3	ARL3
25.145	25.3519	25.1714	25.3558	25.4254	25.2579	24.9264	24.9789	25.3281	24.8121	25.0426	24.449	5	5	5	18.8	44.424	0	82.734	P36507	P36507	Dual specificity mitogen-activated protein kinase kinase 2	MAP2K2
26.7127	26.4264	25.7535	25.292	24.6998	25.8501	25.9935	25.8376	25.8944	26.444	26.8342	26.5013	4	4	4	13.4	32.996	0	7.0183	P36542;P36542-2	P36542;P36542-2	ATP synthase subunit gamma, mitochondrial	ATP5C1
24.0446	23.9444	23.7234	24.0771	24.0499	24.4186	23.746	23.7502	23.4487	23.9963	23.4021	23.8366	5	5	4	27.4	26.145	0	90.359	P36543;P36543-2;P36543-3	P36543;P36543-2;P36543-3	V-type proton ATPase subunit E 1	ATP6V1E1
24.8409	25.1356	24.8775	25.0252	24.9672	24.9498	24.7405	24.7118	24.8115	24.7532	24.7836	25.098	6	6	6	15.4	50.151	0	29.897	P36551;P36551-2	P36551	Oxygen-dependent coproporphyrinogen-III oxidase, mitochondrial	CPOX
28.6594	28.44	28.576	28.1903	28.3399	27.7654	28.8495	28.5496	28.753	27.7892	28.0839	28.276	7	7	7	17.8	47.697	0	272.29	P36578	P36578	60S ribosomal protein L4	RPL4
24.7802	25.3719	24.8793	24.8017	24.6311	24.6956	24.5842	24.8615	24.5851	24.5745	24.6151	24.6254	3	3	3	23.7	17.951	0	36.662	P36639;P36639-3;P36639-2;P36639-1	P36639;P36639-3;P36639-2;P36639-1	7,8-dihydro-8-oxoguanine triphosphatase	NUDT1
25.5179	25.652	25.2975	25.6506	25.7488	25.7935	25.5092	25.2039	25.0619	25.7574	25.5701	25.6043	11	11	11	13.2	106.49	0	267.75	P36776;P36776-2;P36776-3	P36776;P36776-2;P36776-3	Lon protease homolog, mitochondrial	LONP1
24.7536	24.5703	24.4958	24.4317	24.6384	24.7939	25.0713	24.802	24.5858	24.9529	24.775	24.8596	13	13	13	31	61.448	0	154.38	P36871;P36871-2;P36871-3	P36871;P36871-2;P36871-3	Phosphoglucomutase-1	PGM1
24.6167	24.6959	24.0027	23.9621	23.8653	23.877	24.4315	24.1082	24.3958	NaN	NaN	24.6622	4	1	1	15.5	36.983	0	14.458	P36873;P36873-2	P36873;P36873-2	Serine/threonine-protein phosphatase PP1-gamma catalytic subunit	PPP1CC
25.2204	25.2524	25.0797	25.2534	25.3876	25.2536	25.3043	25.2313	25.0065	25.3916	25.0787	25.5714	11	11	11	25.4	68.66	0	67.7	P36915;P36915-2	P36915	Guanine nucleotide-binding protein-like 1	GNL1
24.8068	25.3013	24.9882	24.9345	24.182	24.6145	24.473	24.7146	24.6214	24.487	24.2125	24.3968	3	3	3	39.2	14.523	0	65.14	P36954	P36954	DNA-directed RNA polymerase II subunit RPB9	POLR2I
26.0771	26.0896	26.0367	25.9696	25.6892	25.5364	25.62	25.4325	25.493	25.3631	25.827	25.4874	7	7	7	17.7	48.755	0	240.59	P36957;P36957-2	P36957;P36957-2	Dihydrolipoyllysine-residue succinyltransferase component of 2-oxoglutarate dehydrogenase complex, mitochondrial	DLST
23.6237	24.1977	24.0519	24.1455	23.9856	24.6534	24.3092	24.1638	24.2722	24.133	24.1307	24.6133	2	2	2	14.7	19.525	0	4.4048	P36969-2;P36969	P36969-2;P36969	Phospholipid hydroperoxide glutathione peroxidase, mitochondrial	GPX4
28.1313	28.5484	28.5284	28.3508	28.0206	27.7952	28.34	28.3403	28.0644	27.6608	28.1907	27.9959	3	3	3	18.4	14.57	0	231.9	P37108	P37108	Signal recognition particle 14 kDa protein	SRP14
21.4828	NaN	20.9948	22.1015	21.6726	NaN	NaN	NaN	NaN	NaN	NaN	NaN	2	2	2	5.8	64.567	0	9.051	P37173;P37173-2	P37173;P37173-2	TGF-beta receptor type-2	TGFBR2
24.2489	24.1606	24.2125	24.1892	24.3075	24.5777	23.2604	NaN	23.0424	23.0889	23.1043	23.9609	3	3	3	15.5	22.313	0	29.87	P37235;P84074;P61601	P37235	Hippocalcin-like protein 1	HPCAL1
25.4576	25.7075	25.3005	26.3889	26.2156	26.4031	25.0825	25.1866	24.9986	26.651	26.5616	26.5948	9	9	9	25.2	48.115	0	229.71	P37268;P37268-3;P37268-2;P37268-5;P37268-4	P37268;P37268-3;P37268-2;P37268-5;P37268-4	Squalene synthase	FDFT1
29.2031	29.3399	29.0408	28.8621	28.8636	28.8084	28.9679	28.7637	28.778	28.5991	28.5947	28.3848	5	5	4	29.6	22.391	0	323.31	P37802;P37802-2	P37802;P37802-2	Transgelin-2	TAGLN2
27.7308	27.9694	27.948	27.6149	27.5735	27.5137	27.4964	27.5223	27.6624	27.0869	26.7605	26.8553	3	3	3	9.2	36.382	0	4.7758	P37837-2;P37837	P37837-2;P37837	Transaldolase	TALDO1
26.0504	25.666	25.3975	25.3484	25.2699	25.3159	26.1463	25.8796	26.2106	26.0747	25.8889	25.9201	6	6	6	19.4	37.434	0	12.493	P38117-2;P38117	P38117-2;P38117	Electron transfer flavoprotein subunit beta	ETFB
25.2105	24.8361	25.6665	24.726	24.9379	24.7652	25.4191	24.8585	24.9213	NaN	NaN	NaN	9	9	2	25.7	40.846	0	13.756	P38159-2;P38159	P38159-2;P38159	RNA-binding motif protein, X chromosome;RNA-binding motif protein, X chromosome, N-terminally processed	RBMX
23.1781	22.3516	23.4764	23.1289	22.9788	22.3106	23.0991	22.979	23.5544	23.1427	22.9485	23.7803	1	1	1	1.7	62.608	0.00076943	2.2658	P38432	P38432	Coilin	COIL
23.2611	23.03	22.9268	23.2795	22.6131	22.8648	23.3427	22.7506	23.0877	23.0086	22.1466	22.7079	4	4	4	8.3	87.56	0	10.607	P38435;P38435-2	P38435;P38435-2	Vitamin K-dependent gamma-carboxylase	GGCX
26.6804	26.9139	26.7475	27.041	27.0281	27.084	26.7808	26.7774	26.6943	26.986	26.6283	27.0154	16	16	16	36.5	64.735	0	323.31	P38606-2;P38606	P38606-2;P38606	V-type proton ATPase catalytic subunit A	ATP6V1A
27.5324	27.5125	27.1646	27.5042	27.346	27.489	27.521	26.9766	26.5652	27.0175	26.7068	27.0609	13	13	13	21.4	73.68	0	323.31	P38646	P38646	Stress-70 protein, mitochondrial	HSPA9
25.72	25.2911	26.1369	25.4509	25.5079	25.4025	25.7261	25.751	26.3485	25.9768	26.378	26.1236	8	8	8	24.3	46.871	0	28.416	P38919	P38919	Eukaryotic initiation factor 4A-III;Eukaryotic initiation factor 4A-III, N-terminally processed	EIF4A3
21.5524	21.7083	NaN	21.7683	NaN	NaN	NaN	NaN	NaN	NaN	NaN	NaN	1	1	1	1.3	109.15	0.0090355	1.2647	P38935	P38935	DNA-binding protein SMUBP-2	IGHMBP2
23.096	23.2984	23.0778	22.5404	22.5904	23.0013	22.1877	22.2997	22.4113	22.5	22.936	23.1155	1	1	1	11	18.119	0	118.29	P38936	P38936	Cyclin-dependent kinase inhibitor 1	CDKN1A
28.2544	27.5502	27.9893	27.943	28.4088	27.9337	27.5245	27.979	28.458	28.4221	28.0795	28.4263	3	3	3	22.1	16.06	0	14.739	P39019	P39019	40S ribosomal protein S19	RPS19
27.9949	27.6891	28.0561	27.9769	27.9027	27.7344	28.1582	28.1402	28.6033	28.3367	28.2904	28.4551	7	7	7	17.9	46.108	0	209.74	P39023	P39023	60S ribosomal protein L3	RPL3
23.8345	24.6197	24.7837	21.8099	21.7572	21.0217	23.3434	24.0545	23.7802	21.858	21.2376	22.6152	7	7	7	9.8	141.72	0	19.332	P39059	P39059	Collagen alpha-1(XV) chain;Restin;Restin-2;Restin-3;Restin-4	COL15A1
25.7697	25.269	25.8936	23.5941	24.3211	NaN	23.3667	23.6964	23.4122	23.5032	22.9682	23.3211	9	9	9	11.6	135.76	0	118.21	P39060-2;P39060-1;P39060	P39060-2;P39060-1;P39060	Collagen alpha-1(XVIII) chain;Endostatin	COL18A1
24.2728	24.7206	24.7658	24.9225	24.683	24.6423	23.7888	23.4368	NaN	24.356	24.4582	24.5867	3	3	3	33.5	19.733	0	237.67	P39210	P39210	Protein Mpv17	MPV17
27.6728	27.9056	27.6438	27.869	27.7085	27.6996	27.9005	27.7579	27.7887	27.7287	27.9947	27.985	11	11	11	28.9	46.576	0	323.31	P39656-2;P39656;P39656-3	P39656-2;P39656;P39656-3	Dolichyl-diphosphooligosaccharide--protein glycosyltransferase 48 kDa subunit	DDOST
NaN	21.9776	22.3638	NaN	NaN	22.5268	NaN	NaN	22.1339	NaN	NaN	NaN	2	2	2	8.7	42.592	0	4.0465	P39748;P39748-2	P39748;P39748-2	Flap endonuclease 1	FEN1
22.0165	NaN	21.9726	23.3362	22.921	22.4498	NaN	22.5616	NaN	NaN	NaN	22.6247	3	3	3	5.7	72.023	0	5.4406	P39880-9;Q13948-9;Q13948-10;Q13948-2;Q13948	P39880-9;Q13948-9;Q13948-10;Q13948-2;Q13948	Protein CASP	CUX1
24.6007	24.6325	24.5638	24.236	24.7922	25.3484	24.3214	NaN	NaN	24.3906	23.6567	23.477	3	3	3	10.8	36.856	0	162.4	P40121-2;P40121	P40121-2;P40121	Macrophage-capping protein	CAPG
23.7184	24.0723	23.348	23.7649	23.5984	23.4087	23.9039	23.7589	23.5007	24.0585	24.0046	23.6863	4	4	4	11.7	52.823	0	21.899	P40123;P40123-2;P40123-3	P40123;P40123-2	Adenylyl cyclase-associated protein 2	CAP2
NaN	NaN	NaN	NaN	22.5057	22.9729	NaN	NaN	NaN	NaN	NaN	NaN	2	2	2	2.3	96.275	0.00075834	2.1134	P40189-3;P40189	P40189-3;P40189	Interleukin-6 receptor subunit beta	IL6ST
23.6645	24.294	23.8134	22.9876	23.3453	23.7343	21.2287	21.1959	NaN	NaN	21.3705	NaN	4	4	4	11.4	61.89	0	34.755	P40222	P40222	Alpha-taxilin	TXLNA
26.4688	26.752	26.5863	26.679	26.7547	27.0341	26.7888	26.9669	26.8722	27.1153	27.075	26.8775	10	10	10	17.9	58.024	0	81.762	P40227;P40227-2;Q92526-3;Q92526;Q92526-2	P40227;P40227-2	T-complex protein 1 subunit zeta	CCT6A
27.3144	26.1066	26.0758	26.3006	26.2145	NaN	28.347	28.1844	28.3327	27.4782	27.9362	27.5941	2	2	2	6.8	29.574	0	3.0388	P40261	P40261	Nicotinamide N-methyltransferase	NNMT
24.0872	NaN	22.855	NaN	23.2448	23.9165	23.1776	NaN	NaN	NaN	NaN	NaN	1	1	1	7.3	28.936	0	24.081	P40306	P40306	Proteasome subunit beta type-10	PSMB10
28.2037	28.8246	29.1404	29.3109	28.3919	28.7391	29.7094	29.6298	28.9723	29.452	30.1835	29.6958	7	7	7	24.6	23.577	0	21.964	P40429	P40429	60S ribosomal protein L13a	RPL13A
23.4268	23.0396	23.8996	24.0286	23.6556	24.3248	23.2122	23.2432	23.4663	24.3681	24.1226	24.6118	4	4	4	27.1	20.417	0	23.811	P40616;P40616-2;A6NH57	P40616;P40616-2	ADP-ribosylation factor-like protein 1	ARL1
NaN	NaN	NaN	NaN	NaN	NaN	NaN	NaN	NaN	NaN	NaN	NaN	2	2	2	3.7	84.6	0.00075873	2.1162	P40692	P40692	DNA mismatch repair protein Mlh1	MLH1
25.1291	25.0796	25.5057	25.3641	24.9659	25.149	24.4844	24.3927	24.1791	24.4963	23.7531	25.1408	9	9	9	16.9	83.125	0	163.01	P40763-3;P40763-2;P40763	P40763-3;P40763-2;P40763	Signal transducer and activator of transcription 3	STAT3
21.4833	22.4734	21.6805	22.4088	22.5485	22.1684	21.7241	NaN	21.3653	21.4289	NaN	NaN	1	1	1	1.7	115.08	0	3.3876	P40818-2;P40818	P40818-2;P40818	Ubiquitin carboxyl-terminal hydrolase 8	USP8
21.4188	21.3011	21.9701	NaN	NaN	NaN	NaN	NaN	NaN	NaN	NaN	NaN	1	1	1	10	32.806	0.0022288	1.9069	P40855	P40855	Peroxisomal biogenesis factor 19	PEX19
27.0171	27.1103	27.1475	27.2272	27.2262	26.9866	27.2255	26.9289	27.0412	26.6517	26.7839	27.0719	4	4	4	14.8	38.627	0	51.674	P40925-3;P40925;P40925-2	P40925-3;P40925;P40925-2	Malate dehydrogenase, cytoplasmic	MDH1
28.097	28.4092	27.9461	28.2046	28.029	28.0151	27.9692	27.7799	27.6733	27.5709	27.7165	28.0275	7	7	7	27.5	35.503	0	99.511	P40926;P40926-2	P40926;P40926-2	Malate dehydrogenase, mitochondrial	MDH2
22.4336	23.0583	23.1668	23.2897	22.8115	22.3209	22.538	23.235	23.1041	22.4478	NaN	22.4896	5	5	5	21.3	36.104	0	9.5149	P40937-2;P40937	P40937-2;P40937	Replication factor C subunit 5	RFC5
NaN	NaN	NaN	NaN	NaN	NaN	NaN	NaN	NaN	NaN	NaN	NaN	2	2	2	9.2	34.756	0.00075282	2.029	P40938-2;P40938	P40938-2;P40938	Replication factor C subunit 3	RFC3
26.9138	26.9965	26.8013	26.9936	26.9696	27.0747	26.8501	26.9061	26.6034	26.7718	26.6122	26.9854	12	12	12	23.3	82.999	0	323.31	P40939;P40939-2	P40939	Trifunctional enzyme subunit alpha, mitochondrial;Long-chain enoyl-CoA hydratase;Long chain 3-hydroxyacyl-CoA dehydrogenase	HADHA
26.4719	26.174	26.6487	26.5054	26.4102	26.5062	26.7744	26.8178	26.9709	26.7098	26.7275	26.7909	8	8	8	22.9	51.109	0	323.31	P41091;Q2VIR3;Q2VIR3-2	P41091;Q2VIR3;Q2VIR3-2	Eukaryotic translation initiation factor 2 subunit 3;Putative eukaryotic translation initiation factor 2 subunit 3-like protein	EIF2S3;EIF2S3L
NaN	NaN	NaN	NaN	NaN	NaN	NaN	NaN	NaN	NaN	NaN	NaN	1	1	1	4.6	51.013	0	7.0052	P41214-2;P41214	P41214-2;P41214	Eukaryotic translation initiation factor 2D	EIF2D
NaN	22.5702	22.3257	23.7295	23.5476	NaN	23.308	23.6913	23.7764	NaN	NaN	22.8806	3	3	3	5.3	42.339	0.00053591	2.7249	P41221;P41221-2;Q9H1J7	P41221;P41221-2	Protein Wnt-5a	WNT5A
24.3903	24.3646	24.2022	24.2932	23.8466	24.1876	23.5364	23.0798	23.2043	23.8183	21.8201	23.4322	9	9	9	15.1	111.69	0	66.827	P41226	P41226	Ubiquitin-like modifier-activating enzyme 7	UBA7
24.8991	24.8765	24.6661	24.6361	NaN	24.7041	24.9362	24.6839	NaN	24.3102	23.8983	24.2474	3	3	3	11.4	24.783	0	5.1611	P41227-2;P41227;Q9BSU3	P41227-2;P41227;Q9BSU3	N-alpha-acetyltransferase 10;N-alpha-acetyltransferase 11	NAA10;NAA11
24.776	24.4367	24.5758	24.7991	24.5925	24.6258	24.7025	24.5826	24.473	24.6273	24.5111	24.446	3	3	3	10.2	50.704	0	8.4594	P41240	P41240	Tyrosine-protein kinase CSK	CSK
28.9766	28.9497	28.8562	28.9586	29.0493	29.1268	29.5792	29.6504	29.4576	29.5598	29.0522	29.4324	14	14	14	26.6	77.53	0	323.31	P41250-2;P41250	P41250-2;P41250	Glycine--tRNA ligase	GARS
27.3719	27.5131	27.114	27.5098	27.6007	27.499	28.0824	28.2412	27.9196	27.8535	27.7653	27.8995	25	25	25	23.7	144.5	0	323.31	P41252	P41252	Isoleucine--tRNA ligase, cytoplasmic	IARS
25.2994	24.9057	24.9541	25.4721	24.9398	25.4113	25.1149	24.8886	24.6014	25.2485	24.6381	25.143	3	3	3	8.7	68.262	0	40.887	P41743	P41743	Protein kinase C iota type	PRKCI
22.9422	NaN	24.1843	NaN	NaN	24.1896	NaN	NaN	NaN	23.2595	23.4026	NaN	2	1	1	12.5	42.293	0.00053163	2.6496	P42025	P42025	Beta-centractin	ACTR1B
24.419	22.2306	24.0331	24.2883	24.4904	24.4033	23.8097	24.9861	24.2727	24.0729	24.9764	23.9346	3	3	3	22.8	30.895	0	11.616	P42126-2;P42126	P42126-2;P42126	Enoyl-CoA delta isomerase 1, mitochondrial	ECI1
NaN	NaN	NaN	NaN	NaN	NaN	NaN	NaN	NaN	NaN	NaN	NaN	3	1	1	6.6	75.491	0.0053751	1.4847	P42166	P42166	Lamina-associated polypeptide 2, isoform alpha;Thymopoietin;Thymopentin	TMPO
25.652	25.4637	25.2271	25.2675	24.9865	25.3918	25.4709	25.5764	25.0063	25.0725	24.8691	25.031	6	6	4	14.3	50.67	0	16.789	P42167;P42167-2;P42167-3	P42167;P42167-2	Lamina-associated polypeptide 2, isoforms beta/gamma;Thymopoietin;Thymopentin	TMPO
26.0809	26.1565	26.2796	25.9497	26.0472	26.113	26.1583	25.7674	25.741	25.546	25.4178	25.6902	14	14	14	25.5	87.334	0	323.31	P42224;P42224-2	P42224;P42224-2	Signal transducer and activator of transcription 1-alpha/beta	STAT1
24.8572	24.7826	24.7619	24.884	24.8641	24.9865	24.0191	23.5103	23.7065	24.125	23.4113	24.3485	10	10	10	15.5	94.134	0	95.674	P42226;P42226-3;P42226-2;REV__Q5TCY1-2;Q9UBU6	P42226;P42226-3;P42226-2	Signal transducer and activator of transcription 6	STAT6
23.9623	24.3187	24.0031	23.8094	23.7444	23.5235	23.7486	24.2247	24.0423	23.9964	23.6354	23.7399	10	10	10	15	117.8	0	79.418	P42285	P42285	Superkiller viralicidic activity 2-like 2	SKIV2L2
21.6487	21.3912	21.5811	NaN	21.9727	NaN	NaN	NaN	NaN	NaN	NaN	NaN	1	1	1	1	124.28	0.0022316	1.9181	P42336	P42336	Phosphatidylinositol 4,5-bisphosphate 3-kinase catalytic subunit alpha isoform	PIK3CA
24.3667	24.6227	24.5461	24.5478	24.6697	24.6888	23.9996	24.131	24.2209	24.433	24.2975	24.3892	33	33	33	19.6	288.89	0	139.18	P42345	P42345	Serine/threonine-protein kinase mTOR	MTOR
23.3652	23.9061	23.9983	23.7446	23.3585	23.6856	23.4152	23.7664	23.5242	23.7729	23.6043	23.2771	7	7	7	5.5	236.83	0	87.603	P42356;P42356-2;Q8N8J0;A4QPH2-2;A4QPH2-4;A4QPH2	P42356	Phosphatidylinositol 4-kinase alpha	PI4KA
22.7211	21.5763	23.0801	23.3425	23.5252	23.6118	22.8758	23.478	22.2804	21.7619	23.46	22.0827	4	4	4	13.8	49.122	0	9.6493	P42357-3;P42357;P42357-2	P42357-3;P42357;P42357-2	Histidine ammonia-lyase	HAL
24.4018	24.9266	24.5188	24.7125	24.2052	NaN	24.7225	24.6356	24.4731	NaN	NaN	24.5821	4	4	4	12.3	31.608	0	8.9011	P42574	P42574	Caspase-3;Caspase-3 subunit p17;Caspase-3 subunit p12	CASP3
22.2454	NaN	22.1854	21.7839	NaN	NaN	22.0585	22.2914	22.9865	NaN	NaN	22.2317	8	8	8	9	133.06	0	7.8957	P42694-2;P42694	P42694-2;P42694	Probable helicase with zinc finger domain	HELZ
NaN	22.6431	23.4424	22.4077	NaN	NaN	NaN	NaN	NaN	NaN	NaN	NaN	2	2	2	4.2	48.564	0.0029	1.715	P42696;P42696-2	P42696;P42696-2	RNA-binding protein 34	RBM34
26.5045	26.8517	26.4561	26.8367	27.0816	27.0264	26.1814	26.2438	26.1959	26.1899	26.3417	26.6331	22	22	22	18.9	157.9	0	197.1	P42704	P42704	Leucine-rich PPR motif-containing protein, mitochondrial	LRPPRC
25.1642	25.3529	25.2679	25.2336	25.2025	25.3763	24.951	25.0445	24.9376	25.3547	25.2735	25.4518	7	7	7	23.7	41.924	0	237.12	P42765	P42765	3-ketoacyl-CoA thiolase, mitochondrial	ACAA2
23.8916	23.5426	23.312	NaN	23.1102	22.3761	24.1267	24.0085	24.1196	23.9379	23.8606	23.2006	3	3	3	26.3	16.532	0	11.349	P42771;P42771-4;P42771-2;P42771-3;P42772	P42771;P42771-4;P42771-2	Cyclin-dependent kinase inhibitor 2A	CDKN2A
25.6564	25.661	25.3509	24.9482	24.8869	24.8183	25.2563	24.7981	25.2716	24.389	24.9723	24.5743	3	3	3	8.5	55.799	0	38.42	P42785;P42785-2	P42785;P42785-2	Lysosomal Pro-X carboxypeptidase	PRCP
23.1061	23.0928	23.097	23.4737	23.0177	23.1711	21.0595	NaN	18.7053	22.015	18.1829	21.2699	18	18	18	8.7	347.6	0	63.718	P42858	P42858	Huntingtin	HTT
25.2155	25.148	24.7876	24.5496	24.0525	24.4144	24.309	24.3259	24.4433	23.8846	23.7689	24.1202	8	8	8	18.6	85.561	0	281.69	P42892-3;P42892-4;P42892;P42892-2	P42892-3;P42892-4;P42892;P42892-2	Endothelin-converting enzyme 1	ECE1
NaN	NaN	NaN	22.0234	21.7879	21.6894	NaN	NaN	NaN	NaN	NaN	NaN	3	3	3	5.9	74.596	0.00051894	2.3723	P42898;P42898-2	P42898;P42898-2	Methylenetetrahydrofolate reductase	MTHFR
22.1643	NaN	NaN	23.2208	NaN	22.836	24.7787	24.0398	24.0228	23.7925	23.079	22.8156	5	5	5	13.3	55.722	0	8.0088	P43007;P43007-2	P43007	Neutral amino acid transporter A	SLC1A4
24.8607	NaN	23.9591	24.4461	24.2142	24.5448	24.7027	24.5255	24.6917	24.5179	24.449	22.7598	3	3	3	10.7	46.637	0	8.9111	P43034;P43034-2	P43034;P43034-2	Platelet-activating factor acetylhydrolase IB subunit alpha	PAFAH1B1
21.8996	22.7746	22.5591	NaN	NaN	22.2067	23.1003	22.6369	23.4519	NaN	NaN	22.2943	2	2	2	3.7	71.607	0	35.155	P43121;P43121-2	P43121;P43121-2	Cell surface glycoprotein MUC18	MCAM
22.7305	22.1071	22.2398	22.2772	22.2685	22.7766	21.9815	21.4365	22.0455	22.4458	22.2013	22.1578	4	4	4	7.3	70.857	0	7.0642	P43155;P43155-2;P43155-3	P43155;P43155-2;P43155-3	Carnitine O-acetyltransferase	CRAT
22.6993	22.9942	23.3495	24.7139	24.9513	25.1002	NaN	NaN	NaN	NaN	24.0508	24.6595	2	2	2	10	36.966	0	4.0955	P43235	P43235	Cathepsin K	CTSK
27.0964	26.6091	27.0323	26.2697	26.3302	25.9361	25.9316	26.114	26.6098	26.2214	26.6431	26.6764	19	19	19	26.7	94.622	0	323.31	P43243;P43243-2	P43243	Matrin-3	MATR3
24.3242	24.5151	24.2517	23.6038	24.2298	23.9271	24.0113	23.3982	23.8352	23.7154	22.0879	23.4553	7	7	7	10	104.74	0	25.936	P43246;P43246-2	P43246;P43246-2	DNA mismatch repair protein Msh2	MSH2
25.1763	25.3364	25.0946	25.4735	25.2895	25.6028	25.0367	25.1074	24.7357	25.2496	25.0056	25.2293	18	18	18	29.6	80.852	0	148.11	P43304;P43304-2	P43304;P43304-2	Glycerol-3-phosphate dehydrogenase, mitochondrial	GPD2
25.9741	25.7957	25.7929	25.5267	25.7468	25.363	25.9813	25.8814	25.6641	25.5592	25.6909	26.1505	1	1	1	5.8	29.373	0	19.373	P43307-2;P43307	P43307-2;P43307	Translocon-associated protein subunit alpha	SSR1
21.3265	21.1672	20.7113	22.3273	22.4743	22.7439	NaN	NaN	NaN	22.0003	NaN	22.4747	2	2	2	4.7	51.839	0	3.8364	P43353;P43353-2	P43353;P43353-2	Aldehyde dehydrogenase family 3 member B1	ALDH3B1
23.4255	23.0851	22.9299	23.461	23.3073	23.2843	22.9684	23.0524	22.7688	23.5731	23.303	22.7864	4	4	4	7.9	68.019	0	8.0404	P43378	P43378	Tyrosine-protein phosphatase non-receptor type 9	PTPN9
NaN	NaN	21.8061	21.5602	22.6951	22.6466	NaN	23.5076	22.1295	NaN	NaN	NaN	1	1	1	11.5	23.239	0	9.4571	P43487-2;P43487	P43487-2;P43487	Ran-specific GTPase-activating protein	RANBP1
NaN	24.5879	NaN	NaN	24.3471	24.9138	NaN	NaN	24.0461	NaN	NaN	24.2591	4	4	4	7.3	55.52	0	3.8141	P43490	P43490	Nicotinamide phosphoribosyltransferase	NAMPT
25.6876	25.9688	25.7559	26.0398	25.9517	26.1408	25.865	25.9948	25.7247	25.8281	25.7811	25.7979	11	11	11	32	43.507	0	257.29	P43686-2;P43686	P43686-2;P43686	26S protease regulatory subunit 6B	PSMC4
24.5166	24.6066	24.6604	24.816	24.5544	24.4627	24.2	NaN	23.9271	24.0891	24.5003	24.5493	1	1	1	7.9	23.557	0	247.62	P43897-4;P43897	P43897-4;P43897	Elongation factor Ts, mitochondrial	TSFM
28.0387	27.4434	27.9931	27.8337	27.8387	27.7291	25.6079	27.7146	27.6847	27.903	28.0739	26.1983	3	3	3	16.3	30.412	0	210.03	P45880-2;P45880;P45880-1	P45880-2;P45880;P45880-1	Voltage-dependent anion-selective channel protein 2	VDAC2
24.4819	24.315	24.1774	24.3861	24.3042	24.2619	23.9874	23.6698	24.1429	24.2891	23.9336	24.3909	1	1	1	6.7	36.025	0	110.66	P45954-2;P45954	P45954-2;P45954	Short/branched chain specific acyl-CoA dehydrogenase, mitochondrial	ACADSB
26.1273	26.4614	26.014	26.0011	26.09	26.2627	25.9182	25.7452	25.7285	25.8992	25.6031	25.7384	17	17	16	23.8	93.307	0	157.74	P45974-2;P45974	P45974-2;P45974	Ubiquitin carboxyl-terminal hydrolase 5	USP5
NaN	NaN	19.9454	18.7516	19.815	NaN	NaN	19.7582	20.0319	19.689	NaN	NaN	1	1	1	4.3	44.287	0.004771	1.6204	P45985;P45985-2	P45985;P45985-2	Dual specificity mitogen-activated protein kinase kinase 4	MAP2K4
NaN	NaN	NaN	NaN	NaN	NaN	NaN	NaN	NaN	NaN	NaN	NaN	1	1	1	0.9	319.44	0.0075758	1.3946	P46013-2;P46013	P46013-2;P46013	Antigen KI-67	MKI67
25.4245	25.6597	25.6913	25.3844	25.3393	25.1935	25.4166	25.5686	25.3761	25.2671	24.9266	25.3689	11	11	11	22.8	63.541	0	158.96	P46060	P46060	Ran GTPase-activating protein 1	RANGAP1
24.8925	24.5017	24.9492	24.9717	24.449	24.8153	24.9652	24.7023	24.9727	24.9248	24.2857	24.9718	5	5	5	11.9	73.457	0	323.31	P46063	P46063	ATP-dependent DNA helicase Q1	RECQL
25.3385	24.9454	25.2893	24.7451	24.7772	24.3264	24.7245	24.9757	25.1386	24.9081	24.6136	24.6949	9	9	9	23.2	69.614	0	48.383	P46087-3;P46087-2;P46087;P46087-4	P46087-3;P46087-2;P46087;P46087-4	Probable 28S rRNA (cytosine(4447)-C(5))-methyltransferase	NOP2
22.9901	21.4	24.1133	21.9944	19.8668	NaN	20.0525	NaN	21.8533	20.0227	21.1927	20.1926	10	10	10	5.3	265.45	0	11.116	P46100-5;P46100-3;P46100-4;P46100;P46100-2;P46100-6	P46100-5;P46100-3;P46100-4;P46100;P46100-2	Transcriptional regulator ATRX	ATRX
NaN	23.5173	NaN	22.9292	22.254	NaN	23.1544	23.0577	22.1977	NaN	22.0713	22.1034	6	1	1	29.6	33.83	0.0007551	2.0621	P46108	P46108	Adapter molecule crk	CRK
23.4383	23.474	23.1793	NaN	22.924	23.1473	NaN	NaN	NaN	NaN	NaN	NaN	6	6	1	47.1	22.905	0	38.182	P46108-2	P46108-2	Adapter molecule crk	CRK
24.2881	24.1739	24.1158	24.1497	24.1207	24.2511	23.9415	24.0384	24.1324	23.5218	23.8777	24.0718	5	5	5	19.8	33.777	0	13.514	P46109	P46109	Crk-like protein	CRKL
NaN	NaN	NaN	NaN	NaN	NaN	NaN	NaN	NaN	NaN	NaN	NaN	1	1	1	1.7	81.316	0.0047281	1.5659	P46199	P46199	Translation initiation factor IF-2, mitochondrial	MTIF2
23.8809	24.1345	24.0148	24.0128	23.8651	23.9018	23.6743	23.8483	23.5687	23.8503	23.7863	23.5695	11	11	11	19	96.798	0	77.98	P46379-4;P46379-5;P46379-2;P46379;P46379-3	P46379-4;P46379-5;P46379-2;P46379;P46379-3	Large proline-rich protein BAG6	BAG6
26.2977	26.2453	26.4122	26.4359	26.4233	26.5296	26.3273	26.077	25.9786	26.2488	25.8673	26.367	17	17	17	25.5	82.593	0	106.41	P46459;P46459-2	P46459;P46459-2	Vesicle-fusing ATPase	NSF
23.034	22.8032	23.1064	23.0252	22.603	23.3562	22.6429	22.6668	22.6166	22.9738	22.9682	23.1123	4	4	4	17.9	36.172	0	21.361	P46734-2;P46734;P46734-3	P46734-2;P46734;P46734-3	Dual specificity mitogen-activated protein kinase kinase 3	MAP2K3
22.6582	21.6619	21.5836	NaN	NaN	21.7988	NaN	NaN	NaN	NaN	NaN	22.0272	3	3	3	12.1	28.027	0	5.9676	P46736-5;P46736-2;P46736-3;P46736	P46736-5;P46736-2;P46736-3;P46736	Lys-63-specific deubiquitinase BRCC36	BRCC3
29.254	29.5082	29.0565	29.7696	29.7573	29.4723	29.9931	28.6994	29.9562	29.8569	30.1466	30.2679	7	7	7	36.5	16.561	0	95.882	P46776	P46776	60S ribosomal protein L27a	RPL27A
26.6988	26.4664	26.2951	26.7075	26.182	26.6088	27.116	26.6647	26.9135	26.4886	26.3713	26.6979	4	4	4	14.5	34.362	0	126.23	P46777	P46777	60S ribosomal protein L5	RPL5
28.433	27.271	27.8243	27.8622	27.9406	27.5914	28.3744	27.9757	28.8996	28.5813	28.7002	28.4802	4	4	4	24.4	18.565	0	24.036	P46778	P46778	60S ribosomal protein L21	RPL21
29.1357	28.3525	28.1312	28.3268	28.5696	28.5359	28.7847	28.8182	29.4858	29.1002	29.1638	29.7673	3	3	3	17.5	15.747	0	13.224	P46779;P46779-2;P46779-3;P46779-4;P46779-5	P46779;P46779-2;P46779-3;P46779-4;P46779-5	60S ribosomal protein L28	RPL28
30.08	29.7767	30.0384	30.0945	30.143	30.0331	30.331	30.285	30.7268	30.2057	30.5278	30.5154	10	10	10	31.4	22.591	0	77.414	P46781	P46781	40S ribosomal protein S9	RPS9
28.4859	28.0915	28.1892	28.0653	27.9607	27.9255	28.3836	28.6244	29.2181	28.8068	28.7002	28.881	7	7	7	35.3	22.876	0	146.37	P46782	P46782	40S ribosomal protein S5;40S ribosomal protein S5, N-terminally processed	RPS5
27.3944	27.2851	27.575	27.5521	27.3964	27.1982	27.1369	26.8815	27.5863	27.1533	27.0085	27.2701	4	4	4	27.3	18.898	0	31.759	P46783;Q9NQ39	P46783	40S ribosomal protein S10	RPS10
26.4085	26.0943	26.078	26.2049	26.1456	25.3138	26.0467	25.6759	25.9859	25.6272	25.7106	25.5962	14	14	14	9.1	270.63	0	323.31	P46821	P46821	Microtubule-associated protein 1B;MAP1B heavy chain;MAP1 light chain LC1	MAP1B
24.4595	24.4561	24.8332	25.3929	25.1994	25.592	24.4641	24.4292	24.276	24.8962	24.7814	24.7779	7	7	3	47.4	32.668	0	147.23	P46926;P46926-2	P46926;P46926-2	Glucosamine-6-phosphate isomerase 1	GNPDA1
23.0037	23.5983	22.7376	23.3943	23.6444	23.5496	23.5054	23.3556	23.1202	23.6933	23.3257	23.6703	8	8	5	11.2	104.22	0	111.17	P46934-4;P46934-2;P46934;P46934-3	P46934-4;P46934-2;P46934;P46934-3	E3 ubiquitin-protein ligase NEDD4	NEDD4
23.2305	23.8205	23.612	23.2053	22.0448	21.3152	NaN	NaN	19.3099	20.6458	NaN	18.9977	20	20	19	7.7	394.46	0	83.262	P46939;P46939-2;P46939-4;P46939-3	P46939;P46939-2	Utrophin	UTRN
28.4167	28.5431	28.3593	28.3041	28.3132	28.201	28.7852	28.9494	28.7945	28.7096	28.483	28.3697	35	35	35	27.3	189.25	0	323.31	P46940;Q13576-3;Q13576-2;Q13576	P46940	Ras GTPase-activating-like protein IQGAP1	IQGAP1
27.6078	27.7071	27.5625	27.7656	27.598	27.5177	27.8332	28.0622	27.8226	27.9264	27.8388	28.1036	14	14	12	19.1	80.529	0	74.252	P46977;P46977-2	P46977;P46977-2	Dolichyl-diphosphooligosaccharide--protein glycosyltransferase subunit STT3A	STT3A
24.5123	24.4666	24.4636	24.2201	24.9014	24.7278	NaN	23.8845	24.5517	24.765	24.6204	24.5144	2	2	2	22	13.839	0	15.111	P47224	P47224	Guanine nucleotide exchange factor MSS4	RABIF
26.8862	26.8208	26.7455	26.8567	26.8836	26.6931	26.4533	26.5042	26.87	26.28	26.2171	26.5344	4	3	3	17.1	32.949	0	54.26	P47755;P47755-2	P47755;P47755-2	F-actin-capping protein subunit alpha-2	CAPZA2
26.6428	26.7643	26.9144	26.7923	26.8902	27.0937	26.9687	26.8833	26.972	27.2089	26.8933	26.8631	5	5	5	31.6	30.628	0	314.56	P47756;P47756-1	P47756;P47756-1	F-actin-capping protein subunit beta	CAPZB
26.8861	27.148	27.1367	27.1524	27.2367	27.0874	27.4543	27.3241	27.2063	27.4127	27.1033	27.3573	20	20	20	32.8	87.798	0	134.64	P47897;P47897-2	P47897;P47897-2	Glutamine--tRNA ligase	QARS
22.2743	NaN	22.5751	23.2279	NaN	26.7017	23.0747	21.8574	22.1627	NaN	27.6289	NaN	4	4	4	35.3	15.075	0	9.0275	P47929	P47929	Galectin-7	LGALS7
26.6108	26.8589	25.6162	25.7516	25.1464	26.7213	26.5223	26.5579	26.4244	26.4579	26.392	26.4658	6	6	6	20.1	29.668	0	150.99	P47985;P0C7P4	P47985;P0C7P4	Cytochrome b-c1 complex subunit Rieske, mitochondrial;Cytochrome b-c1 complex subunit 11;Putative cytochrome b-c1 complex subunit Rieske-like protein 1	UQCRFS1;UQCRFS1P1
27.2138	27.5455	27.3682	27.1868	26.9949	26.7928	26.8284	26.8126	26.793	26.38	26.4048	26.9492	5	5	5	30	23.277	0	49.874	P48047	P48047	ATP synthase subunit O, mitochondrial	ATP5O
NaN	NaN	NaN	24.6347	24.1363	NaN	NaN	NaN	25.7105	NaN	NaN	NaN	3	3	3	8.3	37.251	0.0038351	1.6503	P48059;P48059-4;P48059-2;P48059-5;P48059-3;Q7Z4I7-4;Q7Z4I7-3;Q7Z4I7;Q7Z4I7-5;Q7Z4I7-2	P48059;P48059-4;P48059-2;P48059-5;P48059-3;Q7Z4I7-4;Q7Z4I7-3;Q7Z4I7;Q7Z4I7-5;Q7Z4I7-2	LIM and senescent cell antigen-like-containing domain protein 1;LIM and senescent cell antigen-like-containing domain protein 2	LIMS1;LIMS2
25.576	25.6024	25.6003	25.5308	25.5622	25.8296	25.9612	26.0623	25.8549	26.1024	25.7694	26.2188	12	12	12	27.5	80.699	0	193.26	P48147	P48147	Prolyl endopeptidase	PREP
25.1634	25.2475	25.6886	25.4801	25.4527	25.4444	25.2631	25.1667	25.5191	25.7667	25.6069	25.9519	10	10	10	17	64.149	0	22.518	P48163;P48163-2	P48163	NADP-dependent malic enzyme	ME1
23.1799	23.457	23.0975	23.3974	23.5926	23.5024	23.2265	22.9382	23.204	NaN	23.3927	NaN	3	3	3	11.2	39.802	0	17.393	P48426-2;P48426	P48426-2;P48426	Phosphatidylinositol 5-phosphate 4-kinase type-2 alpha	PIP4K2A
25.6865	25.8971	26.1243	25.9386	26.174	26.6316	26.3756	26.373	26.5242	26.6863	26.6528	26.4366	6	6	6	13.5	57.21	0	19.006	P48444;P48444-2	P48444;P48444-2	Coatomer subunit delta	ARCN1
26.9297	26.9238	26.8227	27.2347	27.4891	27.4676	26.7334	26.8488	26.5914	27.333	27.3209	27.3567	17	17	17	26.6	83.308	0	289.2	P48449;P48449-3;P48449-2	P48449;P48449-3;P48449-2	Lanosterol synthase	LSS
24.3571	24.7683	24.3622	24.0823	24.1758	24.2176	24.1981	24.4423	24.005	24.1199	23.9179	24.0273	9	9	9	19.6	72.765	0	133.93	P48506;Q96N38-3;Q96N38-2;Q96N38	P48506	Glutamate--cysteine ligase catalytic subunit	GCLC
24.6267	24.9244	24.7394	23.8903	24.4051	24.1518	24.3594	24.0595	23.9285	NaN	23.5378	23.5799	4	4	4	27.4	30.727	0	20.698	P48507;P48507-2	P48507;P48507-2	Glutamate--cysteine ligase regulatory subunit	GCLM
25.3883	25.1026	25.3648	26.1334	25.9819	25.7582	25.2462	24.6257	24.7492	25.617	25.6999	25.8654	1	1	1	4	28.295	0	8.4719	P48509	P48509	CD151 antigen	CD151
26.1375	26.1704	26.0526	25.8856	25.7623	26.0779	25.8391	25.6139	25.5445	26.0587	26.1409	25.4563	6	6	6	20	39.611	0	21.678	P48556	P48556	26S proteasome non-ATPase regulatory subunit 8	PSMD8
NaN	21.8416	21.6769	NaN	21.4281	NaN	NaN	NaN	NaN	NaN	NaN	NaN	1	1	1	1.5	163.04	0.0031378	1.7099	P48634-4;P48634-2;P48634-3;P48634	P48634-4;P48634-2;P48634-3;P48634	Protein PRRC2A	PRRC2A
25.1628	25.3324	25.3556	25.0595	25.4019	25.38	25.092	25.1206	25.2058	24.7417	24.6605	24.8968	8	8	8	23.8	52.384	0	144.61	P48637;P48637-2	P48637;P48637-2	Glutathione synthetase	GSS
26.3648	26.5441	26.5174	26.5115	26.6653	26.097	26.6278	27.0591	26.9878	26.6393	26.666	26.4753	11	11	11	29.2	59.67	0	246.15	P48643;P48643-2	P48643;P48643-2	T-complex protein 1 subunit epsilon	CCT5
24.1827	24.006	23.9298	24.1078	22.9658	23.4879	24.2934	24.4586	24.235	24.1568	24.1699	24.7051	2	2	2	9	34.579	0	6.2201	P48651-3;P48651-2;P48651	P48651-3;P48651-2;P48651	Phosphatidylserine synthase 1	PTDSS1
27.6397	26.9961	28.2471	26.6274	27.2336	25.5353	26.6382	26.3744	27.5967	26.2019	26.7058	26.7282	26	26	26	17.9	177.44	0	323.31	P48681;REV__Q86UK0-2;REV__Q86UK0;Q8TCX5	P48681	Nestin	NES
23.8581	23.3957	23.7215	23.6529	22.9226	22.7163	24.1708	22.45	24.1044	23.7683	23.7237	24.281	5	5	5	20	37.567	0	17.648	P48729-3;P48729;P48729-2;Q8N752	P48729-3;P48729;P48729-2	Casein kinase I isoform alpha	CSNK1A1
20.6737	NaN	NaN	NaN	23.7442	21.9366	23.7079	24.3017	24.7979	24.4376	24.5285	23.5757	2	2	2	6.4	46.832	0	5.7824	P48730-2;P48730;P49674	P48730-2;P48730;P49674	Casein kinase I isoform delta;Casein kinase I isoform epsilon	CSNK1D;CSNK1E
26.144	25.6945	25.7473	25.6466	25.6945	25.7772	25.6966	25.8817	25.5941	25.9546	26.0844	25.6645	9	7	7	24.6	50.909	0	56.906	P48735;P48735-2	P48735;P48735-2	Isocitrate dehydrogenase [NADP], mitochondrial	IDH2
25.5012	22.0424	25.4761	24.6577	25.3854	25.6376	25.4253	26.0334	25.7241	25.6868	26.0997	25.6036	2	2	2	8.5	31.54	0	4.0801	P48739;P48739-2;P48739-3	P48739;P48739-2;P48739-3	Phosphatidylinositol transfer protein beta isoform	PITPNB
NaN	NaN	NaN	NaN	NaN	NaN	NaN	NaN	NaN	NaN	NaN	NaN	3	3	3	5.7	81.742	0.000516	2.3175	P48960-2;P48960-3;P48960	P48960-2;P48960-3;P48960	CD97 antigen;CD97 antigen subunit alpha;CD97 antigen subunit beta	CD97
22.4859	22.5101	22.689	22.996	22.7883	22.8906	19.8979	22.6678	22.3751	22.4061	22.595	22.2825	1	1	1	6.8	32.952	0	18.623	P49069	P49069	Calcium signal-modulating cyclophilin ligand	CAMLG
24.6804	24.6235	23.7264	23.337	23.6385	23.3922	23.557	23.1169	23.3134	23.0062	22.7707	23.7106	3	3	3	10.5	42.202	0	6.7158	P49137-2;P49137	P49137-2;P49137	MAP kinase-activated protein kinase 2	MAPKAPK2
26.3048	26.2898	26.041	25.477	25.2684	26.1032	25.781	25.8587	25.7353	26.0852	25.8722	26.3034	11	11	11	26.7	53.801	0	80.046	P49189;P49189-3;P49189-2	P49189;P49189-3;P49189-2	4-trimethylaminobutyraldehyde dehydrogenase	ALDH9A1
25.1218	25.7161	25.9909	26.2623	26.3653	26.1484	25.7564	26.0452	25.8247	26.0523	25.9272	25.5707	8	8	8	17.6	57.548	0	323.01	P49257	P49257	Protein ERGIC-53	LMAN1
28.8251	28.7836	28.6034	29.7358	29.3934	29.3877	28.2018	28.2107	27.9935	29.1582	28.9705	29.1887	78	78	78	42.3	273.42	0	323.31	P49327	P49327	Fatty acid synthase;[Acyl-carrier-protein] S-acetyltransferase;[Acyl-carrier-protein] S-malonyltransferase;3-oxoacyl-[acyl-carrier-protein] synthase;3-oxoacyl-[acyl-carrier-protein] reductase;3-hydroxyacyl-[acyl-carrier-protein] dehydratase;Enoyl-[acyl-carrier-protein] reductase;Oleoyl-[acyl-carrier-protein] hydrolase	FASN
22.8596	22.9762	23.0462	22.8742	23.081	23.202	22.8392	23.0628	23.1812	22.6391	NaN	23.0413	5	5	5	13.2	44.408	0	7.4157	P49354;P49354-2	P49354;P49354-2	Protein farnesyltransferase/geranylgeranyltransferase type-1 subunit alpha	FNTA
NaN	NaN	21.1001	21.8241	NaN	22.0272	21.5609	22.0822	21.466	NaN	22.1408	21.8829	2	2	2	4.1	43.574	0.00076766	2.23	P49356-2;P49356	P49356-2;P49356	Protein farnesyltransferase subunit beta	FNTB
NaN	21.4617	20.8092	NaN	NaN	NaN	21.3753	NaN	21.5767	NaN	NaN	NaN	1	1	1	4	36.582	0.0012481	1.9764	P49366-3;P49366	P49366-3;P49366	Deoxyhypusine synthase	DHPS
26.8146	27.1789	26.5438	27.1434	26.9114	27.2608	27.2468	27.142	26.984	27.1752	27.0659	26.9196	14	14	14	30.6	60.533	0	323.31	P49368;P49368-2	P49368;P49368-2	T-complex protein 1 subunit gamma	CCT3
24.8646	24.6689	24.7343	24.7431	24.7798	24.548	24.9432	24.7136	24.9925	25.0624	24.9935	25.3229	3	3	3	11.3	33.535	0	5.0145	P49406	P49406	39S ribosomal protein L19, mitochondrial	MRPL19
27.1025	27.0871	27.0321	27.0626	27.041	27.016	27.0075	27.0025	26.8368	27.0028	26.9269	27.0027	11	11	11	31.4	49.874	0	323.31	P49411	P49411	Elongation factor Tu, mitochondrial	TUFM
23.8743	24.3803	23.7564	23.7132	24.0902	24.5172	23.5653	24.3748	23.5483	24.2627	24.3339	24.0157	5	5	5	13.4	58.486	0	61.359	P49419;P49419-2;P49419-4	P49419;P49419-2;P49419-4	Alpha-aminoadipic semialdehyde dehydrogenase	ALDH7A1
NaN	20.4967	21.2673	20.8484	NaN	NaN	NaN	NaN	NaN	NaN	NaN	21.1395	2	2	2	16.5	26.736	0	4.2096	P49427	P49427	Ubiquitin-conjugating enzyme E2 R1	CDC34
21.7332	21.4872	21.6541	21.3433	21.7808	21.376	20.2141	NaN	NaN	21.4462	NaN	NaN	2	2	2	5	43.998	0	10.275	P49441	P49441	Inositol polyphosphate 1-phosphatase	INPP1
NaN	NaN	NaN	NaN	NaN	NaN	NaN	NaN	NaN	NaN	NaN	NaN	2	2	2	21.9	13.001	0.00075681	2.0918	P49450-2;P49450	P49450-2;P49450	Histone H3-like centromeric protein A	CENPA
25.4156	24.8625	24.5803	NaN	24.8225	24.8049	24.6301	NaN	25.7278	NaN	25.3532	25.4567	5	5	5	52.3	10.112	0	57.253	P49458;P49458-2	P49458	Signal recognition particle 9 kDa protein	SRP9
23.8393	24.7923	25.0534	24.9192	25.0617	25.0688	24.698	25.2964	25.165	24.9038	24.7691	24.583	4	4	4	17.2	41.731	0	10.815	P49585;Q9Y5K3-2;Q9Y5K3-4;Q9Y5K3-3;Q9Y5K3	P49585	Choline-phosphate cytidylyltransferase A	PCYT1A
26.5936	26.5902	26.2898	26.5376	26.5838	26.5334	26.3698	26.1578	25.9976	26.508	26.057	26.2088	17	17	17	26.1	106.81	0	323.31	P49588;P49588-2	P49588;P49588-2	Alanine--tRNA ligase, cytoplasmic	AARS
25.2916	25.5154	25.187	25.3073	25.3307	25.4142	25.4907	25.2332	25.1752	25.3411	25.0757	25.1968	13	13	13	21.9	82.845	0	96.003	P49589-2;P49589;P49589-3	P49589-2;P49589;P49589-3	Cysteine--tRNA ligase, cytoplasmic	CARS
26.6435	26.549	26.4134	26.4017	26.4784	26.6364	27.0555	27.2682	26.8497	27.0318	27.0776	26.8896	8	8	8	17.3	58.777	0	153.71	P49591	P49591	Serine--tRNA ligase, cytoplasmic	SARS
24.2534	24.1593	24.0905	24.0014	24.5085	24.8135	23.8306	24.0701	23.3586	24.3852	23.9089	24.1896	10	10	10	37.7	49.83	0	126.53	P49593;P49593-2	P49593;P49593-2	Protein phosphatase 1F	PPM1F
NaN	21.8643	22.4672	22.0173	22.4106	22.3044	NaN	21.6966	21.8355	22.4018	21.9914	NaN	1	1	1	2.8	36.704	0.000762	2.1551	P49662-2;P49662	P49662-2;P49662	Caspase-4;Caspase-4 subunit 1;Caspase-4 subunit 2	CASP4
27.8073	28.3763	28.2858	26.4677	24.9736	27.3859	27.888	27.7033	27.6962	27.6849	27.9704	23.5876	1	1	1	8.8	22.949	0	30.321	P49720	P49720	Proteasome subunit beta type-3	PSMB3
28.5753	28.7067	28.5567	28.6093	28.5973	28.7951	28.5237	28.4959	28.3948	28.6453	28.5116	28.3137	8	8	8	39.3	22.836	0	247.24	P49721	P49721	Proteasome subunit beta type-2	PSMB2
24.5376	24.6337	24.237	23.7995	24.0783	23.926	23.9247	24.318	24.0984	23.5951	23.5462	23.7514	13	13	13	20.6	101.89	0	323.31	P49736	P49736	DNA replication licensing factor MCM2	MCM2
25.6108	26.3679	26.4826	26.6461	26.7309	26.8243	25.9788	26.4776	26.3191	26.4452	26.1685	25.9594	14	14	14	22.9	72.926	0	323.31	P49748-3;P49748;P49748-2	P49748-3;P49748;P49748-2	Very long-chain specific acyl-CoA dehydrogenase, mitochondrial	ACADVL
23.041	22.9027	23.7978	22.9197	22.569	22.4097	23.1562	23.0806	23.678	23.3624	23.3401	23.1593	6	6	6	3.8	241.64	0	15.238	P49750;P49750-1;P49750-3	P49750;P49750-1;P49750-3	YLP motif-containing protein 1	YLPM1
26.468	26.4049	26.7461	26.6768	27.2146	27.1289	27.0029	27.0179	26.7439	27.1207	27.3844	27.6674	9	9	8	12.3	92.845	0	28.101	P49754-2;P49754-3;P49754	P49754-2;P49754-3;P49754	Vacuolar protein sorting-associated protein 41 homolog	VPS41
24.7854	25.3275	25.1595	25.4183	24.3076	24.699	24.7891	24.9582	24.0339	24.9154	24.7833	24.8408	2	2	2	13.2	24.976	0	80.509	P49755	P49755	Transmembrane emp24 domain-containing protein 10	TMED10
24.3543	24.6755	24.2427	23.9157	23.958	24.3188	24.0456	24.1857	24.1478	23.7662	24.2291	24.4036	7	7	7	9.3	100.18	0	74.315	P49756;P49756-2;P49756-3;P49756-4	P49756;P49756-2;P49756-3	RNA-binding protein 25	RBM25
NaN	22.7823	NaN	23.1781	23.4274	23.5336	NaN	22.8767	NaN	NaN	NaN	21.3223	1	1	1	2.5	48.824	0.0096391	1.2284	P49757-8;P49757-7;P49757-6;P49757-5;P49757-4;P49757-2;P49757-3;P49757	P49757-8;P49757-7;P49757-6;P49757-5;P49757-4;P49757-2;P49757-3;P49757	Protein numb homolog	NUMB
NaN	21.6115	22.6945	21.7357	22.2964	21.4137	21.7376	21.8976	22.3696	22.1513	22.0448	NaN	1	1	1	4.3	56.206	0	6.6578	P49761-3;P49761-1;P49761	P49761-3;P49761-1;P49761	Dual specificity protein kinase CLK3	CLK3
NaN	21.1059	NaN	22.4446	21.2037	22.6514	22.0337	NaN	21.8992	NaN	23.0433	21.581	3	3	3	10.2	52.197	0	8.9647	P49768-2;P49768;P49768-3;P49768-5;P49768-6;P49768-7;P49768-4;P49810-3;P49810	P49768-2;P49768;P49768-3;P49768-5;P49768-6;P49768-7	Presenilin-1;Presenilin-1 NTF subunit;Presenilin-1 CTF subunit;Presenilin-1 CTF12	PSEN1
23.0283	22.9731	22.5387	22.8091	23.0157	22.2452	22.7219	23.0811	23.1302	NaN	NaN	23.4073	3	3	3	11.7	38.989	0	5.4905	P49770	P49770	Translation initiation factor eIF-2B subunit beta	EIF2B2
27.0462	27.6556	27.3675	27.0885	26.8287	26.4491	27.425	27.1323	27.4467	27.1409	27.4427	27.1854	1	1	1	19	13.802	0	51.093	P49773	P49773	Histidine triad nucleotide-binding protein 1	HINT1
24.8597	25.0351	25.0713	24.8425	24.6483	24.2373	24.468	24.2965	24.3647	24.6012	24.1203	24.371	16	16	15	6.9	358.2	0	92.116	P49792;A6NKT7;Q7Z3J3;O14715;Q99666;Q99666-2;P0DJD0;P0DJD1;P0DN37;P0DN26;A0A0B4J2A2;A0A075B767;A0A075B759;Q7Z3J3-2;Q9Y536;F5H284	P49792	E3 SUMO-protein ligase RanBP2	RANBP2
NaN	NaN	NaN	NaN	NaN	NaN	NaN	NaN	NaN	NaN	NaN	NaN	1	1	1	5.3	23.725	0.0084053	1.3125	P49796-2;P49796-7;P49796-8;P49796-1;P49796-9;P49796-4;P49796-6;P49796	P49796-2;P49796-7;P49796-8;P49796-1;P49796-9;P49796-4;P49796-6;P49796	Regulator of G-protein signaling 3	RGS3
23.5074	23.8005	23.5533	23.7085	23.8684	23.6917	23.5688	23.5974	23.5855	23.749	22.3028	23.5791	19	19	19	15.2	193.25	0	64.302	P49815-5;P49815-3;P49815-2;P49815-4;P49815;P49815-7;P49815-6;P49815-8	P49815-5;P49815-3;P49815-2;P49815-4;P49815;P49815-7;P49815-6	Tuberin	TSC2
23.998	24.1632	23.6158	23.6708	23.3351	23.923	23.9963	23.8847	23.5814	23.8112	23.7916	23.8748	6	6	6	12.3	49.867	0	37.621	P49821-2;P49821	P49821-2;P49821	NADH dehydrogenase [ubiquinone] flavoprotein 1, mitochondrial	NDUFV1
21.8632	22.4708	22.0357	22.6699	NaN	NaN	23.0385	23.0953	NaN	NaN	NaN	22.3819	2	2	2	4.6	50.98	0.00054083	2.7987	P49840	P49840	Glycogen synthase kinase-3 alpha	GSK3A
NaN	NaN	NaN	23.6349	23.593	23.7312	24.0872	23.8063	23.7726	24.0247	23.9265	23.8498	3	3	3	11	46.744	0	4.8373	P49841;P49841-2	P49841;P49841-2	Glycogen synthase kinase-3 beta	GSK3B
NaN	NaN	NaN	NaN	NaN	NaN	NaN	NaN	NaN	NaN	NaN	NaN	1	1	1	2.5	71.479	0.0029007	1.7154	P49848-4;P49848-2;P49848;P49848-3	P49848-4;P49848-2;P49848;P49848-3	Transcription initiation factor TFIID subunit 6	TAF6
23.829	24.6169	24.1085	24.2767	23.7864	24.4782	24.4028	24.2104	24.0778	24.392	24.4073	24.3625	9	9	9	29.7	61.44	0	67.59	P49902-2;P49902	P49902-2;P49902	Cytosolic purine 5-nucleotidase	NT5C2
23.2128	23.2832	23.0135	21.8097	NaN	NaN	23.1709	22.5648	22.8345	NaN	NaN	NaN	3	3	3	21.5	35.479	0	14.56	P49903-2;P49903-4;P49903;P49903-3	P49903-2;P49903-4;P49903;P49903-3	Selenide, water dikinase 1	SEPHS1
25.2136	25.2859	25.117	24.9691	24.9759	25.2429	25.3989	25.4882	25.0631	25.0389	24.9025	24.9184	10	10	10	22.6	65.928	0	107.91	P49915-2;P49915	P49915-2;P49915	GMP synthase [glutamine-hydrolyzing]	GMPS
24.8989	24.6612	24.7281	24.8254	24.7728	24.2994	25.1803	24.8842	25.3234	24.758	25.3478	25.0914	7	7	7	9.1	102.69	0	17.247	P49916-3;P49916;P49916-4;P49916-2	P49916-3;P49916;P49916-4;P49916-2	DNA ligase 3	LIG3
23.8436	23.7476	23.8096	23.6396	23.6302	23.6298	24.0495	23.6757	23.3958	23.5293	23.1998	23.4452	6	6	6	10.1	77.641	0	9.1172	P49959-2;P49959;P49959-3	P49959-2;P49959;P49959-3	Double-strand break repair protein MRE11A	MRE11A
24.2039	24.2594	24.2094	24.5835	24.2957	24.4975	24.586	24.1668	24.1714	24.4525	24.949	24.6814	8	6	6	25.6	42.142	0	64.672	P50148;Q03113-3;Q03113-2;P19086;Q03113	P50148	Guanine nucleotide-binding protein G(q) subunit alpha	GNAQ
25.2068	25.1391	24.9897	25.1388	25.2102	24.7804	25.0506	25.0716	24.8275	24.944	24.9834	25.1633	5	5	5	22.2	31.381	0	44.44	P50213-2;P50213	P50213-2;P50213	Isocitrate dehydrogenase [NAD] subunit alpha, mitochondrial	IDH3A
26.2951	24.6339	25.1193	27.3962	27.0823	27.039	25.2977	25.6568	25.7777	27.7866	27.7249	27.7667	7	7	7	11.9	65.893	0	58.121	P50281	P50281	Matrix metalloproteinase-14	MMP14
25.3645	25.4452	26.9008	26.4952	26.7197	27.2281	26.4473	26.4855	26.93	26.7082	27.2116	26.3329	4	4	4	13.6	50.765	0	15.581	P50336	P50336	Protoporphyrinogen oxidase	PPOX
27.2829	27.0238	26.7348	26.614	26.4758	26.5438	27.3038	27.0817	26.8697	27.2098	26.9995	27.5451	11	11	5	34.8	50.663	0	323.31	P50395;P50395-2	P50395;P50395-2	Rab GDP dissociation inhibitor beta	GDI2
26.4134	26.349	26.4195	26.2366	26.3374	26.1157	26.4881	26.4235	26.4735	26.2434	26.2822	26.6865	10	10	10	65.7	28.994	0	207.65	P50402	P50402	Emerin	EMD
23.531	23.512	23.4419	23.7158	23.4758	23.9101	23.6827	23.2949	23.4366	23.6598	23.7591	23.9406	9	9	9	15.5	86.238	0	76.956	P50416-2;P50416	P50416-2;P50416	Carnitine O-palmitoyltransferase 1, liver isoform	CPT1A
NaN	NaN	24.0201	24.2397	23.5642	24.2009	24.079	23.689	23.565	23.9751	23.9524	23.9435	5	4	4	15.5	42.766	0	7.9532	P50452;P50452-2;P50452-3	P50452;P50452-2	Serpin B8	SERPINB8
30.3262	30.2979	30.0427	30.3207	30.322	30.1913	30.4722	30.3951	30.2627	30.2349	30.0916	30.2286	13	13	13	34.7	46.44	0	323.31	P50454	P50454	Serpin H1	SERPINH1
24.6703	25.934	25.9994	25.3446	25.1635	25.3478	26.5176	26.2826	26.5383	25.3946	25.4898	25.6882	5	5	5	19.7	35.398	0	11.002	P50479;P50479-2	P50479	PDZ and LIM domain protein 4	PDLIM4
NaN	21.7758	22.2969	21.6036	22.6662	NaN	NaN	NaN	NaN	21.993	NaN	23.0792	2	2	2	7.9	41.331	0	3.0858	P50502;Q8IZP2;Q8NFI4	P50502;Q8IZP2;Q8NFI4	Hsc70-interacting protein;Putative protein FAM10A4;Putative protein FAM10A5	ST13;ST13P4;ST13P5
25.209	25.7558	25.0288	25.5215	25.6967	25.5355	26.3945	26.376	25.8745	25.4754	25.5608	25.4093	3	3	3	10	39.829	0	17.1	P50552	P50552	Vasodilator-stimulated phosphoprotein	VASP
25.6828	25.9816	25.7522	25.7934	25.7928	25.8686	25.7629	25.2632	25.5571	25.6442	25.2261	25.8311	15	15	8	19.7	97.976	0	200.49	P50570-5;P50570-4;P50570;P50570-3;P50570-2	P50570-5;P50570-4;P50570;P50570-3;P50570-2	Dynamin-2	DNM2
25.1481	24.3631	25.7885	24.9419	25.1022	24.9577	25.9422	25.4575	25.7756	25.3813	25.5438	25.1985	6	6	6	14.5	50.496	0	45.668	P50579-3;P50579-2;P50579	P50579-3;P50579-2;P50579	Methionine aminopeptidase 2	METAP2
25.1288	24.7503	23.9953	24.2089	24.3049	25.02	23.9541	24.5	24.1966	24.2116	24.706	24.7013	5	5	5	35.4	16.829	0	6.7246	P50583	P50583	Bis(5-nucleosyl)-tetraphosphatase [asymmetrical]	NUDT2
22.8251	22.6975	22.7489	22.3998	22.4907	22.3108	22.8831	22.5117	22.8505	22.2501	NaN	22.615	2	2	2	6.9	39.038	0	4.0974	P50613	P50613	Cyclin-dependent kinase 7	CDK7
23.0206	23.0369	23.3017	23.1667	22.9554	NaN	23.6096	23.1561	23.258	23.1508	23.171	23.3062	8	8	8	5.3	250.75	0	14.094	P50748;P50748-2	P50748	Kinetochore-associated protein 1	KNTC1
22.796	22.9082	NaN	22.6969	22.507	22.579	22.9284	22.9438	23.2141	NaN	NaN	22.9488	4	3	3	11	42.777	0	2.9048	P50750;P50750-2;P11802-2;Q96Q40-6;Q96Q40-4;Q96Q40-3;Q96Q40-5;Q96Q40;Q07002;Q07002-3	P50750;P50750-2	Cyclin-dependent kinase 9	CDK9
21.4103	NaN	NaN	21.8744	NaN	20.7919	NaN	NaN	NaN	20.6029	NaN	20.7489	2	2	2	0.7	317.7	0.0024606	1.8491	P50851-2;P50851	P50851-2;P50851	Lipopolysaccharide-responsive and beige-like anchor protein	LRBA
22.7516	22.294	22.6305	22.1798	22.2484	22.5704	NaN	NaN	NaN	NaN	NaN	NaN	3	3	3	9.2	67.404	0	11.291	P50895	P50895	Basal cell adhesion molecule	BCAM
23.0788	23.0351	22.8247	NaN	22.6957	NaN	NaN	22.4681	22.8447	23.1636	NaN	22.3908	1	1	1	5.9	34.193	0	21.218	P50897	P50897	Palmitoyl-protein thioesterase 1	PPT1
29.8432	29.3416	29.0011	28.8496	28.9093	29.4009	29.8855	30.03	29.6897	29.883	29.5963	29.8563	3	3	3	11.2	23.432	0	17.054	P50914	P50914	60S ribosomal protein L14	RPL14
27.4417	27.661	27.3435	27.6554	27.2905	27.5283	27.5067	27.5153	27.2596	27.6164	27.752	27.5393	12	12	12	21.7	59.62	0	105.64	P50990;P50990-2;P50990-3	P50990;P50990-2;P50990-3	T-complex protein 1 subunit theta	CCT8
28.0584	28.0634	27.9343	28.223	28.1582	28.1029	28.0447	28.0497	27.8741	28.0581	28.155	27.9516	14	14	14	34.9	57.924	0	323.31	P50991;P50991-2	P50991;P50991-2	T-complex protein 1 subunit delta	CCT4
25.938	26.1987	26.0991	26.5243	26.3527	26.5256	25.925	25.5868	25.7451	26.159	26.1059	25.9413	11	11	11	23.1	51.242	0	179.98	P50995-2;P50995	P50995-2;P50995	Annexin A11	ANXA11
23.3286	23.6755	NaN	22.9477	NaN	23.3952	23.6952	23.944	NaN	NaN	NaN	23.5666	2	2	2	8.4	32.626	0	4.2135	P51003-2;Q9NRJ5;P51003;Q9BWT3-2;Q9BWT3	P51003-2;Q9NRJ5;P51003;Q9BWT3-2;Q9BWT3	Poly(A) polymerase alpha;Poly(A) polymerase beta;Poly(A) polymerase gamma	PAPOLA;PAPOLB;PAPOLG
25.4786	25.2436	25.671	25.2116	25.401	25.2533	25.8176	25.6715	25.7834	25.5901	25.3662	25.7724	12	12	11	28.4	60.791	0	161.03	P51114-2;P51114;P51114-3;REV__Q53GL0-2;REV__Q53GL0	P51114-2;P51114;P51114-3	Fragile X mental retardation syndrome-related protein 1	FXR1
25.1563	25.092	24.9375	24.7806	24.9464	24.6	25.2479	25.0621	25.1527	24.7078	25.0657	25.3234	9	8	7	18.4	74.222	0	157.45	P51116	P51116	Fragile X mental retardation syndrome-related protein 2	FXR2
26.4654	26.0152	25.8462	25.8204	25.9653	26.1918	25.7431	25.6418	25.6757	25.951	25.9563	25.9951	6	6	4	42.6	23.482	0	101.57	P51148;P51148-2	P51148;P51148-2	Ras-related protein Rab-5C	RAB5C
27.7818	28.1127	27.8038	28.4667	28.2077	28.352	27.94	27.4423	27.6154	28.0375	28.0293	28.2691	6	6	6	29.5	23.489	0	196.1	P51149	P51149	Ras-related protein Rab-7a	RAB7A
23.4324	23.4305	23.1043	24.146	23.7314	23.8941	22.6967	22.8345	22.5071	23.4832	22.9356	23.0677	3	3	3	14.4	22.837	0	38.789	P51151	P51151	Ras-related protein Rab-9A	RAB9A
24.574	23.9575	23.9975	24.1432	24.1064	23.7107	23.6902	22.7476	24.1054	23.8848	23.2264	23.7357	4	4	3	20.7	22.774	0	14.837	P51153	P51153	Ras-related protein Rab-13	RAB13
24.2201	24.3682	23.918	24.3283	23.829	24.1318	23.9249	22.4208	23.2687	23.7555	23.0848	22.4391	9	9	9	23.1	85.664	0	260.28	P51178;P51178-2	P51178;P51178-2	1-phosphatidylinositol 4,5-bisphosphate phosphodiesterase delta-1	PLCD1
22.6576	NaN	23.1908	22.7782	22.8466	21.9903	23.101	22.6651	23.2259	22.0382	NaN	22.5365	3	3	3	12.3	41.044	0	7.8033	P51398-2;P51398-3;P51398	P51398-2;P51398-3;P51398	28S ribosomal protein S29, mitochondrial	DAP3
24.7387	24.7528	25.104	24.9939	25.0583	24.5612	24.4803	24.5568	24.3806	24.5043	24.7011	24.8807	3	3	3	27.8	16.162	0	216.74	P51452-2;P51452	P51452-2;P51452	Dual specificity protein phosphatase 3	DUSP3
23.2478	22.5567	23.2363	22.2749	21.8924	NaN	22.1776	NaN	22.8601	22.0855	21.4072	22.0187	16	7	7	12.5	179.28	0	41.916	P51531-2;P51531;REV__Q8N5H7-3;REV__Q8N5H7-6;REV__Q8N5H7-5;REV__Q8N5H7-2;REV__Q8N5H7-4;REV__Q8N5H7	P51531-2;P51531	Probable global transcription activator SNF2L2	SMARCA2
24.0164	23.8928	24.0434	23.5665	23.5309	23.18	23.6572	23.7686	24.117	23.9517	24.2197	23.795	20	20	11	15.7	181.26	0	254.63	P51532-5;P51532-2;P51532-3;P51532-4;P51532	P51532-5;P51532-2;P51532-3;P51532-4;P51532	Transcription activator BRG1	SMARCA4
24.4917	24.6915	24.4101	24.5766	24.5857	24.5548	24.2088	24.0196	24.1635	24.5308	24.0887	24.44	8	8	8	24.7	42.272	0	89.787	P51570	P51570	Galactokinase	GALK1
28.2957	28.6942	28.4043	28.4894	28.4175	28.8443	28.6362	28.6375	28.4507	28.5709	28.5895	28.6975	3	3	3	23.1	18.998	0	21.199	P51571	P51571	Translocon-associated protein subunit delta	SSR4
24.234	24.7289	22.5852	23.1984	23.0927	24.9301	22.8084	NaN	NaN	NaN	NaN	22.8629	1	1	1	3.7	27.991	0.0047733	1.6216	P51572;P51572-2	P51572;P51572-2	B-cell receptor-associated protein 31	BCAP31
NaN	22.8394	22.5617	22.78	22.368	NaN	22.9656	23.3102	22.9	22.7142	22.5872	23.0187	1	1	1	6.1	28.18	0.0007593	2.1197	P51580	P51580	Thiopurine S-methyltransferase	TPMT
22.7747	22.2505	22.9081	22.5936	22.9961	NaN	NaN	22.2782	NaN	NaN	22.5167	NaN	1	1	1	3.7	52.44	0	21.141	P51608;P51608-2	P51608;P51608-2	Methyl-CpG-binding protein 2	MECP2
23.2374	23.2359	23.3773	23.8043	23.0365	23.6957	23.7082	24.0477	24.2313	23.9383	23.4308	23.8483	2	2	2	6.8	47.189	0	29.619	P51610-3;P51610-2;P51610;P51610-4	P51610-3;P51610-2;P51610;P51610-4	Host cell factor 1;HCF N-terminal chain 1;HCF N-terminal chain 2;HCF N-terminal chain 3;HCF N-terminal chain 4;HCF N-terminal chain 5;HCF N-terminal chain 6;HCF C-terminal chain 1;HCF C-terminal chain 2;HCF C-terminal chain 3;HCF C-terminal chain 4;HCF C-terminal chain 5;HCF C-terminal chain 6	HCFC1
22.6204	NaN	22.8031	23.1116	23.2153	NaN	NaN	NaN	NaN	NaN	NaN	22.4645	2	2	2	5.8	68.021	0	4.7088	P51617-4;P51617-2;P51617-3;P51617	P51617-4;P51617-2;P51617-3;P51617	Interleukin-1 receptor-associated kinase 1	IRAK1
NaN	NaN	NaN	NaN	NaN	NaN	NaN	NaN	NaN	NaN	NaN	NaN	1	1	1	10.7	12.78	0.0031386	1.7119	P51636-3;P51636-2;P51636	P51636-3;P51636-2;P51636	Caveolin-2	CAV2
26.0586	25.9923	26.0552	26.1198	25.983	26.3335	26.1052	25.7168	25.768	25.8592	25.6169	25.9739	12	12	12	17.4	79.685	0	150.48	P51659;P51659-3;P51659-2	P51659;P51659-3;P51659-2	Peroxisomal multifunctional enzyme type 2;(3R)-hydroxyacyl-CoA dehydrogenase;Enoyl-CoA hydratase 2	HSD17B4
27.5222	27.6051	27.379	27.3271	27.3537	27.3468	27.416	27.1808	27.155	27.5883	27.0621	27.8369	4	4	4	20.4	37.025	0	323.31	P51665	P51665	26S proteasome non-ATPase regulatory subunit 7	PSMD7
23.8135	23.5173	23.706	22.8969	23.2289	22.8269	22.3067	22.3798	22.5876	22.7221	21.075	21.9855	8	8	8	30.7	56.695	0	35.934	P51688	P51688	N-sulphoglucosamine sulphohydrolase	SGSH
24.8154	26.2301	24.641	23.9118	24.1427	23.8795	24.375	25.2293	24.4815	23.9709	21.9292	23.7686	12	12	11	19.6	109.82	0	53.303	P51784	P51784	Ubiquitin carboxyl-terminal hydrolase 11	USP11
24.4497	24.601	24.6196	24.8089	24.497	24.3879	24.6523	24.3237	24.1865	24.4876	23.856	24.9002	2	2	1	2.1	83.146	0.0005423	2.8313	P51795-1;P51795	P51795-1;P51795	H(+)/Cl(-) exchange transporter 5	CLCN5
21.9848	22.0119	21.3075	22.9161	22.1977	22.7774	NaN	21.7314	NaN	22.5988	NaN	22.1222	4	4	4	6.8	94.659	0	10.288	P51797-6;P51797;P51797-5	P51797-6;P51797;P51797-5	Chloride transport protein 6	CLCN6
22.3357	21.992	22.2248	23.0239	22.6714	22.8109	NaN	21.6437	NaN	NaN	NaN	22.8566	4	4	4	7.3	86.025	0	43.488	P51798-2;P51798	P51798-2;P51798	H(+)/Cl(-) exchange transporter 7	CLCN7
21.1515	22.375	NaN	22.0318	NaN	22.292	21.8934	21.9993	22.2025	22.2895	NaN	22.193	2	1	1	1.4	207.71	0.0026829	1.7793	P51805	P51805	Plexin-A3	PLXNA3
23.189	23.4292	23.426	23.4663	22.8499	22.6673	22.6035	22.2467	22.8217	23.2367	22.5652	22.9776	3	3	3	14	20.12	0	4.5785	P51809-3;P51809;P51809-2	P51809-3;P51809;P51809-2	Vesicle-associated membrane protein 7	VAMP7
24.304	24.4923	24.2839	24.4599	24.4079	24.5404	24.2041	23.8988	23.8014	24.3045	24.167	24.5742	8	8	8	14.9	83.735	0	93.699	P51812;Q15349;Q15349-3;Q15349-2;Q15418-3;Q15418-4;Q15418;Q15418-2;Q9UK32-2;Q9UK32	P51812	Ribosomal protein S6 kinase alpha-3	RPS6KA3
25.3244	25.7467	25.787	24.7248	25.0872	25.3334	23.8032	24.0256	24.159	24.1548	23.4936	25.0047	2	2	2	3.4	32.747	0	3.3935	P51857-2;P51857	P51857-2;P51857	3-oxo-5-beta-steroid 4-dehydrogenase	AKR1D1
NaN	NaN	NaN	NaN	NaN	NaN	NaN	NaN	NaN	NaN	NaN	NaN	2	2	2	6.5	38.429	0	4.4433	P51884	P51884	Lumican	LUM
23.4022	23.8494	23.7537	22.8076	23.8951	23.5116	24.2249	26.0461	25.2537	NaN	23.2608	23.3815	3	3	3	9.8	33.17	0	51.454	P51911;P51911-2	P51911;P51911-2	Calponin-1	CNN1
NaN	21.3669	22.0426	NaN	NaN	21.6697	20.9675	22.0036	21.6666	21.914	21.7911	NaN	1	1	1	8	37.643	0	16.235	P51946	P51946	Cyclin-H	CCNH
23.6094	23.7401	23.0533	22.6079	23.5254	NaN	NaN	NaN	23.4291	23.133	NaN	23.1026	2	2	2	19.8	20.105	0	12.736	P51970	P51970	NADH dehydrogenase [ubiquinone] 1 alpha subcomplex subunit 8	NDUFA8
27.8309	27.437	28.2906	27.7033	27.7496	27.0931	27.6749	27.6072	28.4968	27.6998	27.9547	28.0897	5	5	5	19.4	37.029	0	323.31	P51991-2;P51991	P51991-2;P51991	Heterogeneous nuclear ribonucleoprotein A3	HNRNPA3
28.3428	28.4552	28.3924	28.2295	28.4183	28.4854	28.1719	28.0833	27.8244	28.0779	27.8989	27.8887	10	10	10	30.2	51.872	0	323.31	P52209-2;P52209	P52209-2;P52209	6-phosphogluconate dehydrogenase, decarboxylating	PGD
28.6596	28.2837	28.9555	28.54	28.6415	27.6347	28.4914	28.2508	28.698	28.4321	28.238	28.9174	29	29	29	47.9	77.515	0	299.07	P52272;P52272-2	P52272;P52272-2	Heterogeneous nuclear ribonucleoprotein M	HNRNPM
23.564	23.8832	23.8631	23.5775	23.7927	23.3392	23.7567	24.3272	23.8076	23.7663	23.7441	23.7344	3	3	3	14	57.861	0	26.579	P52292	P52292	Importin subunit alpha-1	KPNA2
23.5909	23.7438	23.2382	23.2039	23.6955	23.3834	23.8148	23.8427	23.7904	23.8073	23.9143	24.1279	6	6	4	19.9	60.221	0	35.371	P52294	P52294	Importin subunit alpha-5;Importin subunit alpha-5, N-terminally processed	KPNA1
25.1044	25.3009	25.3825	25.1532	24.8974	NaN	NaN	NaN	24.9778	24.9406	25.2968	25.2845	3	3	3	19.2	18.001	0	24.131	P52298;P52298-3;P52298-2;A6PVI3	P52298;P52298-3;P52298-2	Nuclear cap-binding protein subunit 2	NCBP2
25.4711	25.7237	25.6721	25.6856	25.6578	25.1422	25.2814	25.4104	25.5911	25.3177	25.1003	25.4871	10	10	10	22.6	66.316	0	243.58	P52306-4;P52306;P52306-5;P52306-6;P52306-2;P52306-3	P52306-4;P52306;P52306-5;P52306-6;P52306-2;P52306-3	Rap1 GTPase-GDP dissociation stimulator 1	RAP1GDS1
25.0105	25.183	25.109	24.8438	24.3908	24.6356	24.6999	25.0836	24.9144	24.7103	25.0856	24.9516	4	4	4	60.5	12.958	0	175.95	P52434-3;P52434;P52434-4;P52434-5;P52434-2	P52434-3;P52434;P52434-4	DNA-directed RNA polymerases I, II, and III subunit RPABC3	POLR2H
NaN	22.2481	22.2637	22.2295	23.5906	23.1453	23.2737	21.9898	23.5979	23.866	23.572	23.8081	1	1	1	26.1	13.092	0	95.678	Q9H1A7;Q9GZM3;P52435	Q9H1A7;Q9GZM3;P52435	DNA-directed RNA polymerase II subunit RPB11-b2;DNA-directed RNA polymerase II subunit RPB11-b1;DNA-directed RNA polymerase II subunit RPB11-a	POLR2J3;POLR2J2;POLR2J
26.6885	26.9292	27.1123	27.0752	27.1128	27.094	27.132	27.7708	26.8295	27.2216	27.0717	27.1471	3	3	3	11.8	23.207	0	11.256	P52565;P52565-2	P52565;P52565-2	Rho GDP-dissociation inhibitor 1	ARHGDIA
25.531	25.196	25.7487	25.2866	25.6465	25.1467	25.4294	25.5709	25.9445	25.9087	26.1077	25.889	8	6	6	24.1	45.671	0	323.31	P52597	P52597	Heterogeneous nuclear ribonucleoprotein F;Heterogeneous nuclear ribonucleoprotein F, N-terminally processed	HNRNPF
25.3222	25.0786	25.1732	25.6074	25.6056	25.84	24.6565	24.323	24.5041	25.3023	25.1762	25.3876	14	14	14	24.4	97.456	0	70.86	P52630-4;P52630	P52630-4;P52630	Signal transducer and activator of transcription 2	STAT2
23.0351	24.8865	24.3572	24.2783	24.3392	24.1588	NaN	NaN	24.4284	NaN	NaN	24.4205	1	1	1	8.3	12.457	0.0047551	1.6075	P52657	P52657	Transcription initiation factor IIA subunit 2	GTF2A2
23.7314	24.6367	23.8461	23.6723	24.0625	23.8038	22.7527	23.0496	23.3615	22.6457	24.0141	21.8218	9	9	9	10.1	152.78	0	47.417	P52701;P52701-4;P52701-3;P52701-2	P52701;P52701-4;P52701-3;P52701-2	DNA mismatch repair protein Msh6	MSH6
23.1394	22.8306	22.6932	23.4126	22.7567	23.4663	23.12	22.5066	22.9267	23.7456	22.929	23.5926	5	5	5	7.5	97.031	0	19.646	P52735-3;P52735-2;P52735	P52735-3;P52735-2;P52735	Guanine nucleotide exchange factor VAV2	VAV2
NaN	NaN	22.1522	22.2094	21.5961	NaN	NaN	NaN	22.4545	NaN	22.7706	NaN	1	1	1	3.3	92.153	0	17.087	P52756	P52756	RNA-binding protein 5	RBM5
NaN	23.7415	24.3758	NaN	NaN	23.2943	23.9674	NaN	NaN	NaN	23.9268	NaN	1	1	1	4.6	27.95	0	3.0928	P52757-6;P52757-5;P52757-7;P52757-4;P52757-3	P52757-6;P52757-5;P52757-7;P52757-4;P52757-3
NaN	24.32	24.1347	23.6594	23.91	24.0026	23.331	23.6391	23.8273	23.3062	23.6996	23.6089	1	1	1	11.7	14.494	0	12.365	P52758	P52758	Ribonuclease UK114	HRSP12
24.4427	24.514	24.6191	24.4227	24.6591	24.815	24.4065	24.801	24.5916	24.4992	24.5626	24.2393	5	5	5	23.5	41.268	0	52.311	P52788;P52788-2	P52788;P52788-2	Spermine synthase	SMS
22.6832	23.0435	22.8643	22.8781	22.8511	23.0893	22.4669	22.9229	22.7875	23.3648	NaN	23.059	7	4	4	9.2	102.38	0	5.9163	P52789;P52790	P52789	Hexokinase-2	HK2
24.7099	24.6656	24.406	24.714	24.6618	24.7032	24.8054	24.7666	24.4523	24.4483	24.434	24.8174	7	7	7	11.9	78.839	0	83.131	P52888;P52888-2	P52888	Thimet oligopeptidase	THOP1
21.8991	23.3511	23.7556	22.0015	NaN	23.6215	NaN	NaN	NaN	NaN	NaN	22.8245	5	1	1	18	36.735	0.0047059	1.5321	P52895;P42330-2	P52895	Aldo-keto reductase family 1 member C2	AKR1C2
26.8299	27.0969	26.8834	26.81	27.0051	26.6033	26.7715	26.9432	26.9025	26.3909	26.4776	27.1348	6	6	5	30.4	32.922	0	83.128	P52907	P52907	F-actin-capping protein subunit alpha-1	CAPZA1
24.7399	24.5401	25.0167	23.544	24.5372	24.4065	24.6459	24.8117	24.6663	24.8257	23.7153	24.855	12	12	12	9	186.27	0	30.362	P52948-6;P52948-5;P52948;P52948-2;P52948-4;P52948-3	P52948-6;P52948-5;P52948;P52948-2	Nuclear pore complex protein Nup98-Nup96;Nuclear pore complex protein Nup98;Nuclear pore complex protein Nup96	NUP98
26.533	26.4901	26.3359	26.368	26.2667	26.1909	26.3923	26.142	26.0475	26.1805	26.4099	26.1736	5	5	5	18.6	33.428	0	12.177	P53004	P53004	Biliverdin reductase A	BLVRA
26.1434	26.1199	26.4399	26.954	26.6468	26.6137	25.7769	25.5703	25.8044	26.5094	26.4591	26.6853	5	5	5	14.1	34.012	0	25.088	P53007	P53007	Tricarboxylate transport protein, mitochondrial	SLC25A1
25.3424	25.4578	24.979	25.1762	25.1462	25.4269	25.3693	25.502	25.3657	25.4652	25.5421	25.504	5	5	5	14.8	56.878	0	309.96	P53041	P53041	Serine/threonine-protein phosphatase 5	PPP5C
24.3376	24.6414	23.6751	24.077	24.2733	24.0872	23.6107	24.0522	23.7045	24.032	24.3418	23.5636	2	2	2	7.5	41.738	0	7.1141	P53367;P53367-2;P53367-3	P53367;P53367-2;P53367-3	Arfaptin-1	ARFIP1
29.1432	29.3196	29.1089	29.8808	29.8188	30.1886	29.1297	29.1474	29.1114	29.6277	29.5351	29.8565	29	29	29	33.9	120.84	0	323.31	P53396;P53396-2;P53396-3	P53396;P53396-2;P53396-3	ATP-citrate synthase	ACLY
24.1528	23.7324	23.9242	23.5666	24.0428	23.8941	23.5917	23.8381	24.32	24.0573	23.7768	24.5186	5	5	5	23.3	43.215	0	20.034	P53582	P53582	Methionine aminopeptidase 1	METAP1
24.1599	25.5269	25.1456	26.6197	26.1448	26.7246	25.091	25.2217	24.6594	26.2953	26.3051	25.3592	7	7	7	21.2	43.404	0	32.963	P53602	P53602	Diphosphomevalonate decarboxylase	MVD
27.4044	27.4651	27.4466	27.6248	27.7126	27.7747	27.9161	27.8121	27.8698	27.9479	27.5426	27.8994	19	19	19	23.2	107.14	0	323.31	P53618	P53618	Coatomer subunit beta	COPB1
27.762	27.3495	27.5435	27.8688	27.6111	27.6225	27.9753	28.0091	28.0421	27.8927	27.6398	27.9882	25	25	25	21.5	138.34	0	80.885	P53621;P53621-2	P53621;P53621-2	Coatomer subunit alpha;Xenin;Proxenin	COPA
28.2757	28.5713	28.2042	27.4487	27.6687	27.4086	27.9872	27.5417	28.0554	27.2366	27.22	27.4193	4	4	4	12.7	51.853	0	14.19	P53634	P53634	Dipeptidyl peptidase 1;Dipeptidyl peptidase 1 exclusion domain chain;Dipeptidyl peptidase 1 heavy chain;Dipeptidyl peptidase 1 light chain	CTSC
NaN	NaN	NaN	NaN	24.3703	24.4221	NaN	NaN	NaN	24.513	NaN	NaN	8	3	3	7	187.03	0	6.9453	P53675;P53675-2	P53675;P53675-2	Clathrin heavy chain 2	CLTCL1
27.2564	27.0452	26.8005	26.7294	26.348	27.3007	26.1005	26.9021	26.4107	26.4931	26.5035	26.0894	5	5	5	35.9	17.018	0	26.775	P53680;P53680-2	P53680;P53680-2	AP-2 complex subunit sigma	AP2S1
23.0853	22.1528	22.6927	22.8105	22.919	22.4732	23.0024	23.1884	23.0101	23.6495	23.1941	21.9714	2	2	2	7	46.233	0	9.3534	P53985-2;P53985	P53985-2;P53985	Monocarboxylate transporter 1	SLC16A1
22.6526	22.9238	22.8142	23.3632	23.2905	23.3142	22.8768	22.637	22.7217	23.2238	23.0526	23.2661	3	3	3	10.4	36.622	0	32.193	P53990-2;P53990-3;P53990;P53990-4;P53990-5	P53990-2;P53990-3;P53990;P53990-4;P53990-5	IST1 homolog	IST1
24.9133	25.3117	25.0304	25.0741	25.0637	25.3782	24.8736	25.058	25.0015	25.0219	24.9133	25.0653	11	10	10	15.4	118.32	0	323.31	P53992;P53992-2	P53992	Protein transport protein Sec24C	SEC24C
25.979	26.398	26.0271	26.2638	25.9408	26.305	25.4538	25.3546	24.8238	25.1369	25.1409	25.029	1	1	1	8.7	14.395	0.00075339	2.034	P53999	P53999	Activated RNA polymerase II transcriptional coactivator p15	SUB1
22.4199	NaN	22.8125	NaN	NaN	NaN	NaN	NaN	22.8618	NaN	NaN	NaN	2	2	2	3.6	139.56	0.0026981	1.817	P54098	P54098	DNA polymerase subunit gamma-1	POLG
21.6958	22.5706	23.8001	23.5017	23.4605	23.9545	NaN	23.9194	23.8393	NaN	NaN	NaN	1	1	1	5.5	26.215	0	5.6855	P54105	P54105	Methylosome subunit pICln	CLNS1A
26.3566	26.2964	26.6037	26.691	26.5841	26.6146	26.8768	26.8893	26.7655	27.0058	26.6736	27.0182	14	14	14	22.6	75.378	0	298.26	P54136;P54136-2	P54136;P54136-2	Arginine--tRNA ligase, cytoplasmic	RARS
23.1313	22.5696	23.1479	22.144	22.3757	NaN	23.0436	NaN	NaN	NaN	NaN	22.7003	3	3	3	3.4	121.89	0	4.4213	P54289-4;P54289-5;P54289-3;P54289-2;P54289	P54289-4;P54289-5;P54289-3;P54289-2;P54289	Voltage-dependent calcium channel subunit alpha-2/delta-1;Voltage-dependent calcium channel subunit alpha-2-1;Voltage-dependent calcium channel subunit delta-1	CACNA2D1
25.6221	25.8025	25.7167	25.927	25.7501	25.9534	26.2293	26.0408	25.8657	25.9771	26.2916	26.0176	7	7	7	11.6	59.143	0	11.593	P54577	P54577	Tyrosine--tRNA ligase, cytoplasmic;Tyrosine--tRNA ligase, cytoplasmic, N-terminally processed	YARS
25.8833	26.137	25.9407	25.9374	25.9659	26.0978	25.9443	25.9767	26.1597	26.3782	26.1132	26.2378	6	6	6	18.3	52.385	0	95.475	P54578-2;P54578-3;P54578	P54578-2;P54578-3;P54578	Ubiquitin carboxyl-terminal hydrolase 14	USP14
23.7828	23.4477	23.6944	23.5175	23.5643	23.7717	23.44	23.6829	23.3458	23.705	23.3582	23.5914	6	6	5	31.1	34.083	0	33.746	P54619-2;P54619;P54619-3	P54619-2;P54619;P54619-3	5-AMP-activated protein kinase subunit gamma-1	PRKAG1
24.5554	24.1665	NaN	24.4361	NaN	24.4478	NaN	23.7732	23.5699	23.7025	NaN	23.3257	6	2	2	10.5	70.02	0	5.9887	P54652	P54652	Heat shock-related 70 kDa protein 2	HSPA2
25.5598	25.0552	25.3733	25.1552	25.3669	25.2541	26.4203	26.1703	26.1686	25.8928	26.0349	26.1516	4	4	4	13	42.837	0	143.98	P54687-4;P54687;P54687-5;P54687-2;P54687-3	P54687-4;P54687;P54687-5;P54687-2;P54687-3	Branched-chain-amino-acid aminotransferase, cytosolic	BCAT1
25.6447	25.8115	25.7882	26.3927	26.264	26.2928	25.4175	25.2539	25.0773	25.6834	25.4725	25.7698	1	1	1	5	31.512	0	7.3528	P54709	P54709	Sodium/potassium-transporting ATPase subunit beta-3	ATP1B3
NaN	23.5008	22.8613	23.3588	22.0321	23.2461	22.9076	23.1681	NaN	NaN	NaN	22.5569	1	1	1	2.9	33.433	0.004707	1.5323	P54725-2;P54725-3;P54725	P54725-2;P54725-3;P54725	UV excision repair protein RAD23 homolog A	RAD23A
22.9845	23.0147	22.6209	22.5414	NaN	NaN	NaN	NaN	NaN	NaN	NaN	NaN	2	2	2	11.6	35.004	0	3.2831	P54727-2;P54727	P54727-2;P54727	UV excision repair protein RAD23 homolog B	RAD23B
22.2513	22.3802	21.9697	21.7476	21.3916	22.3171	NaN	NaN	NaN	21.3802	NaN	NaN	4	2	2	5.2	108.27	0	4.9148	P54760;P54753	P54760;P54753	Ephrin type-B receptor 4;Ephrin type-B receptor 3	EPHB4;EPHB3
20.884	NaN	NaN	21.9375	20.9125	20.9347	22.4468	21.9036	22.3444	22.932	22.748	23.1761	5	4	4	6.5	104.51	0	12.738	P54764-2;P54764	P54764-2;P54764	Ephrin type-A receptor 4	EPHA4
24.0376	24.1066	24.1366	23.5941	23.7278	23.7794	23.9112	23.9241	23.9849	23.845	22.8406	23.6827	11	11	11	20.2	82.265	0	41.894	P54802	P54802	Alpha-N-acetylglucosaminidase;Alpha-N-acetylglucosaminidase 82 kDa form;Alpha-N-acetylglucosaminidase 77 kDa form	NAGLU
23.7428	24.3947	24.3671	24.4178	24.5014	24.7284	23.8787	24.3727	23.2002	23.8617	23.9008	24.3576	3	3	3	22	21.636	0	6.6897	P54819-6;P54819-2;P54819;P54819-4;P54819-3;P54819-5	P54819-6;P54819-2;P54819;P54819-4;P54819-3;P54819-5	Adenylate kinase 2, mitochondrial;Adenylate kinase 2, mitochondrial, N-terminally processed	AK2
26.0246	26.1342	25.9843	26.1726	26.2618	26.3505	26.5279	26.2877	26.1232	26.4745	26.2579	26.3476	19	19	19	26.6	87.088	0	184.6	P54886-2;P54886	P54886-2;P54886	Delta-1-pyrroline-5-carboxylate synthase;Glutamate 5-kinase;Gamma-glutamyl phosphate reductase	ALDH18A1
25.1061	25.1143	25.1007	25.4367	25.358	24.9553	24.6359	24.4815	24.6113	24.5869	24.7636	24.9341	5	5	5	19	33.232	0	13.741	P54920;Q9H115-3;Q9H115-2;Q9H115	P54920	Alpha-soluble NSF attachment protein	NAPA
23.0939	23.3237	22.8488	23.4838	23.3324	23.2123	23.7922	23.4401	23.5955	23.3998	23.6058	23.3806	4	4	4	5.1	129.68	0	3.7189	P55011-3;P55011	P55011-3;P55011	Solute carrier family 12 member 2	SLC12A2
24.6272	24.6403	24.1674	24.3012	24.5194	24.2192	24.2116	24.1856	24.0572	23.5314	24.3725	24.3826	4	4	4	24.4	40.736	0	106.72	P55036;P55036-2	P55036;P55036-2	26S proteasome non-ATPase regulatory subunit 4	PSMD4
NaN	NaN	NaN	NaN	23.5782	22.9547	23.5925	22.9866	22.6268	22.99	23.037	23.784	3	3	3	13.5	40.746	0	2.9503	P55039	P55039	Developmentally-regulated GTP-binding protein 2	DRG2
NaN	NaN	NaN	NaN	NaN	NaN	NaN	NaN	NaN	NaN	NaN	NaN	2	2	2	7.3	44.135	0.00051921	2.3796	P55058-3;P55058-2;P55058;P55058-4	P55058-3;P55058-2;P55058;P55058-4	Phospholipid transfer protein	PLTP
26.8565	27.122	26.8483	26.864	26.9352	26.9827	27.0465	26.9519	26.7641	26.8494	26.6098	26.8136	19	19	19	26.2	110.42	0	323.31	P55060;P55060-3;P55060-4;P55060-2	P55060;P55060-3;P55060-4	Exportin-2	CSE1L
28.722	28.6013	28.4737	28.6368	28.6139	28.5028	28.5544	28.2289	28.0241	28.1745	27.8699	28.1283	29	29	29	40.3	89.321	0	323.31	P55072	P55072	Transitional endoplasmic reticulum ATPase	VCP
26.598	26.8208	26.6016	26.7378	26.4659	26.8866	26.5542	26.2722	26.2733	26.7323	26.6217	27.0424	8	8	8	20.6	48.879	0	42.388	P55084-2;P55084	P55084-2;P55084	Trifunctional enzyme subunit beta, mitochondrial;3-ketoacyl-CoA thiolase	HADHB
22.8619	23.4885	22.5179	22.759	22.9754	23.4312	22.3959	23.6186	22.8203	22.9082	22.1517	22.8844	6	6	6	5.8	182	0	14.229	P55196-2;P55196-6;P55196-3;P55196-1;P55196;P55196-5	P55196-2;P55196-6;P55196-3;P55196-1;P55196;P55196-5	Afadin	MLLT4
25.5507	26.2051	25.842	25.5893	26.2145	26.2403	26.1406	26.5434	25.9394	26.2752	25.767	25.5967	4	4	3	22.3	45.374	0	141.82	P55209;P55209-2;P55209-3	P55209;P55209-2;P55209-3	Nucleosome assembly protein 1-like 1	NAP1L1
22.3812	22.9864	22.3947	22.1173	22.5251	23.168	20.6674	22.9987	22.8484	22.4593	22.9455	21.6972	3	3	3	7.2	33.31	0	5.5702	P55212	P55212	Caspase-6;Caspase-6 subunit p18;Caspase-6 subunit p11	CASP6
24.7014	24.6012	24.5569	24.5278	24.5628	25.2804	24.2991	24.8663	24.6701	24.7804	24.9182	23.8291	5	5	5	19	36.579	0	35.401	P55263-4;P55263-2;P55263;P55263-3	P55263-4;P55263-2;P55263;P55263-3	Adenosine kinase	ADK
25.627	24.9785	25.4739	25.2224	25.3452	24.9303	25.4091	25.4199	25.7894	25.617	25.6916	25.7078	12	12	12	18.8	103.64	0	112.96	P55265-5;P55265;P55265-4;P55265-3;P55265-2	P55265-5;P55265;P55265-4;P55265-3;P55265-2	Double-stranded RNA-specific adenosine deaminase	ADAR
22.8363	23.0366	22.7933	24.0423	23.4274	23.2787	23.2792	23.5152	22.7457	23.3099	23.3284	23.3915	14	14	14	9.8	195.98	0	36.474	P55268	P55268	Laminin subunit beta-2	LAMB2
22.4975	22.3533	22.8119	NaN	NaN	NaN	22.5804	22.988	23.8344	NaN	NaN	NaN	1	1	1	2.4	87.964	0	3.0897	P55287	P55287	Cadherin-11	CDH11
25.3419	25.5445	25.4518	25.5334	25.5259	25.6158	25.6594	25.9956	25.7975	25.4679	25.3924	25.5808	7	7	1	32.9	35.54	0	139.2	P55735;P55735-4;P55735-3	P55735;P55735-4;P55735-3	Protein SEC13 homolog	SEC13
26.0596	25.5392	25.9234	25.5797	26.0902	25.4786	25.6466	25.4604	26.4989	26.2611	26.3468	26.2527	3	3	3	40.6	14.173	0	84.56	P55769	P55769	NHP2-like protein 1;NHP2-like protein 1, N-terminally processed	NHP2L1
26.8033	27.0151	26.7833	26.8323	26.8124	27.0513	26.3884	26.4597	26.4921	26.5831	26.4176	26.7457	20	20	20	24.6	103.28	0	323.31	P55786;P55786-2;A6NEC2;A6NEC2-3	P55786;P55786-2	Puromycin-sensitive aminopeptidase	NPEPPS
24.981	24.6856	25.194	25.151	25.2531	24.7587	24.9638	24.7907	25.273	25.4857	25.5184	25.7817	9	4	4	23.8	49.263	0	323.31	P55795	P55795	Heterogeneous nuclear ribonucleoprotein H2	HNRNPH2
23.6971	23.8602	23.8192	23.4357	23.6292	23.8614	23.6055	23.8481	23.3058	23.604	23.8422	23.938	5	5	5	18.5	56.157	0	134.77	P55809	P55809	Succinyl-CoA:3-ketoacid coenzyme A transferase 1, mitochondrial	OXCT1
27.2772	27.0232	27.0386	27.3935	27.2515	27.6162	27.8097	27.892	27.8031	27.8383	27.6015	27.7487	11	11	11	16.8	92.48	0	146.22	P55884;P55884-2	P55884;P55884-2	Eukaryotic translation initiation factor 3 subunit B	EIF3B
25.5033	25.8181	25.8308	25.6201	25.157	25.0946	24.7029	24.5482	24.6612	24.4906	24.403	24.547	8	8	8	58.5	21.994	0	323.31	P55957;P55957-2;P55957-4;P55957-3	P55957;P55957-2;P55957-4	BH3-interacting domain death agonist;BH3-interacting domain death agonist p15;BH3-interacting domain death agonist p13;BH3-interacting domain death agonist p11	BID
26.7503	27.0957	26.956	26.5078	26.7184	26.8459	26.6854	26.7542	26.6436	27.0105	27.1095	26.8789	3	3	3	67.3	6.2953	0	17.197	P56134-3;P56134;P56134-4;P56134-2	P56134-3;P56134;P56134-4;P56134-2	ATP synthase subunit f, mitochondrial	ATP5J2
NaN	NaN	NaN	22.9845	NaN	NaN	22.9003	NaN	23.7388	23.7939	NaN	23.5364	2	2	2	8	52.839	0	3.2758	P56182	P56182	Ribosomal RNA processing protein 1 homolog A	RRP1
25.9505	26.1444	25.8336	25.991	26.1209	26.1813	26.1612	26.1785	26.0938	26.1135	25.9674	26.2165	16	16	16	25.1	101.11	0	323.31	P56192;P56192-2	P56192;P56192-2	Methionine--tRNA ligase, cytoplasmic	MARS
24.767	25.0312	24.7378	23.8967	24.4529	23.8318	25.9988	26.3704	26.354	25.1486	24.4466	24.1	10	10	10	7.7	130.85	0	26.274	P56199	P56199	Integrin alpha-1	ITGA1
23.4165	23.1656	23.2038	23.3703	23.6165	23.9494	23.715	23.6421	23.7115	23.4522	23.5312	24.0513	3	3	3	21.7	18.615	0	149.63	P56377;P56377-2	P56377	AP-1 complex subunit sigma-2	AP1S2
24.5041	24.7389	24.3309	24.1784	22.6351	23.8073	24.0253	23.6293	23.8642	23.3047	24.342	23.8333	1	1	1	20.3	7.9331	0	10.812	P56385	P56385	ATP synthase subunit e, mitochondrial	ATP5I
27.6024	26.9092	26.5376	26.0211	26.2625	27.0266	27.3324	26.9761	27.452	26.7769	26.7609	27.016	7	7	7	51.4	26.599	0	323.31	P56537;P56537-2	P56537	Eukaryotic translation initiation factor 6	EIF6
24.2494	25.2416	24.3087	23.9751	24.3126	24.0999	24.332	24.4686	24.5159	24.4497	24.1231	24.3448	7	5	5	19.1	48.944	0	16.082	P56545;P56545-3;P56545-2	P56545;P56545-3;P56545-2	C-terminal-binding protein 2	CTBP2
NaN	22.6494	22.6722	NaN	22.8479	22.5394	22.5378	NaN	NaN	22.6964	NaN	NaN	1	1	1	2.7	42.139	0.003363	1.6738	P56589	P56589	Peroxisomal biogenesis factor 3	PEX3
22.3034	NaN	22.086	23.0324	NaN	NaN	22.027	22.0768	NaN	NaN	NaN	23.1717	4	4	4	17.3	34.475	0	17.334	P56937-3;P56937-2;P56937	P56937-3;P56937-2;P56937	3-keto-steroid reductase	HSD17B7
23.3283	23.4067	23.0578	23.3102	23.5122	23.2999	23.9367	NaN	23.8302	23.5806	NaN	23.6845	2	2	2	3	77.73	0.0005305	2.6291	P56945-4;P56945-5;P56945-8;P56945;P56945-7;P56945-3;P56945-2;P56945-6	P56945-4;P56945-5;P56945-8;P56945;P56945-7;P56945-3;P56945-2;P56945-6	Breast cancer anti-estrogen resistance protein 1	BCAR1
NaN	NaN	21.7834	21.7458	NaN	22.2129	21.4988	NaN	22.4089	21.6137	NaN	NaN	1	1	1	7.9	29.946	0	8.0207	P57081-3;P57081-2;P57081	P57081-3;P57081-2;P57081	tRNA (guanine-N(7)-)-methyltransferase non-catalytic subunit WDR4	WDR4
27.5183	26.7661	27.5362	27.7889	27.6172	26.9865	27.7337	27.1456	27.8047	27.7981	26.8736	27.3572	6	6	6	25.1	27.978	0	152.58	P57088	P57088	Transmembrane protein 33	TMEM33
25.1415	25.7338	25.4492	25.1982	24.953	24.4723	24.5806	24.9789	24.7372	24.8209	24.456	24.3886	5	5	5	51	15.928	0	33.479	P57105	P57105	Synaptojanin-2-binding protein	SYNJ2BP
24.6414	23.928	24.206	23.9937	24.0094	24.4147	24.8496	25.191	24.8611	25.0438	24.8938	24.9826	6	6	6	5.6	120.04	0	42.032	P57678;REV__O95461-2	P57678	Gem-associated protein 4	GEMIN4
23.1887	23.5844	22.7071	23.2797	23.3813	23.1084	22.7424	22.2239	22.1709	22.7505	21.9947	22.3293	4	4	4	7.4	114.16	0	9.4879	P57737-3;P57737-2;P57737-4;P57737;Q9Y3D7	P57737-3;P57737-2;P57737-4;P57737	Coronin-7	CORO7
24.5246	24.4096	24.3987	24.4475	24.4628	24.2447	24.5414	24.4437	24.3666	24.9298	24.3972	24.8136	13	13	13	15.9	106.37	0	67.357	P57740;P57740-2;P57740-3	P57740;P57740-2;P57740-3	Nuclear pore complex protein Nup107	NUP107
NaN	NaN	19.4782	18.7424	19.0876	19.8529	NaN	21.1368	19.5339	20.5623	NaN	NaN	1	1	1	6.4	52.8	0	47.334	P57764	P57764	Gasdermin-D	GSDMD
23.4233	23.7198	23.6168	23.5655	23.2926	23.3818	23.675	23.6322	23.5092	23.5723	22.9006	23.8713	4	4	4	11.8	62.578	0	34.513	P57772-2;P57772	P57772-2;P57772	Selenocysteine-specific elongation factor	EEFSEC
22.2383	22.1136	NaN	21.5345	21.5721	NaN	22.9682	22.5951	22.6289	22.0568	21.9055	21.9835	4	4	4	12.3	54.493	0	7.6379	P58004;P58005-4;P58005	P58004	Sestrin-2	SESN2
26.3793	NaN	26.904	NaN	26.457	26.0538	24.5097	NaN	NaN	NaN	26.4442	NaN	8	4	4	11.9	555.65	0	33.456	P58107	P58107	Epiplakin	EPPK1
NaN	NaN	20.8464	20.7317	20.7636	21.5221	NaN	NaN	NaN	20.6853	NaN	NaN	1	1	1	6.5	34.763	0	6.6661	P58335-3;P58335-2;P58335-4;P58335	P58335-3;P58335-2;P58335-4;P58335	Anthrax toxin receptor 2	ANTXR2
24.0408	23.5147	23.3927	23.7722	23.5801	23.8975	22.8147	22.6441	22.9825	NaN	NaN	22.9314	2	2	2	39.4	7.8501	0	27.526	P59768	P59768	Guanine nucleotide-binding protein G(I)/G(S)/G(O) subunit gamma-2	GNG2
28.803	28.9522	28.8726	29.0728	29.1575	29.2651	28.8301	29.1117	29.0085	29.1469	28.8245	29.2689	4	4	4	25	19.667	0	36.183	P59998;P59998-2;P59998-3;P59998-4	P59998;P59998-2;P59998-3	Actin-related protein 2/3 complex subunit 4	ARPC4
26.3206	27.0103	26.4962	26.3932	26.4123	26.5562	26.5718	26.4189	26.1889	26.4328	26.6836	26.2371	2	2	2	36.8	7.7412	0	8.6495	P60059	P60059	Protein transport protein Sec61 subunit gamma	SEC61G
27.4788	28.1831	26.4129	26.9031	26.8007	28.1918	27.1909	28.507	27.3105	27.3028	27.1652	27.4198	4	4	4	18.5	30.791	0	96.309	P60174-3;P60174;P60174-4	P60174-3;P60174;P60174-4	Triosephosphate isomerase	TPI1
26.1437	26.1606	26.2921	26.3795	26.5469	26.2392	26.4398	26.5764	26.5248	26.4331	26.1427	26.3502	9	9	9	19.1	52.22	0	47.97	P60228	P60228	Eukaryotic translation initiation factor 3 subunit E	EIF3E
25.6796	25.4846	25.5077	24.9333	25.1775	25.8628	23.612	23.6411	24.7527	24.8104	24.2836	24.6254	2	2	2	27.1	9.9743	0	19.944	P60468	P60468	Protein transport protein Sec61 subunit beta	SEC61B
NaN	22.2729	NaN	NaN	21.877	NaN	22.4835	22.961	22.7144	NaN	NaN	22.6989	2	2	2	3.8	64.881	0	4.3525	P60484-2;P60484;P60484-3	P60484-2;P60484;P60484-3	Phosphatidylinositol 3,4,5-trisphosphate 3-phosphatase and dual-specificity protein phosphatase PTEN	PTEN
22.9998	23.4864	23.7798	23.7329	23.4063	23.5815	23.21	23.5109	23.4564	23.5293	23.3518	23.9383	5	5	5	22.8	35.08	0	15.324	P60510	P60510	Serine/threonine-protein phosphatase 4 catalytic subunit	PPP4C
NaN	NaN	NaN	NaN	22.6817	23.1245	NaN	NaN	NaN	23.1717	NaN	23.2438	2	2	2	21.4	13.667	0	15.369	P60520	P60520	Gamma-aminobutyric acid receptor-associated protein-like 2	GABARAPL2
29.642	29.9854	29.9429	29.6254	29.6398	28.399	29.5796	29.6508	29.6336	29.5023	29.5322	29.8901	4	4	3	29.1	16.961	0	21.79	P60660-2;P60660	P60660-2;P60660	Myosin light polypeptide 6	MYL6
28.4019	28.5751	28.956	28.4881	28.3729	28.3284	28.8891	29.095	28.8126	28.5438	28.661	28.9522	15	1	1	54.4	41.736	0	171.49	P60709;Q6S8J3	P60709;Q6S8J3	Actin, cytoplasmic 1;Actin, cytoplasmic 1, N-terminally processed;POTE ankyrin domain family member E	ACTB;POTEE
28.1886	28.2491	27.0026	27.7879	28.2496	28.7394	28.1655	28.2493	28.2266	28.0418	27.4413	27.9449	3	3	3	20.3	21.379	0	79.896	P60763;P63000;P15153;P63000-2	P60763;P63000;P15153;P63000-2	Ras-related C3 botulinum toxin substrate 3;Ras-related C3 botulinum toxin substrate 1;Ras-related C3 botulinum toxin substrate 2	RAC3;RAC1;RAC2
27.2403	27.2547	27.497	27.1801	27.3349	27.476	27.6542	27.9072	27.6119	27.2404	27.4456	27.0346	14	14	6	40.4	46.153	0	323.31	P60842;P60842-2	P60842;P60842-2	Eukaryotic initiation factor 4A-I	EIF4A1
29.8316	29.5394	29.0754	NaN	30.0956	26.7038	29.9164	29.9435	30.005	30.6957	30.1907	30.047	1	1	1	9.2	13.373	0	5.9324	P60866;P60866-2	P60866;P60866-2	40S ribosomal protein S20	RPS20
NaN	25.4619	25.6442	26.0744	26.005	25.9503	25.3537	26.1191	26.0165	26.4902	26.8013	26.33	7	2	2	25.5	27.526	0.0033613	1.6704	P60891-2;P60891;P21108	P60891-2;P60891;P21108	Ribose-phosphate pyrophosphokinase 1;Ribose-phosphate pyrophosphokinase 3	PRPS1;PRPS1L1
28.0903	27.9213	27.3003	27.0059	27.4161	28.438	28.4023	28.3988	28.0191	27.8281	28.2222	28.1341	5	5	5	19.9	27.399	0	156.28	P60900;P60900-2;P60900-3	P60900;P60900-2	Proteasome subunit alpha type-6	PSMA6
26.3215	26.4319	26.1711	25.7846	25.49	25.4715	25.7862	25.9586	25.8075	25.8702	25.6291	25.5656	4	4	4	38.2	21.258	0	54.531	P60953;P60953-1	P60953;P60953-1	Cell division control protein 42 homolog	CDC42
25.0696	25.8275	25.309	24.7617	24.9731	25.3391	25.7432	26.1069	25.4163	NaN	25.4973	25.794	3	3	3	25.5	18.506	0	4.4249	P60981;P60981-2	P60981;P60981-2	Destrin	DSTN
NaN	24.3395	23.8898	24.1045	23.5279	23.9948	23.9781	23.3983	23.7892	24.2928	NaN	24.1402	2	2	2	19	16.713	0	3.5087	P60983	P60983	Glia maturation factor beta	GMFB
25.6854	24.9927	25.6824	24.6876	24.2269	24.9179	22.8011	23.4806	24.5228	23.7374	23.8175	23.646	3	2	2	13.5	23.668	0	77.616	P61006;P61006-2	P61006;P61006-2	Ras-related protein Rab-8A	RAB8A
26.8737	25.73	NaN	25.9176	26.4101	26.2812	24.4717	25.9756	25.9111	27.9494	NaN	26.4436	2	2	2	8.9	20.313	0.00052165	2.4253	P61009	P61009	Signal peptidase complex subunit 3	SPCS3
23.9867	24.7148	24.1158	24.4625	NaN	24.2932	24.577	24.1668	24.3017	24.8428	NaN	24.55	2	2	2	3.5	50.369	0	3.2538	P61011-2;P61011	P61011-2;P61011	Signal recognition particle 54 kDa protein	SRP54
22.7501	23.2874	22.8509	23.4364	22.495	24.0703	22.5832	NaN	22.2271	NaN	NaN	22.2172	4	3	3	24.4	23.586	0	10.53	P61018;P61018-2	P61018;P61018-2	Ras-related protein Rab-4B	RAB4B
24.4701	22.1871	21.7117	22.6416	24.4841	24.5103	22.9353	22.2704	25.3912	25.6424	25.8047	25.8877	6	6	2	26.9	23.545	0	165.32	P61019;P61019-2	P61019;P61019-2	Ras-related protein Rab-2A	RAB2A
26.2424	24.6089	25.2371	25.3862	25.4037	25.9568	25.7965	25.5964	25.2752	26.194	26.2581	26.1751	5	3	3	32.1	23.707	0	140.79	P61020;P61020-2	P61020;P61020-2	Ras-related protein Rab-5B	RAB5B
26.4029	26.3349	27.4167	26.0237	27.4129	27.1038	26.7972	26.4934	25.8391	26.2704	27.0502	27.0967	4	4	4	24	22.541	0	317.22	P61026	P61026	Ras-related protein Rab-10	RAB10
24.7492	25.01	24.7771	24.725	24.5049	24.0646	24.414	24.6109	24.2435	24.7692	24.4785	24.8018	4	4	4	14.2	20.9	0	42.772	P61081	P61081	NEDD8-conjugating enzyme Ubc12	UBE2M
24.929	25.512	25.1201	25.2622	24.4084	25.3476	25.0245	25.118	24.5971	24.5174	24.6703	25.089	5	5	5	31	22.406	0	206.5	P61086;P61086-3;P61086-2	P61086;P61086-3	Ubiquitin-conjugating enzyme E2 K	UBE2K
27.4755	27.7301	25.837	28.0013	27.6263	NaN	27.3679	27.8335	27.3884	28.0483	27.8856	27.682	3	3	3	17.8	17.138	0	56.409	P61088;Q5JXB2	P61088;Q5JXB2	Ubiquitin-conjugating enzyme E2 N;Putative ubiquitin-conjugating enzyme E2 N-like	UBE2N;UBE2NL
26.2187	26.5644	26.0317	26.2921	26.0666	26.1829	25.3437	25.8707	26.1318	26.1583	26.3381	26.3274	6	6	6	20.5	23.897	0	49.902	P61106	P61106	Ras-related protein Rab-14	RAB14
27.2705	27.7113	27.572	27.6325	27.6446	27.7616	27.9697	27.9437	27.7547	27.8869	27.8196	27.9974	14	14	14	53.8	47.371	0	323.31	P61158;Q9P1U1-2;Q9P1U1;Q9P1U1-3;Q9C0K3	P61158	Actin-related protein 3	ACTR3
27.6114	27.7788	27.8051	27.755	27.8079	27.947	28.152	28.1891	28.0955	28.0244	28.1718	28.072	10	10	10	34.8	44.76	0	323.31	P61160;P61160-2	P61160;P61160-2	Actin-related protein 2	ACTR2
26.7814	27.1189	27.2303	27.4728	27.4374	27.5738	27.27	27.3711	27.1601	27.5324	27.5888	27.6303	4	4	3	20.5	42.613	0	323.31	P61163	P61163	Alpha-centractin	ACTR1A
23.6952	23.5606	23.6471	24.3115	23.5916	23.7578	24.0288	24.2081	24.0646	24.1806	24.1419	23.9956	1	1	1	10.1	9.0788	0.0092135	1.2414	P61165	P61165	Transmembrane protein 258	TMEM258
24.8261	24.8363	24.8882	24.8457	24.8321	24.7489	25.0489	24.9952	25.1692	24.9219	24.7739	25.0977	6	6	6	15.6	51.596	0	36.364	P61201;P61201-2	P61201;P61201-2	COP9 signalosome complex subunit 2	COPS2
28.6749	28.3626	28.0612	29.1783	28.8494	28.9581	27.766	28.8119	28.7038	28.811	28.994	28.9377	5	5	3	24.9	20.601	0	323.31	P61204;P84077;P61204-2	P61204;P84077;P61204-2	ADP-ribosylation factor 3;ADP-ribosylation factor 1	ARF3;ARF1
24.668	24.9009	25.4029	25.2857	25.0453	25.2093	25.3683	25.226	25.3584	25.5846	24.6943	25.6242	7	7	7	16.7	67.314	0	294.25	P61221	P61221	ATP-binding cassette sub-family E member 1	ABCE1
NaN	NaN	25.7944	26.0618	25.3712	NaN	25.5957	NaN	24.9247	NaN	NaN	25.2496	3	3	1	26.2	20.504	0	66.491	P61225;P10114	P61225;P10114	Ras-related protein Rap-2b;Ras-related protein Rap-2a	RAP2B;RAP2A
27.7821	27.5737	27.8819	27.7089	27.5165	27.457	28.0657	28.0371	28.1564	27.9283	28.1532	28.0523	6	6	6	23.5	29.945	0	211.12	P61247	P61247	40S ribosomal protein S3a	RPS3A
30.1304	29.9244	28.2257	30.3646	29.4793	29.7591	28.5128	30.122	30.1483	29.8484	30.0852	29.7439	6	6	2	27.6	17.258	0	22.911	P61254;Q2PPJ7-3;Q2PPJ7-2;Q2PPJ7	P61254	60S ribosomal protein L26	RPL26
24.7592	25.1034	24.6496	24.3111	24.4717	NaN	25.1082	25.1051	24.5772	24.1434	24.7837	NaN	2	2	2	9.4	29.506	0	22.455	P61289;P61289-3;P61289-2	P61289;P61289-3;P61289-2	Proteasome activator complex subunit 3	PSME3
29.129	29.1789	28.8274	28.5327	29.0647	29.1378	29.2654	29.3365	29.7462	29.3709	29.4793	29.5346	8	8	8	23.5	24.146	0	10.944	P61313;P61313-2	P61313;P61313-2	60S ribosomal protein L15	RPL15
23.748	23.6114	23.9872	23.6551	23.416	23.2441	23.3266	23.5186	23.8423	23.5361	23.7718	23.7195	1	1	1	7.3	12.844	0.0075792	1.3958	P61326-2;P61326	P61326-2;P61326	Protein mago nashi homolog	MAGOH
29.2704	28.6756	27.9356	28.9245	29.0271	29.0606	29.1617	29.3752	29.6775	29.3298	29.2423	29.5869	5	5	5	31.6	15.798	0	67.202	P61353	P61353	60S ribosomal protein L27	RPL27
25.6524	25.2522	26.0085	25.6431	25.8704	25.6851	25.4657	25.597	25.7935	25.8611	26.0407	25.8764	4	4	4	18.2	40.329	0	53.263	P61421	P61421	V-type proton ATPase subunit d 1	ATP6V0D1
23.7161	24.0015	NaN	23.7706	23.8877	24.1677	NaN	NaN	NaN	NaN	24.1282	NaN	2	2	2	28.8	11.999	0	4.7838	P61457	P61457	Pterin-4-alpha-carbinolamine dehydratase	PCBD1
24.6093	25.2644	24.735	25.426	25.0087	25.11	24.5037	24.6816	23.9687	NaN	24.3706	24.6497	7	3	3	45.6	21.768	0	3.4342	P61586;P62745	P61586	Transforming protein RhoA	RHOA
24.7383	23.5926	23.9682	24.1185	24.0391	24.698	24.6498	24.3834	24.2032	24.532	24.2418	24.2394	2	2	2	9.8	27.368	0	5.6399	P61587	P61587	Rho-related GTP-binding protein RhoE	RND3
22.5349	22.8525	NaN	NaN	22.6495	22.5317	NaN	23.5858	23.5558	22.8319	23.2711	NaN	2	2	2	14.6	20.368	0	3.3576	P61599;P61599-2	P61599;P61599-2	N-alpha-acetyltransferase 20	NAA20
26.6074	26.4374	26.2302	26.5245	26.9384	26.9101	26.4838	27.0166	26.7416	26.6784	26.3757	26.282	7	7	6	23.3	52.264	0	323.31	P61619;P61619-3	P61619;P61619-3	Protein transport protein Sec61 subunit alpha isoform 1	SEC61A1
23.4042	23.3701	24.1945	22.5266	23.8797	24.7499	24.2857	24.5499	26.551	29.4261	26.8635	24.5047	6	6	6	34.5	16.537	0	29.909	P61626	P61626	Lysozyme C	LYZ
25.4465	25.5948	25.5034	25.5603	25.3005	25.3758	25.2463	24.9675	24.7568	25.0849	24.8895	25.0285	4	4	4	17.7	22.254	0	323.31	P61758-2;P61758	P61758-2;P61758	Prefoldin subunit 3	VBP1
22.8895	24.1569	24.2763	24.3686	NaN	24.8127	23.0953	23.6117	24.0512	23.6531	23.396	23.8695	5	5	5	14.3	67.568	0	15.266	P61764;P61764-2	P61764;P61764-2	Syntaxin-binding protein 1	STXBP1
27.2171	27.5686	27.0977	27.6734	27.2216	27.9647	27.7424	27.7079	27.5414	27.5916	27.8494	27.6711	4	4	4	28.3	12.497	0	36.367	P61803	P61803	Dolichyl-diphosphooligosaccharide--protein glycosyltransferase subunit DAD1	DAD1
25.3648	25.4235	25.2897	NaN	25.1576	25.2811	NaN	24.7015	24.7579	24.0812	24.0968	24.5722	1	1	1	18.4	13.415	0	6.061	P61916-2;P61916	P61916-2;P61916	Epididymal secretory protein E1	NPC2
25.1811	25.3801	25.3552	25.4144	25.6981	25.015	25.366	25.0732	25.6643	25.9311	25.8831	25.3393	2	2	2	27.5	18.374	0	126.72	P61923-5;P61923;P61923-4;P61923-2;P61923-3	P61923-5;P61923;P61923-4;P61923-2;P61923-3	Coatomer subunit zeta-1	COPZ1
23.5222	23.2833	22.9105	23.5386	23.4052	NaN	23.2183	23.2598	22.547	23.6093	23.8228	23.2386	2	2	2	9.9	38.926	0	6.2759	P61962	P61962	DDB1- and CUL4-associated factor 7	DCAF7
24.7289	24.4228	24.4548	24.1587	24.1707	22.9504	24.0678	23.8405	24.335	24.1842	24.1671	23.8561	1	1	1	4.8	36.588	0	3.2076	P61964	P61964	WD repeat-containing protein 5	WDR5
24.0817	23.8017	23.9101	23.6209	23.708	24.2609	24.2924	23.7352	23.8575	23.1647	NaN	23.647	3	3	3	20.3	18.733	0	94.051	P61966;P61966-2	P61966;P61966-2	AP-1 complex subunit sigma-1A	AP1S1
28.0263	28.137	28.0656	28.1969	28.0883	28.2252	27.4889	27.9039	28.1696	27.5911	28.1039	28.1079	2	2	2	26.8	14.478	0	4.2708	P61970	P61970	Nuclear transport factor 2	NUTF2
24.7786	24.9461	25.9949	24.5213	25.4191	24.3967	25.6129	24.8668	25.2276	25.0818	24.6574	24.5035	10	10	1	27.6	50.976	0	323.31	P61978;P61978-2	P61978;P61978-2	Heterogeneous nuclear ribonucleoprotein K	HNRNPK
26.9648	27.0421	27.0062	27.1682	27.071	26.6523	26.7056	26.3623	26.7358	26.918	26.7157	26.699	6	4	4	34.8	28.302	0	153.92	P61981	P61981	14-3-3 protein gamma;14-3-3 protein gamma, N-terminally processed	YWHAG
25.738	25.8808	25.843	25.4202	25.3355	25.3237	25.6011	25.3891	25.1674	25.1306	24.9382	25.0547	5	4	4	36.1	19.84	0	37.426	P62070-3;P62070;P62070-4;P62070-2	P62070-3;P62070;P62070-4;P62070-2	Ras-related protein R-Ras2	RRAS2
30.0304	29.9088	30.1174	30.3447	29.92	29.6031	30.1559	29.8198	30.1819	30.0411	30.0371	30.2327	2	2	2	9.8	22.127	0	23.499	P62081	P62081	40S ribosomal protein S7	RPS7
25.8699	26.2202	26.3377	26.1909	26.0834	25.9586	26.2334	26.2584	26.672	26.2105	26.2846	26.3093	7	7	4	22.6	38.631	0	44.339	P62136-2;P62136;P62136-3	P62136-2;P62136;P62136-3	Serine/threonine-protein phosphatase PP1-alpha catalytic subunit	PPP1CA
25.902	26.017	26.2569	25.8986	26.0331	25.9796	26.0165	26.186	26.1928	26.3507	26.3916	26.2205	7	5	5	24.2	37.186	0	69.743	P62140	P62140	Serine/threonine-protein phosphatase PP1-beta catalytic subunit	PPP1CB
23.6065	NaN	23.6317	NaN	NaN	NaN	NaN	NaN	NaN	NaN	NaN	NaN	1	1	1	7	19.728	0	3.0821	P62166-2;P62166	P62166-2;P62166	Neuronal calcium sensor 1	NCS1
26.4957	26.5894	26.1554	26.6573	26.279	26.1407	26.3702	25.6407	25.735	25.8542	25.9141	25.7999	5	5	5	15.8	41.167	0	323.31	P62191-2;P62191	P62191-2;P62191	26S protease regulatory subunit 4	PSMC1
26.9901	27.3134	27.0496	27.1945	27.2056	27.1659	27.2214	27.0601	27.043	27.0151	27.0692	26.9615	7	7	7	23.1	44.784	0	323.31	P62195-2;P62195	P62195-2;P62195	26S protease regulatory subunit 8	PSMC5
28.9278	28.0783	28.5492	28.0755	28.4073	27.7718	29.4825	28.9043	30.0268	29.1893	29.3431	29.3727	3	3	3	16.8	24.205	0	323.31	P62241	P62241	40S ribosomal protein S8	RPS8
30.3545	29.7634	29.8966	29.88	29.9578	29.6491	29.9987	29.6693	30.7564	30.3133	30.7348	30.5984	5	5	5	40	14.839	0	323.31	P62244	P62244	40S ribosomal protein S15a	RPS15A
29.5471	29.5989	29.5099	29.6132	29.6136	29.4708	29.8759	29.7533	30.0725	29.9784	30.102	30.1295	11	11	11	48.6	16.445	0	45.374	P62249	P62249	40S ribosomal protein S16	RPS16
NaN	NaN	22.9703	22.8025	22.3279	23.0494	NaN	NaN	NaN	NaN	23.0512	23.7643	2	2	2	16.5	19.509	0	61.247	P62253	P62253	Ubiquitin-conjugating enzyme E2 G1;Ubiquitin-conjugating enzyme E2 G1, N-terminally processed	UBE2G1
26.9777	26.8938	26.7723	26.9061	26.6337	27.0474	26.895	26.8809	26.8541	26.8858	26.9578	26.7576	7	5	5	34.5	29.174	0	247.76	P62258;P62258-2	P62258;P62258-2	14-3-3 protein epsilon	YWHAE
29.3248	29.2343	29.3723	29.264	29.223	29.1627	29.2974	29.4611	29.5853	29.485	29.6703	29.7119	6	6	6	57	16.273	0	314.63	P62263	P62263	40S ribosomal protein S14	RPS14
26.8618	26.4899	26.6047	26.9759	NaN	27.3348	27.1803	23.0856	27.5238	27.0433	27.2134	27.2423	1	1	1	7.7	15.807	0.00053348	2.679	P62266	P62266	40S ribosomal protein S23	RPS23
29.3465	28.9025	28.6795	28.9238	29.1698	28.5081	28.9089	28.8005	29.6049	29.0742	29.2964	29.3831	10	10	10	38.8	17.718	0	183.42	P62269	P62269	40S ribosomal protein S18	RPS18
26.641	NaN	NaN	NaN	26.8676	NaN	24.7837	22.9875	28.0661	27.3903	27.8083	27.9584	1	1	1	19.6	6.6767	0	67.999	P62273;P62273-2	P62273;P62273-2	40S ribosomal protein S29	RPS29
29.6481	29.4614	29.6664	29.5894	29.7209	29.3879	29.3634	29.5131	29.7246	29.5351	29.7501	29.7658	6	6	6	33.1	17.222	0	22.194	P62277	P62277	40S ribosomal protein S13	RPS13
28.7069	28.8563	28.3471	27.8643	28.5364	28.4244	28.1792	28.3496	29.3344	28.4499	29.4885	29.2478	5	5	5	27.8	18.431	0	209.24	P62280	P62280	40S ribosomal protein S11	RPS11
27.7648	28.0994	28.2799	27.5818	27.7189	27.3122	27.9675	28.195	28.295	27.8272	28.2532	27.6835	2	2	2	25	10.803	0	6.2368	P62304	P62304	Small nuclear ribonucleoprotein E	SNRPE
25.4742	26.4815	25.9484	24.9221	24.6664	24.4083	25.4054	25.1442	25.5512	25.129	25.4786	25.5508	3	3	3	55.8	9.7251	0	287.1	P62306	P62306	Small nuclear ribonucleoprotein F	SNRPF
26.0815	27.1886	26.4415	26.9602	26.8115	26.8794	26.8099	26.5672	26.277	26.2816	NaN	26.1035	3	3	3	40.2	11.845	0	74.093	P62310	P62310	U6 snRNA-associated Sm-like protein LSm3	LSM3
28.2234	28.2865	28.7067	27.995	28.119	28.3682	28.6149	28.3699	28.9265	28.6514	28.7395	28.7708	2	2	2	10.9	13.281	0	62.359	P62314	P62314	Small nuclear ribonucleoprotein Sm D1	SNRPD1
27.4035	NaN	27.647	27.5208	27.3513	27.2582	27.5841	27.1025	27.5732	27.3491	27.5758	27.4219	1	1	1	8.3	12.398	0.0024552	1.8308	P62316-2;P62316	P62316-2;P62316	Small nuclear ribonucleoprotein Sm D2	SNRPD2
27.8202	28.6171	29.0304	28.7593	28.733	27.591	29.2061	28.6868	28.6994	NaN	28.3424	28.2926	1	1	1	8.3	13.291	0	52.233	P62318-2;P62318	P62318-2;P62318	Small nuclear ribonucleoprotein Sm D3	SNRPD3
26.0737	26.2151	26.1062	26.1125	26.2336	26.1481	26.1814	26.1488	26.1359	26.1393	25.9691	26.1106	11	11	11	38.8	44.172	0	306.79	P62333	P62333	26S protease regulatory subunit 10B	PSMC6
22.9035	NaN	NaN	NaN	23.8279	NaN	NaN	NaN	23.5509	23.9131	NaN	24.0466	1	1	1	6.7	22.324	0	3.203	P62341	P62341	Selenoprotein T	SELT
NaN	22.704	NaN	NaN	NaN	NaN	NaN	NaN	21.6896	NaN	NaN	21.5841	1	1	1	9.1	20.886	0	7.7949	P62380	P62380	TATA box-binding protein-like protein 1	TBPL1
27.9804	27.5213	27.8051	27.8083	27.5928	27.1339	27.7969	27.6208	28.0136	27.6661	27.9721	27.4785	3	3	3	9.8	29.995	0	134.29	P62424	P62424	60S ribosomal protein L7a	RPL7A
23.0286	23.3254	23.1258	22.9422	NaN	22.8083	23.2107	NaN	22.705	NaN	NaN	22.5001	3	3	3	29.1	19.294	0	8.0178	P62487	P62487	DNA-directed RNA polymerase II subunit RPB7	POLR2G
24.6224	24.7634	24.6548	25.167	24.7734	24.9118	23.7783	23.9718	23.8946	24.5888	24.2639	24.4033	6	6	1	34.7	24.393	0	61.057	P62491;P62491-2;Q15907-2;P57735	P62491;P62491-2;Q15907-2	Ras-related protein Rab-11A;Ras-related protein Rab-11B	RAB11A;RAB11B
25.9532	25.8211	25.7046	25.7143	25.8534	25.7319	26.1843	25.9869	26.0415	26.0845	25.965	25.8881	5	5	5	16.8	45.462	0	151.95	P62495-2;P62495	P62495-2;P62495	Eukaryotic peptide chain release factor subunit 1	ETF1
23.669	24.0032	23.7147	22.903	23.7783	23.6913	22.9449	NaN	24.3003	23.567	23.5433	23.9566	3	3	3	29.8	13.841	0	9.2092	P62699	P62699	Protein yippee-like 5	YPEL5
28.6327	28.8681	29.0346	29.1333	28.7693	26.8169	28.8083	28.2392	29.1118	28.8838	28.8535	29.0784	6	6	2	18.6	29.597	0	28.386	P62701	P62701	40S ribosomal protein S4, X isoform	RPS4X
26.4156	26.7127	26.5766	26.7868	26.9887	27.0195	26.8056	26.9564	26.8297	26.9527	27.1594	27.2021	6	6	6	24.3	35.575	0	323.31	P62714;P67775;P67775-2	P62714;P67775;P67775-2	Serine/threonine-protein phosphatase 2A catalytic subunit beta isoform;Serine/threonine-protein phosphatase 2A catalytic subunit alpha isoform	PPP2CB;PPP2CA
NaN	NaN	NaN	NaN	NaN	NaN	NaN	NaN	NaN	NaN	NaN	NaN	12	1	0	42.4	42.009	0	4.0528	P62736	P62736	Actin, aortic smooth muscle	ACTA2
28.4109	28.0618	28.2269	28.1767	27.5167	27.7517	28.8774	28.1285	28.893	28.4771	28.3425	28.6701	5	5	5	16.5	28.68	0	17.725	P62753	P62753	40S ribosomal protein S6	RPS6
32.5776	32.6996	33.2295	33.061	32.9164	32.3178	32.9217	32.7627	32.9895	32.6642	33.1666	33.0144	6	6	6	46.6	11.367	0	43.427	P62805	P62805	Histone H4	HIST1H4A
27.8034	28.6149	28.193	28.7307	28.1731	28.8839	28.1475	25.077	27.6235	28.8082	28.698	28.7347	2	2	2	8	22.171	0	3.8871	Q9H0U4;P62820;P62820-2;Q92928	Q9H0U4;P62820;P62820-2;Q92928	Ras-related protein Rab-1B;Ras-related protein Rab-1A;Putative Ras-related protein Rab-1C	RAB1B;RAB1A;RAB1C
27.8153	26.6374	27.7233	27.5821	27.321	27.8596	27.1232	27.328	27.5699	27.4208	26.2445	27.3914	3	3	3	33.8	24.423	0	81.194	P62826	P62826	GTP-binding nuclear protein Ran	RAN
28.0532	27.9745	28.1301	27.9305	28.0053	27.4724	28.017	28.1914	28.0146	28.0375	28.025	27.8938	2	2	2	20.7	14.865	0	45.102	P62829	P62829	60S ribosomal protein L23	RPL23
26.6246	26.8939	27.9298	27.7509	27.3453	26.904	27.5549	27.4876	27.9232	27.4149	27.5978	27.7064	3	3	3	24.1	17.04	0	323.31	P62841	P62841	40S ribosomal protein S15	RPS15
29.5611	29.3141	29.6086	29.4384	29.2691	28.7443	29.5324	29.5556	29.691	29.5605	29.5707	29.4149	2	2	2	15.4	15.069	0	4.1821	P62847-2;P62847-3;P62847;P62847-4	P62847-2;P62847-3;P62847;P62847-4	40S ribosomal protein S24	RPS24
30.3717	29.4186	25.6127	28.7914	26.322	29.3526	NaN	29.5522	30.5569	28.5921	28.8033	29.7856	2	2	2	13.6	13.742	0	3.3475	P62851	P62851	40S ribosomal protein S25	RPS25
29.728	29.5887	29.4068	30.0396	29.6545	29.5686	29.7384	29.7401	29.8119	29.946	30.0061	30.0056	2	2	2	13.9	13.002	0.00051666	2.3222	Q5JNZ5;P62854	Q5JNZ5;P62854	Putative 40S ribosomal protein S26-like 1;40S ribosomal protein S26	RPS26P11;RPS26
28.1593	28.2544	28.3685	28.1984	28.1933	28.1315	28.3956	28.0531	28.5299	28.1071	28.3031	27.9899	2	2	2	30.4	7.8409	0	6.7417	P62857	P62857	40S ribosomal protein S28	RPS28
24.921	25.0993	24.9129	24.5932	24.9686	24.6828	24.8411	24.9949	24.7333	24.841	24.623	24.8229	7	4	4	31	36.297	0	15.718	P62873-2;P62873;P16520-2;P16520	P62873-2;P62873	Guanine nucleotide-binding protein G(I)/G(S)/G(T) subunit beta-1	GNB1
25.6334	NaN	NaN	25.5144	NaN	NaN	25.3777	25.1399	25.0791	NaN	25.2382	NaN	8	8	2	21.8	37.331	0	85.916	P62879;P62879-2;Q9BRK4	P62879	Guanine nucleotide-binding protein G(I)/G(S)/G(T) subunit beta-2	GNB2
27.5248	27.9056	27.875	26.1268	27.6953	27.6822	28.062	27.9865	28.2081	28.0533	27.9776	28.5129	3	3	3	34.8	12.784	0	183.12	P62888	P62888	60S ribosomal protein L30	RPL30
25.8695	NaN	NaN	NaN	25.9271	NaN	22.4517	NaN	25.9962	26.9451	27.4576	26.6344	1	1	1	19.6	6.3225	0	2.9817	Q59GN2;P62891	Q59GN2;P62891	Putative 60S ribosomal protein L39-like 5;60S ribosomal protein L39	RPL39P5;RPL39
29.6264	29.6727	29.4351	29.6118	29.5233	29.1789	29.3023	29.8245	29.4485	29.2938	29.3924	29.4664	3	3	3	21.6	14.463	0	6.0901	P62899;P62899-3;P62899-2	P62899;P62899-3;P62899-2	60S ribosomal protein L31	RPL31
26.9969	27.6324	27.6362	27.5722	27.098	27.2139	29.0207	29.3353	27.2753	28.5053	28.414	28.6936	3	3	3	10.1	24.831	0	7.3156	P62906	P62906	60S ribosomal protein L10a	RPL10A
27.8562	27.2457	27.0651	27.6923	27.6689	27.3608	27.118	27.2588	27.8678	27.5164	27.5968	27.3941	4	4	4	23.7	15.86	0	11.869	P62910	P62910	60S ribosomal protein L32	RPL32
23.6447	23.0329	23.7734	24.1509	22.8284	NaN	23.7052	22.8675	NaN	NaN	NaN	22.364	1	1	1	10.2	20.124	0	7.4984	P62913-2;P62913	P62913-2;P62913	60S ribosomal protein L11	RPL11
28.8127	28.7484	28.6992	28.4023	28.9464	28.7646	28.8328	29.0168	29.1041	28.9495	29.2278	29.027	7	7	7	24.1	28.024	0	85.66	P62917	P62917	60S ribosomal protein L8	RPL8
30.236	30.2536	30.5408	30.3478	30.438	30.1253	30.4675	30.3332	30.186	30.5966	30.478	30.4247	5	4	4	38.2	18.012	0	323.31	P62937;P62937-2	P62937	Peptidyl-prolyl cis-trans isomerase A;Peptidyl-prolyl cis-trans isomerase A, N-terminally processed	PPIA
27.4569	26.9335	27.2305	27.5256	27.1908	27.3374	26.5542	27.1629	27.6263	27.4675	27.7885	27.821	2	2	2	25	11.951	0	44.879	P62942	P62942	Peptidyl-prolyl cis-trans isomerase FKBP1A	FKBP1A
26.3686	26.2596	21.921	25.8261	26.081	25.8082	25.8844	25.5437	25.8537	25.631	25.7198	25.1977	6	6	6	30.9	25.206	0	61.891	P62993;P62993-2	P62993;P62993-2	Growth factor receptor-bound protein 2	GRB2
26.475	25.7944	26.6255	26.3058	26.5006	25.8385	26.2148	26.5525	27.5298	26.964	27.3658	27.1015	8	8	6	35.1	21.935	0	250.61	P62995-3;P62995	P62995-3;P62995	Transformer-2 protein homolog beta	TRA2B
27.207	27.2484	27.053	26.9803	27.0542	27.0055	27.0062	26.8485	26.8221	26.5615	26.4531	26.4872	11	11	6	16.2	98.117	0	171.32	P63010-3;P63010;P63010-2	P63010-3;P63010;P63010-2	AP-2 complex subunit beta	AP2B1
23.0217	22.5973	22.6791	22.2966	22.5646	22.4765	22.4924	22.4666	22.5392	23.1172	22.291	22.6914	4	3	3	45.7	12.663	0	50.763	P63027	P63027	Vesicle-associated membrane protein 2	VAMP2
25.1637	25.0839	24.9631	24.9255	24.9081	24.8866	24.3464	24.5949	24.5636	24.8864	25.0337	24.5264	7	7	7	27.2	45.664	0	80.067	P63092;P63092-4;Q5JWF2;P63092-3;P63092-2;Q5JWF2-2;P38405;P38405-2	P63092;P63092-4;Q5JWF2;P63092-3;P63092-2;Q5JWF2-2	Guanine nucleotide-binding protein G(s) subunit alpha isoforms short;Guanine nucleotide-binding protein G(s) subunit alpha isoforms XLas	GNAS
23.8434	23.5522	24.0333	24.0926	24.0897	24.1875	22.7541	22.7775	NaN	23.4778	23.3178	23.2535	5	3	3	22.8	34.774	0	200.84	P63096-2;P63096	P63096-2;P63096	Guanine nucleotide-binding protein G(i) subunit alpha-1	GNAI1
NaN	24.0245	NaN	23.3002	NaN	NaN	NaN	NaN	NaN	NaN	NaN	NaN	1	1	1	16.5	19.3	0	12.26	P63098	P63098	Calcineurin subunit B type 1	PPP3R1
28.6601	28.7924	28.5475	28.5961	28.5789	28.4982	28.0124	28.5913	28.0266	27.956	27.8992	28.174	7	7	4	33.1	27.745	0	323.31	P63104;P63104-2;P31947-2;P31947;REV__P53355-4;REV__P53355;REV__P53355-3	P63104	14-3-3 protein zeta/delta	YWHAZ
24.2648	24.7408	24.7439	24.6929	24.7089	24.7312	25.015	24.9881	25.206	24.9203	24.7603	24.755	7	7	7	23.9	51.691	0	37.167	P63151;P63151-2;Q9Y2T4-3;Q9Y2T4-4;Q9Y2T4-2;Q9Y2T4;Q66LE6	P63151;P63151-2	Serine/threonine-protein phosphatase 2A 55 kDa regulatory subunit B alpha isoform	PPP2R2A
25.4584	25.9951	25.7146	25.7185	25.5034	24.4375	25.3549	24.6754	25.2516	24.5436	25.037	25.1771	1	1	1	24.7	10.366	0	126.78	P63167	P63167	Dynein light chain 1, cytoplasmic	DYNLL1
25.6461	25.2371	24.9996	25.0789	NaN	24.5489	24.0009	24.1701	NaN	23.7557	NaN	24.0931	1	1	1	7.4	18.658	0	11.313	P63208	P63208	S-phase kinase-associated protein 1	SKP1
26.631	27.1546	26.7036	26.7609	26.6535	26.7017	27.0085	27.1467	27.0226	26.8202	26.7206	27.0928	2	2	2	30.1	9.1113	0	213.95	P63220	P63220	40S ribosomal protein S21	RPS21
28.5769	29.2617	29.1359	29.0451	28.5974	29.0288	28.7896	28.7572	28.9031	28.5984	28.5911	28.7031	7	7	7	46.1	16.832	0	323.31	P63241;P63241-2;Q6IS14;Q9GZV4	P63241;P63241-2	Eukaryotic translation initiation factor 5A-1	EIF5A
27.4113	28.0455	28.0341	27.7079	27.7849	27.8853	27.7439	28.3819	28.4644	28.138	28.3565	27.9383	14	14	14	58	35.076	0	323.31	P63244	P63244	Guanine nucleotide-binding protein subunit beta-2-like 1;Guanine nucleotide-binding protein subunit beta-2-like 1, N-terminally processed	GNB2L1
29.1021	29.5361	29.7017	29.3407	29.0857	29.0937	29.8407	29.8855	29.8526	29.5099	29.5411	29.8031	16	16	2	54.7	41.792	0	323.31	P63261	P63261	Actin, cytoplasmic 2;Actin, cytoplasmic 2, N-terminally processed	ACTG1
NaN	NaN	NaN	NaN	NaN	NaN	NaN	23.6856	23.3438	NaN	NaN	NaN	12	1	1	42.6	41.876	0.0049342	1.5265	P63267;P63267-2	P63267;P63267-2	Actin, gamma-enteric smooth muscle	ACTG2
25.3172	24.9032	25.3074	24.5947	25.0637	24.0822	24.5111	24.5436	24.6437	24.326	23.9948	23.7849	4	4	3	16.4	35.924	0	129.58	P67809;Q9Y2T7	P67809	Nuclease-sensitive element-binding protein 1	YBX1
27.4654	28.0592	27.5772	28.1499	28.1093	28.0935	27.9337	27.7208	27.8505	28.0957	28.1171	28.1314	6	6	6	39	18.988	0	55.575	P67812-4;P67812;P67812-3;P67812-2;P0C7V7	P67812-4;P67812;P67812-3;P67812-2	Signal peptidase complex catalytic subunit SEC11A	SEC11A
26.5802	25.9234	25.5579	25.1554	25.7924	26.3143	25.6221	25.9818	26.2616	26.1384	26.348	26.256	4	4	4	36.3	24.942	0	154.91	P67870	P67870	Casein kinase II subunit beta	CSNK2B
27.885	27.3532	26.7061	26.3254	26.7391	26.7871	26.9519	27.0341	26.683	26.8191	27.0037	26.6477	14	6	6	34.3	28.521	0	244.73	P67936;P67936-2	P67936;P67936-2	Tropomyosin alpha-4 chain	TPM4
NaN	NaN	NaN	NaN	NaN	NaN	NaN	NaN	NaN	NaN	NaN	NaN	12	5	0	42.4	42.019	0	218.07	P68032	P68032	Actin, alpha cardiac muscle 1	ACTC1
30.9801	31.1633	31.1115	30.8571	30.6876	30.9779	31.1445	31.0699	30.4724	30.2384	30.1131	30.5832	5	5	3	23.4	50.184	0	199.44	Q5VTE0;P68104	Q5VTE0;P68104	Putative elongation factor 1-alpha-like 3;Elongation factor 1-alpha 1	EEF1A1P5;EEF1A1
NaN	NaN	NaN	NaN	NaN	NaN	NaN	23.3878	NaN	23.5774	NaN	24.0762	12	1	1	42.4	42.051	0.0026803	1.7706	P68133	P68133	Actin, alpha skeletal muscle	ACTA1
NaN	NaN	NaN	NaN	NaN	NaN	NaN	NaN	NaN	NaN	NaN	NaN	18	18	0	43.9	50.151	0	323.31	P68363;P68363-2;Q9H853	P68363;P68363-2	Tubulin alpha-1B chain	TUBA1B
23.9354	24.1874	25.0367	NaN	NaN	NaN	NaN	NaN	NaN	NaN	NaN	23.6203	16	3	3	37.4	48.328	0	5.3322	P68366-2;P68366	P68366-2;P68366	Tubulin alpha-4A chain	TUBA4A
NaN	NaN	NaN	NaN	NaN	NaN	NaN	NaN	NaN	NaN	NaN	NaN	18	18	0	38.7	49.83	0	323.31	P68371;A6NNZ2	P68371	Tubulin beta-4B chain	TUBB4B
24.932	24.9218	25.0913	24.902	24.8223	25.0882	25.1277	25.2625	25.0461	25.395	25.949	25.6128	7	6	6	23.5	45.143	0	104.69	P68400;Q8NEV1;P68400-2;P12532;P17540;P12532-2	P68400;Q8NEV1	Casein kinase II subunit alpha;Casein kinase II subunit alpha 3	CSNK2A1;CSNK2A3
26.8358	26.9465	26.6406	26.8126	26.7814	26.83	26.6346	26.6955	26.7136	26.793	26.9337	26.7715	4	4	4	38.9	25.569	0	323.31	P68402;P68402-3;P68402-2;P68402-4	P68402;P68402-3;P68402-2;P68402-4	Platelet-activating factor acetylhydrolase IB subunit beta	PAFAH1B2
31.8082	25.3454	29.2251	28.5766	27.4917	NaN	19.7877	25.3975	27.1401	27.1188	25.4647	29.5622	5	1	1	37.5	15.404	0	50.849	P68431;Q6NXT2;Q16695	P68431;Q6NXT2;Q16695	Histone H3.1;Histone H3.3C;Histone H3.1t	HIST1H3A;H3F3C;HIST3H3
24.0355	23.2085	25.4741	24.8772	24.7138	24.2228	25.2007	24.7137	23.6932	24.479	24.0167	24.0022	3	1	1	21.8	15.998	0	20.338	P68871	P68871	Hemoglobin subunit beta;LVV-hemorphin-7;Spinorphin	HBB
25.1747	25.478	25.126	25.4824	25.5052	25.4364	24.5108	24.6711	24.5601	24.9792	25.0086	25.2633	16	16	16	18.8	134.19	0	200.75	Q5JPE7-2;Q15155;P69849;Q5JPE7;Q5JPE7-3	Q5JPE7-2;Q15155;P69849;Q5JPE7;Q5JPE7-3	Nodal modulator 2;Nodal modulator 1;Nodal modulator 3	NOMO2;NOMO1;NOMO3
23.498	23.2938	25.1346	22.1293	NaN	23.5843	24.0893	23.9761	22.6656	23.2034	23.6292	23.9131	1	1	1	10.6	15.257	0	4.561	P69905	P69905	Hemoglobin subunit alpha	HBA1
23.3084	23.3335	23.2985	23.0404	23.3723	22.7412	22.9611	22.9429	23.7236	23.3481	23.329	23.9399	5	5	5	7.6	91.384	0	6.999	P78316-2;P78316	P78316-2;P78316	Nucleolar protein 14	NOP14
25.8992	25.0253	24.641	24.0113	24.428	25.5261	26.5856	26.3902	26.4162	25.7295	25.6636	25.5866	5	5	5	23.6	25.007	0	10.382	P78330	P78330	Phosphoserine phosphatase	PSPH
24.8694	25.042	24.5697	24.6933	24.8815	24.7288	25.0634	24.8375	24.6901	24.7146	24.6923	24.828	9	9	9	12.3	98.149	0	81.634	P78344-2;P78344	P78344-2;P78344	Eukaryotic translation initiation factor 4 gamma 2	EIF4G2
22.8984	22.7816	23.393	NaN	23.1764	23.3586	24.2297	24.096	23.2623	22.6383	22.3875	22.7322	2	2	2	9	29.321	0	3.09	P78346;P78346-2	P78346;P78346-2	Ribonuclease P protein subunit p30	RPP30
26.277	26.0717	25.5283	24.9498	24.7645	24.7265	25.3588	25.3258	25.0208	24.8859	24.172	24.1348	9	9	9	16.1	107.97	0	105.66	P78347-2;P78347-4;P78347-3;P78347;P78347-5;Q86UP8-3;Q86UP8;Q6EKJ0	P78347-2;P78347-4;P78347-3;P78347	General transcription factor II-I	GTF2I
22.8193	23.2835	23.2104	23.2113	23.2536	23.1612	23.1882	23.0548	22.7037	23.1444	23.1691	22.7741	4	4	4	12.3	47.377	0	30.176	P78356;P78356-2	P78356;P78356-2	Phosphatidylinositol 5-phosphate 4-kinase type-2 beta	PIP4K2B
24.7173	24.7875	24.3466	24.5386	23.6135	23.7031	23.9185	23.7477	23.159	23.6545	21.2707	23.3499	17	17	17	15.2	156.26	0	96.674	P78357	P78357	Contactin-associated protein 1	CNTNAP1
23.3935	23.886	23.4108	23.2201	23.5256	23.5358	23.2395	23.2598	24.1352	23.5165	NaN	23.742	4	4	3	6.4	77.526	0	8.4017	P78362;P78362-2;Q9UPE1-2;Q9UPE1-3;Q9UPE1-4;Q9UPE1	P78362;P78362-2	SRSF protein kinase 2;SRSF protein kinase 2 N-terminal;SRSF protein kinase 2 C-terminal	SRPK2
NaN	NaN	NaN	20.5854	NaN	NaN	21.1024	NaN	20.2786	NaN	NaN	20.9583	1	1	1	5.1	36.491	0.00076805	2.2408	Q9Y6M4-6;Q9Y6M4-5;Q9HCP0-2;P78368;Q9HCP0;Q9Y6M4-3;Q9Y6M4-4;Q9Y6M4;Q9Y6M4-2	Q9Y6M4-6;Q9Y6M4-5;Q9HCP0-2;P78368;Q9HCP0;Q9Y6M4-3;Q9Y6M4-4;Q9Y6M4;Q9Y6M4-2	Casein kinase I isoform gamma-3;Casein kinase I isoform gamma-1;Casein kinase I isoform gamma-2	CSNK1G3;CSNK1G1;CSNK1G2
27.5256	27.6167	27.3704	27.4779	27.6331	27.5307	27.2248	27.4812	27.1236	27.5194	27.5761	27.0395	9	9	9	26.8	52.717	0	323.31	P78371-2;P78371	P78371-2;P78371	T-complex protein 1 subunit beta	CCT2
21.1964	NaN	NaN	21.9896	NaN	NaN	NaN	NaN	NaN	NaN	NaN	NaN	1	1	1	13.2	25.184	0	8.153	P78381-3;P78381-2;P78381	P78381-3;P78381-2;P78381	UDP-galactose translocator	SLC35A2
24.2089	24.3222	24.0575	23.7263	24.14	23.8025	23.9052	NaN	24.1139	23.9159	23.9971	24.1707	5	5	5	19	40.968	0	15.734	P78406	P78406	mRNA export factor	RAE1
27.0254	27.1426	26.8458	27.1719	27.3962	27.4807	26.7841	27.0971	26.844	27.2568	27.4488	27.1629	6	6	6	51.5	27.566	0	32.641	P78417;P78417-2;P78417-3	P78417;P78417-2;P78417-3	Glutathione S-transferase omega-1	GSTO1
22.5732	21.8228	22.6264	22.2591	22.6628	22.0166	22.7387	22.6409	23.6263	22.9947	23.0745	23.6531	2	2	2	3.8	70.244	0	3.4993	P78524-3;P78524-2;P78524	P78524-3;P78524-2;P78524	Suppression of tumorigenicity 5 protein	ST5
27.1872	27.1939	26.9909	27.0885	26.9201	26.6737	26.7411	26.4832	26.5429	26.5686	26.4795	26.1974	80	80	80	23.2	469.08	0	323.31	P78527;P78527-2	P78527;P78527-2	DNA-dependent protein kinase catalytic subunit	PRKDC
NaN	NaN	21.7136	20.9923	NaN	NaN	NaN	NaN	NaN	NaN	NaN	NaN	1	1	1	4	38.577	0.0022211	1.8811	P78540	P78540	Arginase-2, mitochondrial	ARG2
24.7292	24.4928	25.023	24.2657	24.4973	23.8777	24.5876	24.241	24.9767	23.5211	23.5844	23.9326	14	14	14	6.7	305.48	0	226.34	P78559;P78559-2	P78559;P78559-2	Microtubule-associated protein 1A;MAP1A heavy chain;MAP1 light chain LC2	MAP1A
21.7243	22.3984	NaN	NaN	NaN	NaN	NaN	NaN	NaN	NaN	NaN	NaN	2	2	2	13.6	22.745	0.002225	1.8987	P78560;P78560-2	P78560;P78560-2	Death domain-containing protein CRADD	CRADD
28.0268	27.5202	28.2987	26.7388	27.8642	27.7474	28.8983	27.9196	27.1152	27.2502	28.155	27.7813	1	1	1	10	11.284	0	3.1589	P81605;P81605-2	P81605;P81605-2	Dermcidin;Survival-promoting peptide;DCD-1	DCD
23.8105	24.0667	24.6738	24.2168	23.8967	24.0744	NaN	24.361	24.8593	24.2081	NaN	24.348	2	2	2	14.9	18.972	0	4.0486	P82650-2;P82650	P82650-2;P82650	28S ribosomal protein S22, mitochondrial	MRPS22
23.046	22.9492	22.836	22.7453	NaN	23.0863	NaN	NaN	22.7549	NaN	NaN	22.9485	1	1	1	13.2	14.952	0.00053107	2.6348	P82663-3;P82663-2;P82663	P82663-3;P82663-2;P82663	28S ribosomal protein S25, mitochondrial	MRPS25
24.2495	23.857	24.2309	23.9442	23.7875	23.601	24.566	23.9612	24.5388	24.1959	23.849	24.5006	3	3	3	9.1	48.006	0	6.5657	P82675	P82675	28S ribosomal protein S5, mitochondrial	MRPS5
23.3498	23.0024	23.2458	23.4827	NaN	22.9488	NaN	NaN	23.6775	NaN	23.6387	23.6014	1	1	1	9.9	16.903	0	12.603	P82912-3;P82912-2;P82912	P82912-3;P82912-2;P82912	28S ribosomal protein S11, mitochondrial	MRPS11
23.0945	22.8447	23.3742	23.4901	22.8087	22.1303	23.2654	22.6642	23.2998	22.2687	22.8281	23.0403	1	1	1	16.1	10.688	0	8.3163	P82921	P82921	28S ribosomal protein S21, mitochondrial	MRPS21
23.6881	24.897	24.5265	24.628	24.4022	25.236	25.6207	25.3498	25.9521	24.5902	24.997	25.8996	5	5	5	18.8	25.65	0	38	P82930	P82930	28S ribosomal protein S34, mitochondrial	MRPS34
23.5298	23.1017	23.5404	23.4072	22.2082	22.6053	22.879	23.2504	23.1751	23.5095	NaN	22.9951	4	4	4	40	14.226	0	14.402	P82932	P82932	28S ribosomal protein S6, mitochondrial	MRPS6
22.7742	22.8416	22.9653	22.8062	22.6471	22.438	23.3499	23.0046	23.3392	22.9889	23.1602	23.6495	4	4	4	12.9	45.834	0	13.174	P82933	P82933	28S ribosomal protein S9, mitochondrial	MRPS9
25.3277	24.7366	24.9578	24.1596	24.1249	23.8165	24.6261	23.8251	24.4833	23.5631	23.6543	23.9238	2	2	2	9.5	23.671	0	22.48	P82979	P82979	SAP domain-containing ribonucleoprotein	SARNP
24.7296	24.2205	24.63	24.4131	24.3196	24.3025	24.164	23.966	24.5517	24.6959	24.171	24.7622	3	3	3	11	41.239	0	148.36	P83111-2;P83111	P83111-2;P83111	Serine beta-lactamase-like protein LACTB, mitochondrial	LACTB
23.576	23.6952	23.6079	24.2142	23.8969	23.972	23.7457	23.1931	23.3059	23.6218	23.1484	24.2716	7	7	7	11.7	86.343	0	49.984	P83436	P83436	Conserved oligomeric Golgi complex subunit 7	COG7
NaN	NaN	NaN	NaN	NaN	NaN	NaN	NaN	NaN	NaN	NaN	NaN	1	1	1	5.7	17.779	0.0075601	1.3875	P83731	P83731	60S ribosomal protein L24	RPL24
27.6736	27.0899	27.2069	27.1261	27.0119	27.0066	27.7626	27.356	27.6538	27.0106	27.5063	27.5936	2	2	2	6.7	12.259	0.0047461	1.5917	P84090	P84090	Enhancer of rudimentary homolog	ERH
25.6258	25.7485	25.523	25.9101	25.7892	25.9205	25.5695	25.4009	25.5081	25.7117	25.5354	25.6978	5	5	5	30.9	21.308	0	95.747	P84095	P84095	Rho-related GTP-binding protein RhoG	RHOG
29.485	29.0923	28.3368	28.013	28.1914	28.3384	26.5926	28.697	29.5727	28.918	29.3784	29.3705	4	4	4	17.3	23.466	0	35.582	P84098	P84098	60S ribosomal protein L19	RPL19
29.2554	29.0034	29.442	28.9077	29.1188	28.4471	29.2103	29.0006	29.6364	28.9947	29.379	29.1362	4	3	3	24.2	14.203	0	195.94	P84103-2;P84103	P84103-2;P84103	Serine/arginine-rich splicing factor 3	SRSF3
25.0203	29.2822	27.8716	27.7695	28.5343	28.1229	29.4324	29.8362	29.3938	30.078	30.061	30.0221	5	1	1	37.5	15.328	0	261.84	P84243	P84243	Histone H3.3	H3F3A
24.0002	24.295	23.8621	23.536	24.4273	24.141	23.8182	23.6936	23.9093	24.0754	23.5177	23.1797	5	5	5	8.2	75.456	0	103.71	P85037;P85037-2	P85037	Forkhead box protein K1	FOXK1
NaN	NaN	NaN	NaN	NaN	NaN	23.3868	23.4396	23.6785	23.5236	NaN	22.5519	2	2	2	4.4	55.866	0.0012472	1.9724	P86791;P86790	P86791;P86790	Vacuolar fusion protein CCZ1 homolog;Vacuolar fusion protein CCZ1 homolog B	CCZ1;CCZ1B
24.9008	25.2099	25.3068	24.6859	25.1882	25.2381	24.7735	NaN	24.7881	NaN	25.2302	22.0034	4	4	4	5.7	82.447	0	7.1717	P98082;P98082-3;P98082-2	P98082;P98082-3;P98082-2	Disabled homolog 2	DAB2
NaN	NaN	NaN	21.8086	21.8884	NaN	22.8016	NaN	NaN	NaN	NaN	NaN	1	1	1	2	93.382	0.0073665	1.4093	P98155-2;P98155	P98155-2;P98155	Very low-density lipoprotein receptor	VLDLR
23.3588	22.2996	NaN	22.2562	23.2417	22.8742	NaN	NaN	NaN	NaN	NaN	NaN	1	1	1	5.2	38.006	0	60.501	P98172	P98172	Ephrin-B1	EFNB1
23.3955	23.0124	23.3273	22.8197	23.2451	22.3974	22.3248	22.13	22.3087	NaN	21.5384	22.3116	2	2	2	4.9	94.369	0	6.96	P98175-4;P98175-3;P98175-2;P98175;P98175-5	P98175-4;P98175-3;P98175-2;P98175;P98175-5	RNA-binding protein 10	RBM10
27.9172	27.772	28.1545	27.3067	27.5388	26.9759	27.7739	27.6867	28.2232	27.548	27.7809	27.9872	5	5	5	35	17.17	0	323.31	P98179	P98179	RNA-binding protein 3	RBM3
21.8081	21.4693	21.4737	22.4089	21.8215	22.2351	21.0775	NaN	20.5565	21.1131	20.8623	20.4629	4	4	4	7.3	96.959	0	17.092	P98194-2;P98194-4;P98194;P98194-3;P98194-5;P98194-8;P98194-9;P98194-6;P98194-7	P98194-2;P98194-4;P98194;P98194-3;P98194-5;P98194-8;P98194-9;P98194-6;P98194-7	Calcium-transporting ATPase type 2C member 1	ATP2C1
NaN	22.4951	NaN	NaN	NaN	21.6141	21.3458	NaN	NaN	NaN	NaN	NaN	1	1	1	4.1	49.074	0.0026869	1.7879	Q00013-2;Q00013-3;Q00013	Q00013-2;Q00013-3;Q00013	55 kDa erythrocyte membrane protein	MPP1
24.9321	NaN	24.764	NaN	NaN	NaN	NaN	NaN	NaN	NaN	NaN	NaN	2	2	2	6.9	29.096	0.00076589	2.2061	Q00059;Q00059-2	Q00059;Q00059-2	Transcription factor A, mitochondrial	TFAM
25.5723	25.3598	25.1283	24.8668	25.5495	24.4043	25.2877	23.8521	25.2493	25.116	25.8214	25.5956	5	5	5	13.7	31.806	0	7.0279	Q00169	Q00169	Phosphatidylinositol transfer protein alpha isoform	PITPNA
26.9492	26.8204	27.1618	27.1954	26.996	27.8532	27.1333	27.3279	27.7681	27.0838	27.2472	27.5511	3	3	3	10	39.958	0	152.1	Q00325-2;Q00325	Q00325-2;Q00325	Phosphate carrier protein, mitochondrial	SLC25A3
27.6061	27.736	27.3512	27.2275	27.4332	27.3143	27.4259	28.1436	27.8576	27.8449	27.9293	27.5986	23	23	23	23.7	141.45	0	323.31	Q00341;Q00341-2	Q00341;Q00341-2	Vigilin	HDLBP
22.558	22.7375	22.2016	NaN	NaN	NaN	23.1676	23.7851	23.6346	22.1562	NaN	22.3467	6	6	5	23	36.938	0	20.252	Q00534	Q00534	Cyclin-dependent kinase 6	CDK6
21.9017	21.7653	21.385	21.5366	21.6754	NaN	22.0039	22.055	21.5818	22.4759	22.5945	22.6574	3	2	2	6.3	59.53	0.00052192	2.4349	Q00537-2;Q00537	Q00537-2;Q00537	Cyclin-dependent kinase 17	CDK17
23.1431	23.19	23.2153	23.3388	23.3864	23.3204	NaN	23.0333	NaN	23.2393	23.1392	22.4683	3	2	2	18	34.91	0	93.35	Q00577	Q00577	Transcriptional activator protein Pur-alpha	PURA
29.5664	29.4769	29.4158	29.4962	29.445	29.6129	29.3817	29.6437	29.4168	29.4434	29.2793	29.3281	45	45	40	38.4	187.89	0	323.31	Q00610-2;Q00610	Q00610-2;Q00610	Clathrin heavy chain 1	CLTC
22.6383	22.6669	22.8269	22.8418	22.3788	22.7792	21.9586	21.3297	NaN	22.0383	NaN	NaN	5	5	5	8.7	96.748	0	5.2051	Q00653;Q00653-4;Q00653-3	Q00653;Q00653-4	Nuclear factor NF-kappa-B p100 subunit;Nuclear factor NF-kappa-B p52 subunit	NFKB2
24.3508	24.3403	24.3887	24.1904	24.142	24.1598	24.471	24.0906	24.2287	23.8895	24.1547	24.056	3	3	3	11.8	38.324	0	12.621	Q00796;Q00796-2	Q00796	Sorbitol dehydrogenase	SORD
29.2405	28.5507	29.1077	28.4567	28.7419	28.3184	28.8901	29.0789	29.5904	29.3651	29.3304	29.5641	12	12	12	19	88.979	0	323.31	Q00839-2;Q00839	Q00839-2;Q00839	Heterogeneous nuclear ribonucleoprotein U	HNRNPU
26.3508	26.009	26.1944	25.9876	26.165	26.0255	26.402	26.5681	26.6024	26.4702	26.5034	26.7867	4	4	4	26.2	27.872	0	169.88	Q01081;Q01081-4;Q01081-2	Q01081;Q01081-4;Q01081-2	Splicing factor U2AF 35 kDa subunit	U2AF1
27.1137	26.9658	27.1916	26.7294	26.7388	26.5468	26.245	26.0785	26.4156	26.2568	26.0752	26.0592	56	56	52	28.8	274.61	0	323.31	Q01082;Q01082-2;Q01082-3;REV__Q96CN4;REV__Q96CN4-2;Q86UT5-3;Q86UT5-2;Q86UT5	Q01082;Q01082-2;Q01082-3	Spectrin beta chain, non-erythrocytic 1	SPTBN1
NaN	19.4787	19.3054	19.1226	19.2233	NaN	NaN	NaN	NaN	NaN	NaN	NaN	4	3	3	14.8	43.448	0.00054098	2.8007	Q01085-2;Q01085	Q01085-2;Q01085	Nucleolysin TIAR	TIAL1
NaN	24.9487	24.7469	NaN	24.966	NaN	25.3683	24.9516	24.9453	NaN	NaN	24.2026	2	2	2	18.9	30.992	0	216.56	Q01105-3;Q01105-4;Q01105-2;Q01105;P0DME0	Q01105-3;Q01105-4;Q01105-2;Q01105;P0DME0	Protein SET;Protein SETSIP	SET;SETSIP
27.2829	27.0718	27.2729	27.2165	27.1665	27.1637	27.5797	27.4969	27.6498	27.4356	27.7092	27.5856	5	5	5	23.1	25.476	0	114.64	Q01130;Q01130-2;Q9BRL6-2;Q9BRL6	Q01130;Q01130-2	Serine/arginine-rich splicing factor 2	SRSF2
NaN	NaN	NaN	22.6687	22.6855	22.9061	NaN	NaN	NaN	NaN	NaN	NaN	6	4	4	9	88.811	0.00076903	2.2576	Q01432;Q01432-5;Q01432-4;Q01432-6;Q01432-3;Q01432-2;P23109-2;P23109	Q01432;Q01432-5;Q01432-4;Q01432-6;Q01432-3	AMP deaminase 3	AMPD3
25.4195	25.624	25.271	25.7754	25.8753	25.6716	25.3952	25.089	24.7206	25.3161	25.2668	25.7895	14	14	12	20.6	88.287	0	97.315	Q01433-5;Q01433-2;Q01433;Q01433-3;Q01433-4	Q01433-5;Q01433-2;Q01433;Q01433-3;Q01433-4	AMP deaminase 2	AMPD2
26.2133	26.7129	26.682	26.7812	26.5766	27.3065	26.7111	26.8159	26.4485	26.6479	28.3964	26.7001	5	5	5	28.1	15.164	0	10.706	Q01469	Q01469	Fatty acid-binding protein, epidermal	FABP5
26.9575	27.2927	26.9066	27.2063	27.2498	27.3751	27.1568	27.3535	26.8595	27.2105	27.3945	27.1615	8	8	8	18.1	51.83	0	220.47	Q01518-2;Q01518	Q01518-2;Q01518	Adenylyl cyclase-associated protein 1	CAP1
24.9397	25.1776	24.6379	26.2782	26.1077	25.4064	24.6557	24.3746	24.4953	26.1043	25.8466	25.8982	4	4	4	15.6	57.293	0	120.73	Q01581	Q01581	Hydroxymethylglutaryl-CoA synthase, cytoplasmic	HMGCS1
25.312	25.0801	24.9403	25.6348	25.1437	25.3034	NaN	24.3551	24.4242	25.1466	25.2018	25.2917	1	1	1	18.8	14.632	0	22.471	Q01628	Q01628	Interferon-induced transmembrane protein 3	IFITM3
23.1219	22.6949	22.9105	23.0199	22.8077	23.4985	24.2892	24.3915	24.0094	24.5345	24.2631	23.9687	2	2	2	4.9	55.01	0	101.88	Q01650;Q9UM01;Q92536	Q01650;Q9UM01;Q92536	Large neutral amino acids transporter small subunit 1;Y+L amino acid transporter 1;Y+L amino acid transporter 2	SLC7A5;SLC7A7;SLC7A6
24.2311	24.0737	24.1797	24.1029	24.1918	24.0116	22.5973	22.3187	22.7707	22.1536	NaN	21.3361	1	1	1	7.4	19.443	0	5.8982	Q01658	Q01658	Protein Dr1	DR1
23.0894	23.066	23.0996	22.8905	22.7105	22.1652	23.1797	23.1991	23.4806	23.2259	NaN	23.0826	5	5	5	7.6	100.83	0	8.834	Q01780;Q01780-2	Q01780;Q01780-2	Exosome component 10	EXOSC10
21.8508	NaN	21.1987	21.7668	NaN	NaN	21.7741	21.6866	22.2168	21.9107	22.3039	21.836	1	1	1	1.1	124.04	0.0083919	1.2997	Q01804	Q01804	OTU domain-containing protein 4	OTUD4
27.4027	27.3762	27.3756	27.4323	27.5569	27.6716	27.9537	28.1	27.9078	27.8881	27.8302	28.1454	16	13	13	26.5	85.595	0	323.31	Q01813;Q01813-2	Q01813;Q01813-2	ATP-dependent 6-phosphofructokinase, platelet type	PFKP
23.2931	22.944	23.6007	NaN	23.3023	NaN	NaN	NaN	23.866	NaN	NaN	NaN	2	2	2	2.3	101.85	0	2.9746	Q01831-2;Q01831	Q01831-2;Q01831	DNA repair protein complementing XP-C cells	XPC
21.4024	21.7227	21.4071	NaN	21.7662	NaN	NaN	NaN	NaN	NaN	NaN	NaN	2	2	2	6.5	62.507	0	4.449	Q01844-6;Q01844-3;Q01844;Q01844-5;Q01844-4;Q01844-2	Q01844-6;Q01844-3;Q01844;Q01844-5;Q01844-4;Q01844-2	RNA-binding protein EWS	EWSR1
23.5221	23.417	23.0519	NaN	NaN	22.6606	23.1963	23.1185	23.2261	23.4129	NaN	23.4361	5	5	5	6.9	103.23	0	7.38	Q01968-2;Q01968	Q01968-2;Q01968	Inositol polyphosphate 5-phosphatase OCRL-1	OCRL
24.0088	24.1515	23.9747	23.8612	23.9431	23.677	24.3019	24.4569	24.299	23.7199	23.9209	23.4157	16	16	16	17.5	138.8	0	98.951	Q01970;Q01970-2	Q01970;Q01970-2	1-phosphatidylinositol 4,5-bisphosphate phosphodiesterase beta-3	PLCB3
28.0836	28.831	27.7474	26.9829	27.4972	27.3198	28.488	28.9907	28.2384	26.9401	27.2368	27.2876	6	6	5	23.9	22.611	0	80.454	Q01995	Q01995	Transgelin	TAGLN
25.5759	25.8229	25.5696	25.7112	25.8816	25.936	25.3631	25.5092	25.2313	25.6922	25.7378	25.5737	13	13	13	15.6	115.51	0	42.947	Q02218-2;Q02218;Q02218-3;Q9ULD0;Q9ULD0-3;Q9ULD0-2	Q02218-2;Q02218;Q02218-3	2-oxoglutarate dehydrogenase, mitochondrial	OGDH
NaN	NaN	NaN	NaN	NaN	NaN	NaN	NaN	NaN	NaN	NaN	NaN	1	1	1	0.4	301.79	0.00075605	2.0837	Q02224-3;Q02224	Q02224-3;Q02224	Centromere-associated protein E	CENPE
NaN	NaN	NaN	NaN	NaN	NaN	NaN	NaN	NaN	NaN	NaN	NaN	2	2	2	3.6	56.227	0.00839	1.2988	Q02252-2;Q02252	Q02252-2;Q02252	Methylmalonate-semialdehyde dehydrogenase [acylating], mitochondrial	ALDH6A1
NaN	NaN	NaN	NaN	NaN	NaN	NaN	NaN	NaN	NaN	NaN	NaN	1	1	1	2.8	60.234	0.0075671	1.3895	Q02318	Q02318	Sterol 26-hydroxylase, mitochondrial	CYP27A1
22.3596	22.8265	22.6298	22.1849	20.143	20.0634	23.5667	23.4447	23.6246	24.2947	24.1957	24.2061	20	20	20	12	292.26	0	181.09	Q02388-2;Q02388	Q02388-2;Q02388	Collagen alpha-1(VII) chain	COL7A1
24.8303	24.3629	25.6653	25.3865	25.3294	26.9747	25.2379	25.3121	24.804	24.9238	27.4948	24.6989	17	17	17	23.8	113.75	0	292.49	Q02413;Q02413-2	Q02413	Desmoglein-1	DSG1
26.8667	26.5149	26.3966	26.1478	26.4864	25.3319	27.1971	26.7655	27.9278	27.6581	26.6771	28.3648	4	4	4	19.9	20.762	0	17.196	Q02543	Q02543	60S ribosomal protein L18a	RPL18A
NaN	NaN	20.8698	20.6135	NaN	20.7491	NaN	22.0393	21.7325	21.596	20.83	19.8027	1	1	1	7.1	40.763	0	29.763	Q02750-2;Q02750	Q02750-2;Q02750	Dual specificity mitogen-activated protein kinase kinase 1	MAP2K1
25.7181	26.0228	25.1546	25.3419	25.3108	25.5448	25.6232	25.8222	25.2444	25.6755	25.022	25.7702	7	7	7	15.9	51.804	0	86.837	Q02790	Q02790	Peptidyl-prolyl cis-trans isomerase FKBP4;Peptidyl-prolyl cis-trans isomerase FKBP4, N-terminally processed	FKBP4
26.6845	26.7698	26.7857	26.8954	26.8078	26.7398	27.2429	26.9139	26.9454	27.2757	26.8915	27.3359	14	14	14	24.3	83.549	0	323.31	Q02809;Q02809-2	Q02809;Q02809-2	Procollagen-lysine,2-oxoglutarate 5-dioxygenase 1	PLOD1
22.586	22.7425	22.7348	22.399	NaN	21.216	22.3429	21.5768	22.0958	NaN	22.4962	22.4839	5	5	5	13	53.879	0	8.5664	Q02818	Q02818	Nucleobindin-1	NUCB1
28.972	28.5122	29.0808	28.8171	28.7505	28.3445	29.2559	28.9275	29.2245	28.9601	29.0673	29.5075	9	9	9	25	32.728	0	323.31	Q02878	Q02878	60S ribosomal protein L6	RPL6
25.9819	25.4334	26.0792	25.4745	25.5308	24.4794	25.6797	25.7608	26.2988	25.696	25.8822	25.7373	16	16	16	12.3	182.66	0	139.25	Q02880-2;Q02880;P11388;P11388-2;P11388-3;P11388-4	Q02880-2;Q02880	DNA topoisomerase 2-beta	TOP2B
NaN	NaN	NaN	NaN	NaN	NaN	NaN	NaN	NaN	NaN	NaN	NaN	1	1	1	0.9	180.99	0	3.2014	Q02952-3;Q02952-2;Q02952	Q02952-3;Q02952-2;Q02952	A-kinase anchor protein 12	AKAP12
25.3365	25.4316	25.6577	25.631	25.6987	25.9287	25.5991	25.3541	25.5499	25.9052	26.0259	25.8335	7	7	7	25.2	34.061	0	323.31	Q02978;Q02978-2	Q02978;Q02978-2	Mitochondrial 2-oxoglutarate/malate carrier protein	SLC25A11
24.2811	23.8883	24.4342	23.1288	22.8943	22.3498	22.6734	22.0316	22.4731	22.3017	22.0467	22.1774	13	11	11	2.6	860.65	0	47.853	Q03001;Q03001-14;Q03001-8;Q03001-9;Q03001-3;Q03001-13	Q03001;Q03001-14;Q03001-8	Dystonin	DST
23.2119	23.5702	22.7716	22.4312	22.672	22.9685	22.5372	21.3417	22.6316	22.5063	21.5898	22.3715	5	3	3	27.2	22.829	0	5.5608	Q03013-2;Q03013;Q03013-3;P09488-2;P09488	Q03013-2;Q03013;Q03013-3	Glutathione S-transferase Mu 4	GSTM4
NaN	NaN	NaN	23.1614	NaN	22.915	23.1466	23.6614	NaN	NaN	NaN	NaN	1	1	1	2	62.055	0.0047214	1.5558	Q03111	Q03111	Protein ENL	MLLT1
27.8456	27.8368	27.9757	27.7312	28.5668	28.2057	28.29	27.1867	28.532	24.7845	27.0704	27.7728	4	4	4	25.8	20.471	0	115.48	Q03135;Q03135-2;P56539	Q03135;Q03135-2	Caveolin-1	CAV1
22.7854	NaN	NaN	NaN	NaN	22.6733	NaN	NaN	NaN	23.1251	NaN	22.8331	3	3	3	12.1	42.194	0	39.833	Q03154-4;Q03154;Q03154-2;Q03154-3	Q03154-4;Q03154;Q03154-2;Q03154-3	Aminoacylase-1	ACY1
22.6424	23.3084	22.9581	22.8261	22.552	22.6863	22.984	23.1167	22.7308	22.8323	NaN	22.3194	4	4	4	8.4	72.66	0	7.1946	Q03169	Q03169	Tumor necrosis factor alpha-induced protein 2	TNFAIP2
25.6621	26.0178	26.2705	25.9165	25.8024	25.4985	25.792	26.0056	26.1971	25.5883	25.162	25.7001	22	22	20	33.1	69.948	0	216.72	Q03252	Q03252	Lamin-B2	LMNB2
23.6599	23.7376	23.8435	24.1307	23.3435	24.2904	24.2556	24.1966	24.3609	24.2784	23.799	24.311	5	5	5	12	80.964	0	22.242	Q03518;Q03518-2	Q03518;Q03518-2	Antigen peptide transporter 1	TAP1
22.6083	22.4295	22.6914	23.2078	22.4008	22.8691	23.3677	NaN	NaN	NaN	NaN	NaN	5	5	5	6.4	75.663	0	3.871	Q03519;Q03519-2;Q9NUT2-5;Q9NUT2-4;Q9NUT2-2;Q9NUT2;Q9NRK6	Q03519;Q03519-2	Antigen peptide transporter 2	TAP2
23.1161	22.5654	23.0634	22.5052	22.814	NaN	NaN	NaN	22.7563	NaN	NaN	NaN	6	6	6	6.7	120.97	0	8.4435	Q03701	Q03701	CCAAT/enhancer-binding protein zeta	CEBPZ
25.2014	25.3509	25.5479	25.7875	25.5778	25.8131	25.8253	26.1277	25.6225	25.5408	25.3738	25.7205	11	11	11	21.4	58.806	0	96.015	Q04206-2;Q04206-3;Q04206;Q04206-4	Q04206-2;Q04206-3;Q04206;Q04206-4	Transcription factor p65	RELA
24.5225	24.6526	24.4886	24.2476	24.4329	24.5506	24.4554	24.2632	23.4615	23.8736	23.1642	24.2571	5	5	5	18.2	33.325	0	183.61	Q04323;Q04323-2	Q04323;Q04323-2	UBX domain-containing protein 1	UBXN1
26.7905	27.0556	26.8048	26.6898	26.8071	26.9595	26.6697	26.8131	26.5221	26.6982	26.5422	26.9602	16	16	16	25.4	80.473	0	323.31	Q04446	Q04446	1,4-alpha-glucan-branching enzyme	GBE1
23.7628	24.0861	NaN	23.7944	NaN	NaN	24.0993	NaN	NaN	23.7528	23.8802	23.8541	18	18	1	15.2	154.93	0	323.31	Q04637-7;Q04637-8	Q04637-7;Q04637-8	Eukaryotic translation initiation factor 4 gamma 1	EIF4G1
23.0089	22.8579	22.4392	22.7107	23.1979	23.0475	NaN	22.8368	NaN	NaN	NaN	22.3533	2	2	2	1	265.4	0.00051507	2.2948	Q04721	Q04721	Neurogenic locus notch homolog protein 2;Notch 2 extracellular truncation;Notch 2 intracellular domain	NOTCH2
27.2321	27.1652	26.9432	26.9246	27.0244	27.0645	26.804	26.4456	26.513	26.7759	26.1876	26.7248	3	3	3	14.2	19.043	0	5.6883	Q04760-2;Q04760	Q04760-2;Q04760	Lactoylglutathione lyase	GLO1
NaN	NaN	NaN	22.4994	NaN	22.2006	NaN	22.6433	22.8174	23.2794	22.3162	23.5259	2	2	2	5.1	57.152	0	6.4269	Q04771	Q04771	Activin receptor type-1	ACVR1
25.9224	26.1724	26.2178	25.4499	25.384	26.0483	24.9316	25.0588	24.9362	NaN	24.5522	25.0962	6	6	2	23.2	36.788	0	323.31	Q04828;P42330;P17516	Q04828;P42330	Aldo-keto reductase family 1 member C1;Aldo-keto reductase family 1 member C3	AKR1C1;AKR1C3
27.5536	27.5684	27.2492	27.5582	27.1116	27.2436	27.1469	27.2517	27.2968	27.7212	27.6801	27.8819	3	3	3	21.6	17.259	0	140.4	Q04837	Q04837	Single-stranded DNA-binding protein, mitochondrial	SSBP1
26.362	26.1142	26.1273	26.0148	26.4853	26.3601	25.7354	25.0602	25.491	25.8024	26.2024	25.7684	7	5	5	26.4	28.218	0	98.702	Q04917;REV__Q7Z5H3-4;REV__Q7Z5H3-3;REV__P13521;REV__Q7Z5H3;REV__Q7Z5H3-5;REV__Q7Z5H3-2	Q04917	14-3-3 protein eta	YWHAH
27.0512	23.7466	23.0014	26.9192	26.8756	21.9622	27.0252	24.2145	27.0046	27.27	NaN	27.0413	2	2	2	17.1	16.691	0	4.5081	Q04941;Q04941-2	Q04941;Q04941-2	Proteolipid protein 2	PLP2
24.8362	25.0178	24.7336	24.8162	24.6456	23.9324	25.1133	24.7147	24.4538	24.5708	NaN	24.2586	6	6	6	19.7	48.357	0	28.186	Q05048	Q05048	Cleavage stimulation factor subunit 1	CSTF1
23.0777	23.4485	23.2971	23.2178	23.2595	23.479	23.6007	23.4927	23.4037	23.7798	23.4428	23.5182	8	8	8	11.7	97.967	0	323.31	Q05086-2;Q05086-3;Q05086	Q05086-2;Q05086-3;Q05086	Ubiquitin-protein ligase E3A	UBE3A
23.3519	23.4287	23.4554	23.7232	22.977	23.4753	23.739	23.4026	23.4731	23.4757	22.0966	23.5762	13	9	7	15.6	95.894	0	30.648	Q05193-5;Q05193-3;Q05193-2;Q05193	Q05193-5;Q05193-3;Q05193-2;Q05193	Dynamin-1	DNM1
23.0383	23.4376	23.3144	23.209	23.2772	23.5255	23.4292	22.9798	23.2247	23.5765	23.6777	23.5551	3	3	3	5.2	72.777	0	18.958	Q05209-2;Q05209-3;Q05209	Q05209-2;Q05209-3;Q05209	Tyrosine-protein phosphatase non-receptor type 12	PTPN12
24.4743	24.2175	24.1907	23.994	24.169	24.203	24.1659	24.0323	24.0829	24.1883	23.9989	23.9126	7	7	6	8.5	114.25	0	7.6527	Q05397-7;Q05397;Q05397-5;Q05397-2;Q05397-4;Q05397-3;Q05397-6	Q05397-7;Q05397;Q05397-5;Q05397-2	Focal adhesion kinase 1	PTK2
23.4785	23.0826	NaN	23.2499	NaN	22.833	22.6626	22.8044	NaN	NaN	NaN	22.6995	1	1	1	4.3	53.413	0	46.794	Q05519-2;Q05519	Q05519-2;Q05519	Serine/arginine-rich splicing factor 11	SRSF11
23.2042	23.4674	23.3566	23.517	23.1707	23.4134	22.9657	23.2512	23.1306	23.3024	23.3471	23.9801	5	5	5	8.9	77.504	0	18.088	Q05655;Q05655-2	Q05655;Q05655-2	Protein kinase C delta type;Protein kinase C delta type regulatory subunit;Protein kinase C delta type catalytic subunit	PRKCD
25.954	26.0648	25.4553	25.1541	25.5182	25.8367	27.2244	26.734	26.705	25.7731	25.7773	25.9958	8	8	8	12.2	61.212	0	323.31	Q05682-5;Q05682-4;Q05682-3;Q05682-6;Q05682-2;Q05682	Q05682-5;Q05682-4;Q05682-3;Q05682-6;Q05682-2;Q05682	Caldesmon	CALD1
24.1377	24.6216	24.4268	24.5407	24.6133	24.8792	24.4743	24.5905	24.1774	24.1318	23.8336	24.1449	12	12	12	21.8	68.436	0	57.595	Q06124-1;Q06124;Q06124-3	Q06124-1;Q06124;Q06124-3	Tyrosine-protein phosphatase non-receptor type 11	PTPN11
23.9066	22.8704	22.6241	23.5507	23.5331	23.6321	NaN	23.2255	23.1241	23.4953	23.3086	23.4684	3	3	3	12	36.187	0	5.9378	Q06136;Q06136-2	Q06136	3-ketodihydrosphingosine reductase	KDSR
22.9036	22.9042	22.0018	22.8631	22.0565	NaN	22.9628	NaN	22.7301	22.4671	NaN	NaN	3	3	3	7	57.398	0	5.0473	Q06203	Q06203	Amidophosphoribosyltransferase	PPAT
26.2488	26.4114	26.3281	26.3801	26.6227	26.6877	26.7598	26.5374	26.6491	26.7423	26.7287	26.8382	18	18	13	33	76.758	0	323.31	Q06210-2;Q06210	Q06210-2;Q06210	Glutamine--fructose-6-phosphate aminotransferase [isomerizing] 1	GFPT1
22.8754	22.6225	NaN	22.3372	22.6498	22.8524	23.2013	22.9872	23.2482	23.177	22.315	NaN	2	2	2	8.5	39.234	0	8.1843	Q06265-3;Q06265-4;Q06265;Q06265-2	Q06265-3;Q06265-4;Q06265;Q06265-2	Exosome complex component RRP45	EXOSC9
25.9806	26.1979	26.2818	26.0961	26.1724	26.286	24.8842	25.8037	25.352	25.7656	25.5772	25.0439	4	4	4	19.3	26.87	0	53.226	Q06323-3;Q06323;Q06323-2	Q06323-3;Q06323;Q06323-2	Proteasome activator complex subunit 1	PSME1
20.2557	NaN	20.3384	23.2687	23.1569	23.2898	NaN	NaN	NaN	22.538	22.1743	20.9489	5	4	4	14.9	59.151	0	17.52	Q06481-5;Q06481-4;Q06481-2;Q06481-3;Q06481-6;Q06481	Q06481-5;Q06481-4;Q06481-2;Q06481-3;Q06481-6;Q06481	Amyloid-like protein 2	APLP2
23.8142	23.2954	23.7302	23.821	23.8621	23.9398	24.1517	23.7909	24.5003	24.3782	24.4398	24.6449	8	6	6	14.8	66.245	0	28.003	Q06787-8;Q06787-6;Q06787-2;Q06787-4;Q06787-5;Q06787-9;Q06787-7;Q06787-3;Q06787;Q06787-11;Q06787-10	Q06787-8;Q06787-6;Q06787-2;Q06787-4;Q06787-5;Q06787-9;Q06787-7;Q06787-3;Q06787;Q06787-11;Q06787-10	Fragile X mental retardation protein 1	FMR1
29.9693	30.5068	30.2601	30.4399	30.1325	30.6041	30.1431	30.2617	29.8145	30.0296	30.1993	30.1169	3	1	1	13.1	22.11	0	4.7574	Q06830	Q06830	Peroxiredoxin-1	PRDX1
29.9761	29.7039	29.091	29.8149	30.093	29.5104	30.3107	29.1796	29.4159	30.3214	30.4557	30.313	3	3	3	16	21.634	0	22.996	Q07020;Q07020-2	Q07020;Q07020-2	60S ribosomal protein L18	RPL18
NaN	NaN	22.4222	22.1514	23.0998	22.4613	NaN	23.3693	23.4086	22.8494	23.0238	NaN	2	2	2	11.3	31.362	0	58.768	Q07021	Q07021	Complement component 1 Q subcomponent-binding protein, mitochondrial	C1QBP
27.23	28.0042	28.146	28.0164	27.9036	28.0175	27.6962	27.8635	27.8908	27.0044	26.4324	26.9772	15	15	14	25.1	66.022	0	323.31	Q07065;Q96K21-4	Q07065	Cytoskeleton-associated protein 4	CKAP4
25.5086	25.3916	25.7683	25.1153	25.3079	25.0951	25.1409	25.3262	25.6093	25.0269	25.2469	25.1747	12	12	12	9.8	186.96	0	70.442	Q07157-2;Q07157	Q07157-2;Q07157	Tight junction protein ZO-1	TJP1
NaN	NaN	NaN	NaN	NaN	NaN	NaN	NaN	NaN	NaN	NaN	NaN	2	2	0	0.6	253.92	0.004745	1.5912	Q07283;REV__A8MVU1;REV__P14598;REV__A6NI72;REV__Q8N4Y2	Q07283;REV__A8MVU1;REV__P14598;REV__A6NI72;REV__Q8N4Y2	Trichohyalin	TCHH
NaN	NaN	NaN	NaN	NaN	NaN	19.2698	19.4588	18.5358	19.3445	NaN	19.0256	1	1	1	5.3	36.313	0	3.2372	Q07352	Q07352	Zinc finger protein 36, C3H1 type-like 1	ZFP36L1
21.9549	NaN	21.663	NaN	NaN	NaN	NaN	NaN	NaN	NaN	NaN	NaN	1	1	1	3.5	44.027	0.0038268	1.6356	Q07666-3;Q07666-2;Q07666	Q07666-3;Q07666-2;Q07666	KH domain-containing, RNA-binding, signal transduction-associated protein 1	KHDRBS1
26.7977	26.6902	26.6834	26.896	26.7733	26.6569	25.9449	26.1606	26.4233	26.4821	26.4047	26.4359	6	6	6	39.9	19.312	0	176.3	Q07812-7;Q07812-8;Q07812;Q07812-2;Q07812-6;Q07812-5;Q07812-4	Q07812-7;Q07812-8;Q07812;Q07812-2;Q07812-6;Q07812-5;Q07812-4	Apoptosis regulator BAX	BAX
22.4182	22.6053	22.6238	NaN	23.4881	23.0797	NaN	22.0172	21.2891	NaN	NaN	21.3895	1	1	1	12.8	25.29	0	17.281	Q07817-3;Q07817	Q07817-3;Q07817	Bcl-2-like protein 1	BCL2L1
23.6699	24.4882	24.3871	24.2753	24.058	24.1681	23.991	23.9739	23.7923	23.3344	NaN	23.8131	7	7	4	16.5	64.319	0	31.583	Q07866-3;Q07866-8;Q07866-2;Q07866;Q07866-7;Q07866-5;Q07866-10;Q07866-6;Q07866-4;Q07866-9	Q07866-3;Q07866-8;Q07866-2;Q07866;Q07866-7;Q07866-5;Q07866-10;Q07866-6;Q07866-4;Q07866-9	Kinesin light chain 1	KLC1
23.7392	24.1938	23.9728	23.6275	23.8467	23.6358	23.6438	23.4741	23.7857	23.9484	NaN	23.9437	5	5	5	5.8	152.46	0	12.366	Q07889;Q07889-2;Q07890-2;Q07890	Q07889	Son of sevenless homolog 1	SOS1
25.9643	26.0612	25.9969	26.4421	26.2155	25.8956	25.4039	25.1418	25.4578	25.9795	25.6663	25.6269	40	40	40	12.4	504.6	0	323.31	Q07954;Q07954-2;Q9NZR2	Q07954	Prolow-density lipoprotein receptor-related protein 1;Low-density lipoprotein receptor-related protein 1 85 kDa subunit;Low-density lipoprotein receptor-related protein 1 515 kDa subunit;Low-density lipoprotein receptor-related protein 1 intracellular domain	LRP1
27.3793	26.8876	27.3701	26.9885	26.9075	26.6281	27.3571	27.3865	27.698	27.167	27.4843	27.471	10	10	10	28.6	27.744	0	84.374	Q07955;Q07955-3;Q07955-2	Q07955;Q07955-3;Q07955-2	Serine/arginine-rich splicing factor 1	SRSF1
26.569	26.7163	26.6718	27.0006	26.7251	26.8572	26.7058	26.7826	26.6655	26.9178	26.9392	26.8415	7	7	7	25.5	50.435	0	323.31	Q07960	Q07960	Rho GTPase-activating protein 1	ARHGAP1
24.0031	23.5955	24.1818	23.9838	23.7873	23.3656	23.944	24.1324	24.1875	24.343	24.1793	24.3351	6	6	4	10.5	56.678	0	18.597	Q08170	Q08170	Serine/arginine-rich splicing factor 4	SRSF4
22.9121	22.5015	NaN	22.2881	24.1372	23.4196	23.1257	23.6488	23.0094	22.0846	24.4221	22.1363	6	6	6	11.7	76.631	0	61.42	Q08188	Q08188	Protein-glutamine gamma-glutamyltransferase E;Protein-glutamine gamma-glutamyltransferase E 50 kDa catalytic chain;Protein-glutamine gamma-glutamyltransferase E 27 kDa non-catalytic chain	TGM3
25.9138	26.0816	25.4546	25.7504	25.9912	25.151	25.364	25.7765	25.6271	25.7137	25.5865	25.335	9	9	4	16	57.658	0	10.91	Q08209-2;Q08209;Q08209-3;Q08209-5;Q08209-4;P48454-2;P48454;P48454-3	Q08209-2;Q08209;Q08209-3;Q08209-5	Serine/threonine-protein phosphatase 2B catalytic subunit alpha isoform	PPP3CA
28.8497	28.2749	28.6613	28.4143	28.5815	27.9166	28.1518	28.2947	28.9085	28.5062	28.4717	28.6664	32	32	32	29.3	140.96	0	323.31	Q08211;Q08211-2;REV__Q7Z6J0-3	Q08211	ATP-dependent RNA helicase A	DHX9
25.0154	25.4523	25.1752	25.0207	24.9554	25.1139	24.512	24.7823	24.9167	24.3921	24.2104	24.5591	4	4	4	14	35.206	0	11.938	Q08257;Q08257-2;Q08257-3	Q08257;Q08257-2;Q08257-3	Quinone oxidoreductase	CRYZ
23.5906	23.7272	23.4055	23.3664	23.5705	23.2236	23.2353	23.45	23.4018	23.462	22.6898	22.9276	12	12	12	11.4	155.68	0	52.437	Q08378-2;Q08378;Q08378-4;P16871-4;P16871-3;P16871-2;P16871	Q08378-2;Q08378;Q08378-4	Golgin subfamily A member 3	GOLGA3
22.5088	22.7685	22.6669	23.5463	24.0651	23.3507	22.1718	23.0309	22.8144	22.834	22.5837	23.5567	1	1	1	1.4	78.832	0.00052798	2.5897	Q9NVV4-2;Q08379-2;Q08379	Q9NVV4-2;Q08379-2;Q08379	Golgin subfamily A member 2	GOLGA2
23.0669	24.0249	23.7168	23.3382	24.1238	24.2934	23.2332	22.8686	23.2506	23.6598	23.3861	24.3467	6	6	6	11.8	65.33	0	72.952	Q08380	Q08380	Galectin-3-binding protein	LGALS3BP
22.3769	23.0946	22.7258	23.0856	23.2457	23.1466	23.1196	22.5531	22.335	22.9555	23.053	22.7602	7	7	7	13.3	79.494	0	18.1	Q08426;Q08426-2	Q08426;Q08426-2	Peroxisomal bifunctional enzyme;Enoyl-CoA hydratase/3,2-trans-enoyl-CoA isomerase;3-hydroxyacyl-CoA dehydrogenase	EHHADH
27.0578	26.3707	26.4428	26.9839	26.6653	26.835	26.0904	26.2184	26.7629	27.4141	27.4133	27.434	7	7	7	26.5	38.343	0	155.76	Q08431-4;Q08431;Q08431-2;Q08431-3	Q08431-4;Q08431;Q08431-2;Q08431-3	Lactadherin;Lactadherin short form;Medin	MFGE8
24.5191	23.925	24.5972	24.9518	25.4553	26.5233	25.5558	25.6788	24.7498	24.6377	27.2793	24.4347	4	4	4	7.3	93.834	0	71.584	Q08554-2;Q08554	Q08554-2;Q08554	Desmocollin-1	DSC1
NaN	21.601	22.5411	21.5507	22.1368	21.7211	NaN	NaN	NaN	21.6812	NaN	21.7057	2	2	2	24.3	20.528	0	13.075	Q08623-2;Q08623;Q08623-3;Q08623-4	Q08623-2;Q08623;Q08623-3;Q08623-4	Pseudouridine-5-phosphatase	HDHD1
26.0921	25.5376	25.8985	25.5667	25.7302	25.4197	26.1827	26.1488	26.6469	26.2889	26.3513	26.4848	7	7	7	14	81.074	0	90.527	Q08945	Q08945	FACT complex subunit SSRP1	SSRP1
24.6395	24.737	24.7173	24.481	24.6681	24.7252	25.1556	24.7894	24.9964	25.098	24.62	24.9455	6	6	6	7.9	101.05	0	39.561	Q08AF3;Q08AF3-2	Q08AF3;Q08AF3-2	Schlafen family member 5	SLFN5
23.7678	24.051	23.8134	24.5362	24.2811	24.5406	23.5738	23.7536	23.6508	24.3953	23.9788	24.4096	7	7	7	13.7	87.972	0	32.553	Q08AM6;Q08AM6-2	Q08AM6	Protein VAC14 homolog	VAC14
25.1713	24.669	24.5886	24.5286	24.7143	24.6645	24.8274	24.6419	23.8322	24.4627	25.0346	24.4672	8	8	8	13	86.47	0	17.366	Q08J23;Q08J23-2;Q08J23-3	Q08J23;Q08J23-2;Q08J23-3	tRNA (cytosine(34)-C(5))-methyltransferase	NSUN2
25.605	25.2247	25.2321	24.8785	24.7618	24.4607	25.1566	24.7119	24.7847	24.3336	24.1662	24.1867	5	2	2	10.1	47.584	0	4.0119	Q09028-2;Q09028-4;Q09028-3;Q09028	Q09028-2;Q09028-4;Q09028-3;Q09028	Histone-binding protein RBBP4	RBBP4
25.1719	24.9872	25.2536	24.5189	24.9413	24.5462	25.2149	25.3299	25.4669	25.0295	24.927	24.7429	12	12	12	19.9	91.838	0	39	Q09161	Q09161	Nuclear cap-binding protein subunit 1	NCBP1
21.9022	22.299	NaN	22.8488	23.3644	23.0694	NaN	22.2798	22.5488	NaN	NaN	22.375	2	2	2	2.6	84.542	0.00076084	2.1375	Q09328	Q09328	Alpha-1,6-mannosylglycoprotein 6-beta-N-acetylglucosaminyltransferase A	MGAT5
24.5656	24.6124	24.6561	24.4367	24.129	23.9917	21.7864	23.0767	23.0443	22.6486	21.7388	22.7534	11	11	11	3.3	629.09	0	87.183	Q09666;Q09666-2	Q09666	Neuroblast differentiation-associated protein AHNAK	AHNAK
21.7481	21.8449	22.4529	22.5903	22.0938	22.579	22.5673	22.5285	22.56	23.2456	23.1773	23.2468	4	4	4	4.7	128.71	0	6.6207	Q0IIM8;Q0IIM8-2;Q0IIM8-3	Q0IIM8;Q0IIM8-2;Q0IIM8-3	TBC1 domain family member 8B	TBC1D8B
22.7924	22.6211	22.976	23.4279	23.0426	23.113	22.344	22.515	22.7847	22.1265	23.2808	NaN	3	3	3	10.6	54.794	0	49.046	Q0VDF9	Q0VDF9	Heat shock 70 kDa protein 14	HSPA14
24.0557	23.7216	24.0635	23.9254	23.7552	23.5182	23.497	23.2269	23.4581	23.807	24.3596	23.9373	2	2	2	28.3	10.741	0	89.452	Q0VGL1	Q0VGL1	Ragulator complex protein LAMTOR4;Ragulator complex protein LAMTOR4, N-terminally processed	LAMTOR4
25.0889	25.3449	25.0968	23.2825	24.3392	24.7433	25.2696	24.8218	24.7823	24.1797	23.7058	24.7601	7	7	7	12.1	72.731	0	232.09	Q0ZGT2-4;Q0ZGT2-2;Q0ZGT2;Q0ZGT2-3	Q0ZGT2-4;Q0ZGT2-2;Q0ZGT2;Q0ZGT2-3	Nexilin	NEXN
23.4312	23.4401	23.1671	24.1562	23.7818	24.0595	23.6925	23.4833	23.4125	24.1185	24.2439	23.818	4	4	4	11.6	51.55	0	7.059	Q10469	Q10469	Alpha-1,6-mannosyl-glycoprotein 2-beta-N-acetylglucosaminyltransferase	MGAT2
24.9573	24.6611	24.4387	25.4281	24.5856	25.2458	23.4831	24.9135	24.5774	25.8174	25.5291	25.7688	6	6	6	12.8	64.732	0	10.47	Q10471;Q10471-2	Q10471	Polypeptide N-acetylgalactosaminyltransferase 2;Polypeptide N-acetylgalactosaminyltransferase 2 soluble form	GALNT2
23.4194	23.3305	NaN	NaN	NaN	NaN	NaN	NaN	NaN	NaN	NaN	NaN	4	4	4	8.2	64.218	0	3.0229	Q10472;Q8IUC8-2;Q8IUC8;Q8IUC8-3	Q10472	Polypeptide N-acetylgalactosaminyltransferase 1;Polypeptide N-acetylgalactosaminyltransferase 1 soluble form	GALNT1
25.6449	25.8826	25.7589	25.8063	25.7159	25.9745	25.5086	25.6405	25.5418	25.5631	25.4199	25.3572	9	4	4	10.3	103.53	0	22.195	Q10567-3;Q10567-2;Q10567;Q10567-4	Q10567-3;Q10567-2;Q10567;Q10567-4	AP-1 complex subunit beta-1	AP1B1
23.9353	23.784	24.0562	23.6909	23.5241	23.4633	23.7162	23.7298	24.1389	23.7087	22.6557	23.733	16	16	16	13.4	160.88	0	48.592	Q10570	Q10570	Cleavage and polyadenylation specificity factor subunit 1	CPSF1
24.3752	24.2442	23.9508	24.7405	24.5659	24.718	24.1469	24.0119	23.8995	24.7091	24.7836	24.7794	9	9	9	25.1	58.252	0	90.048	Q10713;Q10713-2	Q10713;Q10713-2	Mitochondrial-processing peptidase subunit alpha	PMPCA
25.238	25.2505	25.1065	25.3882	25.5232	25.6415	24.9942	24.9095	24.7839	24.9887	24.8284	25.4292	6	6	6	21.4	48.713	0	52.044	Q12765-2;Q12765;Q12765-3	Q12765-2;Q12765;Q12765-3	Secernin-1	SCRN1
24.6	24.8161	24.6062	25.1003	25.1013	25.147	24.5283	24.4515	24.4788	24.9566	24.6501	24.8627	17	17	17	16.5	134.28	0	76.989	Q12768	Q12768	WASH complex subunit strumpellin	KIAA0196
24.5474	24.4579	24.4138	24.4596	24.3541	24.342	24.4839	24.4647	24.4736	24.3429	24.024	24.341	16	16	16	16.6	162.12	0	190.16	Q12769;Q12769-2;Q12769-3	Q12769	Nuclear pore complex protein Nup160	NUP160
23.1958	22.6667	23.0295	22.8458	22.4441	23.0114	23.6278	22.8955	23.6873	23.4478	23.1133	23.3226	9	9	9	18.1	89.034	0	37.962	Q12788	Q12788	Transducin beta-like protein 3	TBL3
23.0617	23.4343	23.1234	22.2996	21.7587	21.8478	22.3401	22.3809	23.0246	22.567	22.2634	22.5697	9	9	9	6	236.28	0	14.859	Q12789-3;Q12789	Q12789-3;Q12789	General transcription factor 3C polypeptide 1	GTF3C1
25.0641	24.0915	25.4203	25.334	26.1491	25.2612	25.3248	25.1553	25.7609	25.2487	24.9389	24.9225	6	6	5	21.8	41.018	0	323.31	Q12792-3;Q12792;Q12792-4	Q12792-3;Q12792;Q12792-4	Twinfilin-1	TWF1
26.7163	26.6126	26.7331	26.239	26.1585	25.8475	25.299	25.4106	25.7821	25.6269	25.4283	25.5592	12	12	12	18.7	85.862	0	323.31	Q12797;Q12797-10;Q12797-7;Q12797-6;Q12797-11;Q12797-2	Q12797;Q12797-10	Aspartyl/asparaginyl beta-hydroxylase	ASPH
22.0705	22.1717	22.6402	22.2435	22.2747	NaN	22.6489	23.1012	23.4822	22.8023	22.6537	22.9615	2	1	1	7.6	51.307	0.0010023	2.0114	Q12800-2;Q12800-3;Q12800-4;Q12800	Q12800-2;Q12800-3;Q12800-4;Q12800	Alpha-globin transcription factor CP2	TFCP2
20.6095	20.2469	20.9084	20.4364	NaN	19.6153	NaN	NaN	20.6926	19.8992	NaN	20.1177	2	2	2	8.1	77.024	0	4.1592	Q12816-2;Q12816	Q12816-2;Q12816	Trophinin	TRO
23.009	23.18	23.7932	23.1818	23.3657	23.3171	23.6129	NaN	NaN	23.593	23.9731	23.6861	2	2	2	8	43.158	0	20.831	Q12824-2;Q12824	Q12824-2;Q12824	SWI/SNF-related matrix-associated actin-dependent regulator of chromatin subfamily B member 1	SMARCB1
23.6366	24.023	23.831	24.0585	23.8779	23.6521	23.6618	23.3691	23.2895	23.506	NaN	23.6628	3	3	3	14.2	33.84	0	77.942	Q12846-2;Q12846	Q12846-2;Q12846	Syntaxin-4	STX4
22.5151	23.078	22.9017	23.1041	23.2904	NaN	NaN	22.8552	NaN	22.1649	NaN	22.732	3	3	3	6.6	36.613	0.00053234	2.6597	Q12849-5;Q12849	Q12849-5;Q12849	G-rich sequence factor 1	GRSF1
23.3166	22.5766	23.19	22.4484	NaN	NaN	NaN	22.5633	23.0406	NaN	NaN	NaN	10	3	3	8.1	222.86	0	3.698	Q12873-2;Q12873;Q12873-3	Q12873-2;Q12873;Q12873-3	Chromodomain-helicase-DNA-binding protein 3	CHD3
24.375	24.1836	24.2167	24.2113	23.9361	24.0175	24.2485	24.1961	24.1515	23.9573	23.3624	23.6134	7	7	7	18.8	58.848	0	323.31	Q12874	Q12874	Splicing factor 3A subunit 3	SF3A3
25.6919	25.311	25.6323	25.1757	25.4519	25.9116	26.2456	26.3282	26.4758	26.4885	26.2984	26.8073	11	11	11	16.1	87.711	0	323.31	Q12884;Q12884-2	Q12884	Prolyl endopeptidase FAP;Antiplasmin-cleaving enzyme FAP, soluble form	FAP
23.9361	23.6271	24.3826	23.7973	23.8831	NaN	21.5564	22.7838	23.3081	23.4666	21.2063	23.296	4	4	4	2.8	213.57	0	12.683	Q12888;Q12888-3;Q12888-2	Q12888;Q12888-3;Q12888-2	Tumor suppressor p53-binding protein 1	TP53BP1
21.5322	NaN	21.7002	22.6657	22.3235	21.5963	NaN	NaN	NaN	22.3019	NaN	22.3999	2	2	2	6.8	38.197	0	13.898	Q12893	Q12893	Transmembrane protein 115	TMEM115
22.6879	22.4355	22.9079	22.8855	22.7873	22.7795	22.6405	22.8679	22.9328	NaN	NaN	NaN	3	3	3	6.1	62.165	0	5.058	Q12899	Q12899	Tripartite motif-containing protein 26	TRIM26
24.8185	24.9095	24.7798	24.6438	24.6561	24.7407	24.8734	25.0339	24.8876	24.159	24.1271	24.6828	2	2	2	10.6	34.352	0	16.71	Q12904;Q12904-2	Q12904;Q12904-2	Aminoacyl tRNA synthase complex-interacting multifunctional protein 1;Endothelial monocyte-activating polypeptide 2	AIMP1
27.5823	27.1705	28.2678	27.3908	28.1118	27.5557	27.1674	28.2006	28.6056	28.4019	28.0222	26.978	9	9	9	24.9	43.062	0	280.84	Q12905	Q12905	Interleukin enhancer-binding factor 2	ILF2
27.3121	26.8449	27.2612	26.6891	27.0399	26.4542	26.6903	26.6193	27.128	26.7882	26.8292	26.869	11	11	11	20.7	74.606	0	323.31	Q12906-5;Q12906-4;Q12906-2;Q12906-6;Q12906-3;Q12906;Q12906-7	Q12906-5;Q12906-4;Q12906-2;Q12906-6;Q12906-3;Q12906;Q12906-7	Interleukin enhancer-binding factor 3	ILF3
25.8013	25.9893	25.5171	25.8252	26.1345	26.127	26.0073	25.8855	25.9721	26.1491	26.3852	26.375	5	5	5	15.7	40.228	0	238.14	Q12907	Q12907	Vesicular integral-membrane protein VIP36	LMAN2
22.346	NaN	21.6377	NaN	NaN	20.5181	NaN	21.2826	21.6472	NaN	NaN	20.7013	4	4	4	2.2	274.93	0	4.9525	Q12923-3;Q12923;Q12923-4;Q12923-2	Q12923-3;Q12923;Q12923-4;Q12923-2	Tyrosine-protein phosphatase non-receptor type 13	PTPN13
21.8327	22.4355	22.0188	21.9232	21.6864	NaN	NaN	NaN	NaN	NaN	NaN	NaN	2	2	2	3.8	91.88	0	5.5387	Q12929;Q12929-2	Q12929;Q12929-2	Epidermal growth factor receptor kinase substrate 8	EPS8
25.1358	25.3478	25.1013	25.4357	25.173	25.3348	25.6237	25.6665	25.3885	25.7802	25.4733	25.7377	13	13	13	31	74.267	0	173.15	Q12931-2;Q12931	Q12931-2;Q12931	Heat shock protein 75 kDa, mitochondrial	TRAP1
24.0076	24.0366	24.1962	NaN	24.1093	NaN	23.8842	24.0526	NaN	24.1425	NaN	24.4155	2	2	2	3.7	40.122	0	38.314	Q12946	Q12946	Forkhead box protein F1	FOXF1
22.187	NaN	21.9959	21.401	21.9684	22.1612	NaN	NaN	22.1767	NaN	22.1738	22.4805	2	2	2	3.3	95.165	0.006062	1.4682	Q12959-5;Q12959-3;Q12959-6;Q12959-4;Q12959;Q12959-7;Q12959-2;Q12959-8;Q12959-9	Q12959-5;Q12959-3;Q12959-6;Q12959-4;Q12959;Q12959-7;Q12959-2;Q12959-8;Q12959-9	Disks large homolog 1	DLG1
23.303	23.0411	23.226	NaN	22.8057	22.9828	22.5626	22.6425	22.4277	22.4455	22.3662	23.8195	4	4	4	6.5	127.06	0	28.003	Q12965;O00160	Q12965	Unconventional myosin-Ie	MYO1E
23.7627	23.902	24.0948	22.6425	23.8618	23.384	23.2703	23.314	24.4098	23.3435	23.1481	23.083	3	3	3	12.8	38.478	0	36.189	Q12972;Q12972-2	Q12972	Nuclear inhibitor of protein phosphatase 1;Activator of RNA decay	PPP1R8
22.9724	23.3786	NaN	24.1813	23.7068	23.727	NaN	23.4317	23.4359	23.9653	23.9869	23.864	2	2	2	17.6	15.669	0	3.6505	Q12974-3;Q12974;Q12974-2;Q12974-4;Q93096	Q12974-3;Q12974;Q12974-2;Q12974-4;Q93096	Protein tyrosine phosphatase type IVA 2;Protein tyrosine phosphatase type IVA 1	PTP4A2;PTP4A1
23.5623	23.1473	23.0786	22.9038	23.5993	24.3887	23.468	23.4196	23.1862	23.7952	23.0359	23.4509	5	5	5	8	92.424	0	31.122	Q12979-4;Q12979-2;Q12979;Q12979-3	Q12979-4;Q12979-2;Q12979	Active breakpoint cluster region-related protein	ABR
NaN	NaN	NaN	22.3027	22.6033	22.0989	NaN	22.8431	23.0067	22.7945	22.8435	21.5075	1	1	1	3.8	36.017	0.0026915	1.7982	Q12982;Q86WG3;Q12982-2;Q86WG3-3	Q12982;Q86WG3;Q12982-2;Q86WG3-3	BCL2/adenovirus E1B 19 kDa protein-interacting protein 2;Caytaxin	BNIP2;ATCAY
24.3549	24.5887	24.3036	24.0792	24.268	24.4951	24.7012	24.8752	24.7024	24.5919	24.4483	24.4831	4	4	4	8.4	82.921	0	93.167	Q12996;Q12996-2	Q12996	Cleavage stimulation factor subunit 3	CSTF3
24.8207	24.7345	24.6892	24.7038	24.8259	24.7438	24.1113	24.3144	24.4226	24.9162	25.2566	24.77	7	7	7	29	35.816	0	162.69	Q13011	Q13011	Delta(3,5)-Delta(2,4)-dienoyl-CoA isomerase, mitochondrial	ECH1
22.5322	23.464	NaN	NaN	NaN	NaN	NaN	NaN	NaN	NaN	NaN	NaN	1	1	1	15.6	10.061	0	7.2959	Q13015	Q13015	Protein AF1q	MLLT11
NaN	21.4419	21.2538	21.2219	NaN	NaN	NaN	NaN	21.6086	NaN	NaN	NaN	3	3	3	3.1	172.33	0	3.9009	Q13017-2;Q13017	Q13017-2;Q13017	Rho GTPase-activating protein 5	ARHGAP5
24.4737	24.0381	23.5963	23.8746	23.5652	NaN	23.7024	23.8008	23.9092	23.637	23.4878	24.1497	3	3	3	5.3	77.744	0	24.17	Q13033-2;Q13033	Q13033-2;Q13033	Striatin-3	STRN3
23.4529	23.6992	23.4754	23.3966	23.3659	23.7586	23.7631	23.7563	23.6573	23.372	23.3977	23.9033	4	4	4	13.7	60.37	0	28.527	Q13042-4;Q13042-3;Q13042-2;Q13042	Q13042-4;Q13042-3;Q13042-2;Q13042	Cell division cycle protein 16 homolog	CDC16
23.219	23.1401	22.9735	22.9755	22.11	21.948	23.0223	NaN	NaN	23.1723	NaN	22.8844	2	2	2	4.8	52.335	0.00052247	2.4401	Q13043-2;Q13043;Q13188;Q13188-2	Q13043-2;Q13043;Q13188;Q13188-2	Serine/threonine-protein kinase 4;Serine/threonine-protein kinase 4 37kDa subunit;Serine/threonine-protein kinase 4 18kDa subunit;Serine/threonine-protein kinase 3;Serine/threonine-protein kinase 3 36kDa subunit;Serine/threonine-protein kinase 3 20kDa subunit	STK4;STK3
23.9695	24.4487	24.353	24.3869	24.411	24.0705	23.7715	24.0418	23.8415	24.0899	24.0889	24.1593	16	16	2	19.9	144.75	0	323.31	Q13045;Q13045-3	Q13045;Q13045-3	Protein flightless-1 homolog	FLII
22.0138	22.0147	22.1223	22.0254	22.256	21.6769	NaN	21.6443	21.7097	21.4105	21.5223	21.4317	15	1	1	20.6	138.49	0.0014951	1.9665	Q13045-2	Q13045-2	Protein flightless-1 homolog	FLII
23.6125	23.4329	23.8972	24.1257	24.0299	23.9283	23.9515	24.2263	24.1493	24.5617	23.778	24.2164	4	4	4	10.9	71.988	0	100.44	Q13049	Q13049	E3 ubiquitin-protein ligase TRIM32	TRIM32
23.3119	23.5799	23.4565	23.5898	23.576	23.6892	23.9945	23.4187	23.6673	23.7722	23.7007	NaN	4	4	4	9.4	62.328	0	7.786	Q13057;Q13057-2	Q13057;Q13057-2	Bifunctional coenzyme A synthase;Phosphopantetheine adenylyltransferase;Dephospho-CoA kinase	COASY
25.2468	25.1738	25.0241	25.6204	25.4144	25.5406	25.1199	24.8992	24.8804	25.4056	25.0073	25.2756	41	41	41	21.3	265.55	0	323.31	Q13085;Q13085-4;Q13085-3;Q13085-2;O00763-3;O00763-2;O00763	Q13085;Q13085-4;Q13085-3;Q13085-2	Acetyl-CoA carboxylase 1;Biotin carboxylase	ACACA
25.1276	25.3217	25.1236	25.2946	25.2968	25.4898	25.1653	25.4504	25.1399	25.4384	25.3494	25.1092	8	8	8	22	55.092	0	323.31	Q13098-5;Q13098;Q13098-7;Q13098-6	Q13098-5;Q13098;Q13098-7;Q13098-6	COP9 signalosome complex subunit 1	GPS1
23.0929	23.4054	23.0381	23.0545	22.9511	22.3039	22.5117	22.9423	22.6307	22.6343	22.2508	NaN	4	3	3	6.7	108.56	0	36.301	Q13107;Q13107-2;Q13107-3	Q13107;Q13107-2	Ubiquitin carboxyl-terminal hydrolase 4	USP4
24.1093	23.5755	23.8372	23.3255	23.2804	22.6744	NaN	23.0555	23.6726	23.3637	22.727	23.685	3	3	3	7.5	65.601	0	42.139	Q13123	Q13123	Protein Red	IK
25.0886	25.3408	25.3321	25.4671	25.4315	25.505	25.5172	25.1711	25.0264	25.3394	24.8812	25.4058	6	6	6	25.8	31.236	0	103.57	Q13126;Q13126-4;Q13126-3;Q13126-2;Q13126-7;Q13126-6;Q13126-5	Q13126;Q13126-4;Q13126-3;Q13126-2;Q13126-7;Q13126-6;Q13126-5	S-methyl-5-thioadenosine phosphorylase	MTAP
23.7531	24.1199	24.2033	24.2016	24.077	24.2284	24.3173	24.2978	24.597	24.142	23.2291	23.7614	8	8	8	16.7	65.522	0	39.854	Q13131-2;Q13131;P54646	Q13131-2;Q13131	5-AMP-activated protein kinase catalytic subunit alpha-1	PRKAA1
25.7645	NaN	27.0814	25.8221	25.8373	NaN	27.2365	NaN	NaN	22.9429	23.1608	NaN	3	3	2	3	133.97	0	3.9317	Q13136-2;Q13136;O75334-2;O75334-4;O75334-3;O75334;O75334-8;O75334-7;O75334-6;O75334-5	Q13136-2;Q13136;O75334-2;O75334-4;O75334-3;O75334	Liprin-alpha-1;Liprin-alpha-2	PPFIA1;PPFIA2
24.5941	24.9736	24.8579	24.7745	24.6483	24.8366	24.8569	24.6769	24.8584	24.8333	24.54	25.1899	7	7	7	18.4	80.379	0	30.433	Q13144	Q13144	Translation initiation factor eIF-2B subunit epsilon	EIF2B5
24.8592	24.9669	25.0496	25.2914	25.0274	24.9805	24.8733	24.74	24.4772	24.5732	25.1551	24.0874	3	3	3	16.8	31.808	0	323.31	Q13148-4;Q13148	Q13148-4;Q13148	TAR DNA-binding protein 43	TARDBP
27.3196	26.8761	27.4153	26.4761	26.6995	26.1235	27.2371	27.1124	27.4982	26.9272	26.8851	27.1884	4	4	4	17	30.84	0	79.931	Q13151	Q13151	Heterogeneous nuclear ribonucleoprotein A0	HNRNPA0
23.8963	24.149	23.8417	23.5735	24.013	23.6125	23.8754	23.9006	23.6248	NaN	23.5938	23.0054	2	2	2	14.1	35.348	0	18.348	Q13155;Q13155-2	Q13155;Q13155-2	Aminoacyl tRNA synthase complex-interacting multifunctional protein 2	AIMP2
24.3537	23.1833	NaN	23.3843	22.8176	23.8706	23.9416	23.806	NaN	NaN	NaN	24.775	3	3	3	22.1	23.279	0	21.603	Q13158	Q13158	FAS-associated death domain protein	FADD
27.4044	27.029	26.5435	26.6315	26.7834	27.8855	27.284	27.7828	27.77	27.7871	28.2454	27.8222	4	4	3	14.8	30.54	0	15.601	Q13162	Q13162	Peroxiredoxin-4	PRDX4
22.9238	23.2443	22.8511	22.8443	22.7471	22.883	22.3708	22.2902	22.5233	22.8971	NaN	23.0038	4	4	4	10.9	59.327	0	11.348	Q13164-3;Q13164;Q13164-4;Q13164-2	Q13164-3;Q13164;Q13164-4;Q13164-2	Mitogen-activated protein kinase 7	MAPK7
22.7874	23.1509	22.3361	22.8279	22.669	22.4678	23.1702	NaN	22.8619	22.9318	22.4408	22.9901	2	2	2	9	34.086	0	86.771	Q13190-2;Q13190;Q13190-3;Q13190-4	Q13190-2;Q13190;Q13190-3;Q13190-4	Syntaxin-5	STX5
26.5142	26.769	26.5995	26.6375	26.7107	26.6023	26.5657	26.7965	26.5448	26.7929	26.5831	26.7085	22	22	22	36.6	100.2	0	323.31	Q13200;Q13200-3;Q13200-2;P11215;P11215-2	Q13200;Q13200-3;Q13200-2	26S proteasome non-ATPase regulatory subunit 2	PSMD2
22.4077	22.1232	22.7005	21.1052	21.9804	21.6867	22.8196	22.489	23.2992	22.5737	22.7571	22.8187	5	5	5	6.7	100.89	0	13.896	Q13206	Q13206	Probable ATP-dependent RNA helicase DDX10	DDX10
NaN	22.2096	22.7386	NaN	22.5288	NaN	NaN	NaN	NaN	NaN	NaN	NaN	1	1	1	5.6	75.065	0	3.8664	Q13207	Q13207	T-box transcription factor TBX2	TBX2
23.1637	25.1674	24.3515	25.2233	25.4161	25.0964	25.4637	24.6635	23.5687	25.1518	25.1612	25.1493	4	4	4	17.9	57.579	0	177.15	Q13217	Q13217	DnaJ homolog subfamily C member 3	DNAJC3
24.6813	24.9237	25.0146	24.9013	24.6285	25.1779	24.5375	24.7169	24.6256	24.4944	24.7356	24.8717	6	6	6	15	45.348	0	12.873	Q13228-2;Q13228;Q13228-4;Q13228-3	Q13228-2;Q13228;Q13228-4;Q13228-3	Selenium-binding protein 1	SELENBP1
24.8015	24.8698	24.0994	24.7741	24.6404	25.5422	NaN	NaN	23.4496	24.0339	23.5761	24.7313	5	5	5	32	19.015	0	16.965	Q13232	Q13232	Nucleoside diphosphate kinase 3	NME3
26.1921	25.0331	26.0831	25.2703	25.7903	24.0336	26.3631	26.498	26.8874	26.1645	26.7614	26.7412	8	8	8	35.7	25.542	0	48.893	Q13242	Q13242	Serine/arginine-rich splicing factor 9	SRSF9
25.6898	24.579	24.2534	22.5583	22.5416	24.4803	25.1035	25.546	25.8343	25.3228	25.4937	25.687	6	4	4	15.7	39.586	0	4.6987	Q13247;Q13247-3;Q13247-2	Q13247;Q13247-3;Q13247-2	Serine/arginine-rich splicing factor 6	SRSF6
22.0461	22.509	22.1859	21.7614	21.4789	20.8055	NaN	NaN	NaN	NaN	NaN	NaN	3	3	3	21	23.51	0	8.6876	Q13257;Q13257-2	Q13257;Q13257-2	Mitotic spindle assembly checkpoint protein MAD2A	MAD2L1
25.9292	26.0169	25.6401	25.3273	25.6547	25.3553	25.2991	24.9612	24.959	25.058	24.8992	24.8067	13	13	13	19.9	88.549	0	41.99	Q13263;Q13263-2	Q13263;Q13263-2	Transcription intermediary factor 1-beta	TRIM28
NaN	24.2415	NaN	24.8673	24.8893	25.3536	NaN	NaN	24.0183	24.9375	NaN	NaN	1	1	1	2.9	85.063	0.00076394	2.1801	Q13275-2;Q13275	Q13275-2;Q13275	Semaphorin-3F	SEMA3F
27.024	26.7915	26.6126	26.2004	26.3464	26.1753	26.7239	26.6092	26.4599	25.8743	25.9788	26.5356	7	7	7	21	52.164	0	74.961	Q13283;Q13283-2	Q13283	Ras GTPase-activating protein-binding protein 1	G3BP1
23.286	22.7253	22.7616	23.2466	22.833	23.6162	22.634	22.776	22.6389	23.0326	22.1621	23.0852	1	1	1	5.9	28.016	0	3.4852	Q13286-5;Q13286-4;Q13286-2;Q13286-7;Q13286-3;Q13286	Q13286-5;Q13286-4;Q13286-2;Q13286-7;Q13286-3;Q13286	Battenin	CLN3
NaN	NaN	NaN	NaN	NaN	NaN	NaN	NaN	NaN	NaN	NaN	NaN	1	1	1	8.8	35.056	0	2.8902	Q13287	Q13287	N-myc-interactor	NMI
24.7841	24.7802	24.7269	24.6779	24.6757	24.8726	25.4615	25.1852	24.9808	24.7745	24.6368	24.7166	16	16	16	18.8	112.26	0	52.787	Q13308-4;Q13308;Q13308-6;Q13308-2;Q13308-5;Q13308-3	Q13308-4;Q13308;Q13308-6;Q13308-2;Q13308-5;Q13308-3	Inactive tyrosine-protein kinase 7	PTK7
25.9724	25.9874	23.2112	25.86	25.8902	25.8761	26.5796	26.0085	26.0803	25.5828	26.0164	25.7294	12	4	4	21.1	69.578	0.00076825	2.2548	Q13310-2;Q13310;Q13310-3	Q13310-2;Q13310;Q13310-3	Polyadenylate-binding protein 4	PABPC4
23.5595	24.2379	23.1902	23.828	23.156	22.3962	22.4233	NaN	21.9219	22.2966	20.9275	20.9961	15	15	15	6.4	350.68	0	29.409	Q13315	Q13315	Serine-protein kinase ATM	ATM
NaN	22.0907	NaN	NaN	NaN	NaN	NaN	21.2996	NaN	NaN	21.95	21.9176	2	2	2	6	55.846	0.0035988	1.6661	Q13325	Q13325	Interferon-induced protein with tetratricopeptide repeats 5	IFIT5
22.9331	22.0716	NaN	NaN	NaN	NaN	NaN	NaN	NaN	NaN	NaN	NaN	4	2	2	13.3	49.017	0	7.6409	Q13330-2;Q13330-3;Q13330	Q13330-2;Q13330-3;Q13330	Metastasis-associated protein MTA1	MTA1
NaN	NaN	NaN	NaN	NaN	NaN	NaN	NaN	NaN	NaN	NaN	NaN	3	2	2	3.1	168.39	0	5.1173	Q13332-7;Q13332-5;Q13332-6;Q13332-3;Q13332-4;Q13332-2;Q13332	Q13332-7;Q13332-5;Q13332-6;Q13332-3;Q13332-4;Q13332-2;Q13332	Receptor-type tyrosine-protein phosphatase S	PTPRS
25.0856	25.4207	25.1035	24.7138	24.7694	24.9145	25.0779	25.2725	25.0734	24.7647	24.9105	24.9206	6	6	6	29.5	36.501	0	229.7	Q13347	Q13347	Eukaryotic translation initiation factor 3 subunit I	EIF3I
23.4344	23.6027	23.1226	23.5989	23.6331	23.4711	23.7483	23.4701	23.565	22.5438	22.9707	23.5698	7	6	4	24.1	52.625	0	107.2	Q13362-2;Q13362-3;Q13362;Q13362-4;Q13362-5	Q13362-2;Q13362-3;Q13362;Q13362-4;Q13362-5	Serine/threonine-protein phosphatase 2A 56 kDa regulatory subunit gamma isoform	PPP2R5C
24.961	25.0098	25.0195	24.7022	24.3657	24.9699	25.3396	25.2879	25.278	25.3162	25.5016	25.2049	10	10	8	26.3	46.404	0	83.087	Q13363-2;Q13363	Q13363-2;Q13363	C-terminal-binding protein 1	CTBP1
NaN	NaN	NaN	NaN	NaN	21.8909	22.1516	NaN	23.0108	NaN	NaN	NaN	3	3	3	2.3	181.67	0	3.3138	Q13395;REV__Q9UKX7-2;REV__Q9UKX7	Q13395	Probable methyltransferase TARBP1	TARBP1
26.0981	25.9439	25.8754	25.8213	26.2029	26.3517	26.4873	26.3537	26.4775	26.2713	26.3112	26.3919	7	7	2	35.3	25.796	0	128.63	Q13404-1;Q13404;Q13404-7;Q13404-2;Q13404-6	Q13404-1;Q13404;Q13404-7;Q13404-2;Q13404-6	Ubiquitin-conjugating enzyme E2 variant 1	UBE2V1
23.9758	24.1665	24.1671	24.0424	23.6934	NaN	24.0827	NaN	23.6669	23.8413	23.8732	NaN	2	2	2	16.3	19.198	0	25.648	Q13405	Q13405	39S ribosomal protein L49, mitochondrial	MRPL49
26.0733	25.9891	25.8811	25.8588	26.0199	26.0965	25.7559	25.8855	25.6198	25.9614	25.5296	25.7997	9	9	9	24.5	68.426	0	213.47	Q13409-3;Q13409-7;Q13409-2;Q13409;Q13409-6;Q13409-5	Q13409-3;Q13409-7;Q13409-2;Q13409;Q13409-6;Q13409-5	Cytoplasmic dynein 1 intermediate chain 2	DYNC1I2
21.6115	NaN	NaN	20.717	NaN	NaN	23.2219	22.7491	22.4682	NaN	23.4336	22.6616	1	1	1	1.9	58.959	0.0058316	1.4705	Q13410	Q13410	Butyrophilin subfamily 1 member A1	BTN1A1
NaN	NaN	NaN	NaN	NaN	NaN	23.1091	23.7064	23.1685	23.2086	22.3237	22.6255	1	1	1	3.1	65.971	0.00076648	2.2136	Q13416	Q13416	Origin recognition complex subunit 2	ORC2
26.052	26.1108	26.07	26.1481	26.112	25.908	27.166	26.9421	26.9346	26.3382	26.4699	26.4965	8	8	8	20.4	51.419	0	256.9	Q13418;Q13418-2;Q13418-3	Q13418;Q13418-2;Q13418-3	Integrin-linked protein kinase	ILK
24.935	24.715	24.7567	24.9281	24.5374	24.7591	23.8912	24.1934	24.1454	24.1215	24.0476	24.2421	6	6	6	6.4	113.89	0	19.936	Q13423	Q13423	NAD(P) transhydrogenase, mitochondrial	NNT
24.5624	24.4043	24.6233	24.1785	24.109	24.3081	24.3604	24.3631	24.5635	24.006	24.3853	24.1602	9	9	9	18.5	57.949	0	16.078	Q13425;Q13425-2	Q13425	Beta-2-syntrophin	SNTB2
22.2922	NaN	22.0926	NaN	21.1995	NaN	NaN	NaN	NaN	NaN	NaN	NaN	2	2	2	6.7	40.299	0.00054069	2.7966	Q13427-2;Q13427	Q13427-2;Q13427	Peptidyl-prolyl cis-trans isomerase G	PPIG
22.7084	22.2002	22.3911	23.0319	22.4263	22.5988	21.3322	21.4708	22.059	22.1514	22.609	21.9546	2	2	2	1.6	144.31	0	3.9994	Q13428-2;Q13428-8;Q13428-6;Q13428-7;Q13428;Q13428-3;Q13428-4;Q13428-5	Q13428-2;Q13428-8;Q13428-6;Q13428-7;Q13428;Q13428-3;Q13428-4;Q13428-5	Treacle protein	TCOF1
22.0881	NaN	21.4934	NaN	NaN	NaN	NaN	NaN	NaN	NaN	NaN	NaN	2	2	2	2.1	100.23	0.0047192	1.5513	Q13435	Q13435	Splicing factor 3B subunit 2	SF3B2
24.189	24.096	23.7144	24.2328	24.2828	24.8654	24.4018	NaN	24.2662	24.4043	24.4092	24.322	2	2	2	5.7	63.154	0	4.5363	Q13438-6;Q13438-5;Q13438-3;Q13438-2;Q13438-7;Q13438-4;Q13438	Q13438-6;Q13438-5;Q13438-3;Q13438-2;Q13438-7;Q13438-4;Q13438	Protein OS-9	OS9
21.8883	22.5905	22.3168	22.05	21.9478	22.7667	NaN	NaN	21.8007	21.1542	21.9052	22.0395	4	4	4	2.3	260.32	0	3.7836	Q13439-3;Q13439-4;Q13439;Q13439-5	Q13439-3;Q13439-4;Q13439;Q13439-5	Golgin subfamily A member 4	GOLGA4
22.2025	22.3008	NaN	22.6325	23.1691	NaN	23.0484	NaN	NaN	NaN	NaN	NaN	1	1	1	7.2	20.63	0.00076026	2.1269	Q13442	Q13442	28 kDa heat- and acid-stable phosphoprotein	PDAP1
22.6778	22.5625	22.3773	23.0532	22.5805	23.1196	NaN	NaN	NaN	NaN	NaN	NaN	3	3	3	8.1	90.555	0	49.201	Q13443;Q13443-2	Q13443	Disintegrin and metalloproteinase domain-containing protein 9	ADAM9
24.6686	24.6921	24.4691	24.7177	25.1085	24.7644	24.6809	24.6467	26.4837	24.0592	24.6626	25.0182	2	2	2	7.9	25.206	0	3.5345	Q13445	Q13445	Transmembrane emp24 domain-containing protein 1	TMED1
24.6998	24.3972	24.6788	24.8026	24.6944	24.5728	24.4345	24.4041	24.6065	24.5255	24.5831	24.711	28	28	27	17.7	229.14	0	89.615	Q13459-2;Q13459	Q13459-2;Q13459	Unconventional myosin-IXb	MYO9B
24.2797	24.2681	24.6744	24.0159	24.1837	23.9623	23.7717	23.4284	21.9741	23.5986	NaN	22.5101	10	7	7	9.2	158.17	0	21.972	Q13464	Q13464	Rho-associated protein kinase 1	ROCK1
22.1641	22.5042	22.6567	22.2699	22.1739	22.5124	22.3425	22.8566	NaN	22.505	22.6713	NaN	2	2	2	5.4	60.438	0	3.8596	Q13485	Q13485	Mothers against decapentaplegic homolog 4	SMAD4
24.944	24.2005	25.215	24.7965	24.684	24.8131	24.7428	24.7714	25.1558	25.0011	24.8402	25.1141	17	17	17	24.9	92.967	0	167.32	Q13488;Q13488-2	Q13488	V-type proton ATPase 116 kDa subunit a isoform 3	TCIRG1
24.6447	24.78	24.4439	24.4172	24.431	24.3947	23.3926	23.9398	23.1208	23.0256	NaN	NaN	1	1	1	2.5	64.097	0.00052896	2.6042	Q13490-2;Q13490	Q13490-2;Q13490	Baculoviral IAP repeat-containing protein 2	BIRC2
25.141	25.6458	26.0142	25.5465	25.4921	25.8739	25.6944	26.2059	26.2125	25.402	24.5853	25.5251	4	4	4	8.2	59.918	0	11.449	Q13492-4;Q13492-3;Q13492-2;Q13492-5;Q13492;O60641-3;O60641-4;O60641	Q13492-4;Q13492-3;Q13492-2;Q13492-5;Q13492	Phosphatidylinositol-binding clathrin assembly protein	PICALM
25.4476	25.3779	24.9768	28.3069	28.2528	27.1271	24.41	22.7347	24.1409	26.9312	27.0895	27.4573	4	4	4	13.4	47.687	0	69.397	Q13501;Q13501-2	Q13501;Q13501-2	Sequestosome-1	SQSTM1
NaN	21.4882	NaN	NaN	22.2753	22.1907	NaN	21.9242	22.2903	21.746	22.3935	NaN	1	1	1	4.4	35.777	0.00053093	2.6335	Q13505-3;Q13505-2;Q13505	Q13505-3;Q13505-2;Q13505	Metaxin-1	MTX1
28.0919	28.1883	28.3627	28.1481	28.077	27.6612	27.607	28.1375	28.3389	28.0254	28.0152	28.0081	14	6	5	41.6	50.432	0	323.31	Q13509;Q13509-2	Q13509;Q13509-2	Tubulin beta-3 chain	TUBB3
22.1452	22.5195	22.5205	21.7873	21.8778	NaN	22.6483	NaN	NaN	NaN	NaN	NaN	3	3	3	6.7	44.045	0.00051975	2.3996	Q13510-3;Q13510;Q13510-2	Q13510-3;Q13510;Q13510-2	Acid ceramidase;Acid ceramidase subunit alpha;Acid ceramidase subunit beta	ASAH1
24.5575	NaN	NaN	NaN	24.3019	NaN	24.3878	24.2699	24.6752	24.3047	NaN	24.6214	2	2	2	2.5	116.99	0.00051948	2.3879	Q13523	Q13523	Serine/threonine-protein kinase PRP4 homolog	PRPF4B
26.0448	26.0144	26.3304	25.8329	26.0292	25.6883	25.8675	26.1569	26.2364	25.8613	26.0936	25.8547	3	3	3	28.8	18.243	0	211.4	Q13526	Q13526	Peptidyl-prolyl cis-trans isomerase NIMA-interacting 1	PIN1
NaN	NaN	NaN	NaN	NaN	NaN	NaN	NaN	NaN	NaN	NaN	NaN	2	2	2	0.8	294.22	0.0012503	1.9854	Q13535-2;Q13535-3;Q13535	Q13535-2;Q13535-3;Q13535	Serine/threonine-protein kinase ATR	ATR
23.6973	23.668	NaN	NaN	25.0247	24.9154	NaN	NaN	NaN	NaN	NaN	NaN	1	1	1	22	12.58	0	5.0491	Q13541	Q13541	Eukaryotic translation initiation factor 4E-binding protein 1	EIF4EBP1
22.5776	22.7594	NaN	22.7837	22.9297	23.0159	NaN	NaN	NaN	NaN	NaN	NaN	2	2	2	4.3	70.732	0.00054274	2.8387	Q13546-2;Q13546	Q13546-2;Q13546	Receptor-interacting serine/threonine-protein kinase 1	RIPK1
NaN	24.3297	24.6757	NaN	NaN	23.9858	NaN	24.3623	24.6755	23.6947	NaN	23.9258	5	2	2	11.8	55.102	0.00053505	2.7076	Q13547	Q13547	Histone deacetylase 1	HDAC1
[truncated: 2,402 more rows]
